# Supplementary material for: Genetic regulatory effects in response to a high cholesterol, high fat diet in baboons
Source: bioRxiv. 2023 Nov 20:2023.08.01.551489. Originally published 2023 Aug 3. Preprint. [Version 2] doi: 10.1101/2023.08.01.551489 (PMC10418186; doi:10.1101/2023.08.01.551489)
Supplement: Supplement 3 [file media-3.csv]

logFC	AveExpr	t	P.Value	FDR	B	z.std	logCPM	source	gene
-0.250853819341197	5.19426764828949	-7.98764550316685	1.26098414188048e-13	1.95389492784381e-09	18.7272619497774	-7.41021122429108	1.97373035581789	adipose	BRPF1
1.64782477597303	0.574521651797656	7.57391426558037	1.5062012562259e-12	8.90490156260116e-09	14.2570910046618	7.07391724909441	5.66700508640672	adipose	TKTL1
0.725557691130208	6.84991672011895	7.51623978796791	2.11402258337419e-12	8.90490156260116e-09	16.0642201182582	7.02674827186359	0.463833130138515	adipose	SEMA3C
-0.212931019165343	5.67800004514433	-7.50624637023624	2.29878065507613e-12	8.90490156260116e-09	16.5194128475374	-7.01504310965802	8.27044061817516	adipose	GTF2B
-0.321220850984046	7.57563219136798	-7.3164996563612	7.06729569475548e-12	2.19015493580472e-08	15.6111581173725	-6.85628774482284	5.46709601997118	adipose	TOB2
0.301400018781185	5.97437761377973	7.12922128748302	2.06116662241722e-11	5.32296280239247e-08	13.9203828107651	6.70162341802294	7.54426791136825	adipose	SERPINB1
0.246613593727271	5.88030255056449	7.06188570794791	2.96159527439122e-11	6.55570268238457e-08	13.95347789197	6.64846791168552	6.88340772234416	adipose	EML1
-0.351738486323212	3.12289192455107	-6.99247880415211	4.39240614491472e-11	7.91678505568423e-08	13.2681878475205	-6.59019792670544	1.99358794332204	adipose	UBXN7
-1.48600058524729	6.07080968301524	-6.97892795002738	4.96909697251913e-11	7.91678505568423e-08	13.1061999062782	-6.57185881542802	4.54842186843168	adipose	LOC101017122
-0.812396899268391	3.08321958861759	-6.95642604921953	5.38724482319534e-11	7.91678505568423e-08	13.223301004435	-6.55982088385966	6.46669738654733	adipose	HPSE2
0.753781418817998	2.28703296400743	6.96429212058879	5.62017654808174e-11	7.91678505568423e-08	14.1353730919425	6.55350575672059	3.48343385460371	adipose	SHROOM3
-1.01098647375361	6.36065431331565	-6.8958966703117	7.5970338255716e-11	9.80966992726933e-08	13.0027592042445	-6.50837054271635	7.42909933056088	adipose	CRACR2B
0.510847552274034	4.14548202329448	6.79356453500257	1.34934500716965e-10	1.60831545277644e-07	12.5162947742373	6.42150396243839	1.44919676615323	adipose	SGMS2
-0.358245373162079	8.17172609524225	-6.75813394983494	1.64051692403289e-10	1.81570069556355e-07	13.5750807679905	-6.39169984229899	5.4333091962663	adipose	CLK1
-0.318482909501145	5.31502777125479	-6.7187390736829	2.15886108884421e-10	2.23010350477607e-07	12.8735733824514	-6.34959244017665	0.0747307077306661	adipose	HOXA5
1.2986589179023	2.39868290507112	6.67305632696809	2.73659779952652e-10	2.65022393147896e-07	11.00250686579	6.31301001534507	3.28060957224171	adipose	BAALC
-0.174079080608387	6.72676730198222	-6.65383606651042	2.94884960315012e-10	2.68778968240065e-07	11.7747340601163	-6.30144419216128	7.53418556347532	adipose	CLK2
-0.162966708662185	6.19689328336374	-6.62884808469612	3.54548382006881e-10	3.05207065510923e-07	12.3707310687857	-6.27282805536778	0.322843592567572	adipose	DEDD
-0.337032392975358	5.58627253930933	-6.53126602524857	5.74841111422085e-10	4.48998772918315e-07	11.4546879721767	-6.1971790094459	1.01070886501893	adipose	LOC101009846
-0.254793124858648	6.04156949691133	-6.53656674756038	6.12060680309477e-10	4.48998772918315e-07	12.1973667484013	-6.18729318300423	3.25409227062889	adipose	CLK4
0.290917450648234	5.95895812283622	6.51834613051156	6.15279219747023e-10	4.48998772918315e-07	11.3160406976782	6.1864660651943	4.10470488965369	adipose	ANXA4
0.472659069029327	5.75661620905026	6.512459018254	6.37494224214451e-10	4.48998772918315e-07	11.1608282999874	6.18086969017511	0.0299881345748869	adipose	ARRDC3
-0.217577365653946	5.17116739175152	-6.4858542096438	7.49626879362673e-10	5.05020369379331e-07	11.4727805935914	-6.15524253045846	2.32132144600285	adipose	CSRNP2
0.210130956056191	5.80811795842875	6.42959742379027	9.98492960844192e-10	6.44652017845032e-07	10.7969845894959	6.10965091885623	-0.00662764473586306	adipose	AGPS
-0.468851779051224	5.80778836274464	-6.37359286095725	1.37231737623135e-09	8.50562309788191e-07	10.8918026315482	-6.05869333331119	7.79767988859488	adipose	HOXB6
-0.121103431170561	6.7720966270168	-6.34307602056594	1.61081493040406e-09	9.44985054764576e-07	10.7157944903937	-6.03286147485187	2.59481420889762	adipose	MBD1
0.25347854938065	6.02549119091871	6.33648406821535	1.64663417093537e-09	9.44985054764576e-07	10.3854058438047	6.02930779715001	5.24357681155654	adipose	SKAP2
-0.155373781945523	7.91725883845773	-6.32482035739343	1.78223867817127e-09	9.86278154223706e-07	10.6716895675579	-6.01650420776603	1.40039983879746	adipose	RBM5
0.295912621739241	5.80078855605112	6.28558972756221	2.16534325511415e-09	1.15696530131013e-06	10.3056496390272	5.98489137207879	0.593300992862144	adipose	KDELR3
-0.207086438415182	7.50243206586643	-6.22761562883722	2.9526891363037e-09	1.51684178052929e-06	10.0762718011195	-5.93420711118039	4.00032649909723	adipose	TRA2A
-0.773736467669759	3.57729271015405	-6.23077801542904	3.03466248444065e-09	1.51684178052929e-06	10.5129360756351	-5.9297121215959	6.43053504988416	adipose	HOXB8
0.44069480967444	3.74114443420904	6.19566687922183	3.49213556032376e-09	1.69095751585052e-06	9.76621156122082	5.90661263937982	4.41263947829801	adipose	LOC101017762
-0.194971286227466	7.14763256553741	-6.17009798302372	3.98562012496372e-09	1.8714298132216e-06	9.65182084959183	-5.88478904951611	4.74628983281091	adipose	HECTD3
1.03818789073963	0.0649771205040217	6.15674434328952	4.28600966473905e-09	1.9141355281881e-06	8.20573952875494	5.87275914372933	1.67104288834627	adipose	LOC100997412
-0.261585424007223	7.69028971237492	-6.15441658174512	4.33088717395536e-09	1.9141355281881e-06	9.67314418691444	-5.87103274237155	2.56974727082153	adipose	GRINA
0.357564628880016	3.87863501382288	6.14983665516773	4.44716870053382e-09	1.9141355281881e-06	9.51477451769862	5.86663922242504	4.7038805200668	adipose	GALNT4
0.620793800420589	3.66771523485766	6.14868899615639	4.74980915526482e-09	1.98914305029266e-06	9.22218078837761	5.85570842503588	0.854244541664699	adipose	LYNX1
-0.197449573533449	6.30656443539158	-6.11929036376356	5.21547361761722e-09	2.11843409381423e-06	9.52280599999107	-5.84014714756874	6.88414947250131	adipose	NASP
-0.152338727618709	6.61483510922345	-6.11531324493529	5.33197351782865e-09	2.11843409381423e-06	9.34882169775821	-5.83646569212777	4.96207139349563	adipose	RETREG3
0.254522135398039	6.8914817830915	6.09446813811056	6.10407580166455e-09	2.3645663636698e-06	9.65795210553661	5.81388115510066	1.28913572641067	adipose	GNG12
-0.231470294160248	6.4179400276347	-6.07849762098627	6.45629575537176e-09	2.41157754715884e-06	9.33264128527779	-5.80448806887022	6.15218938390473	adipose	CDK9
-0.202252856664665	4.92521731905084	-6.07031766259944	6.72589054359232e-09	2.41157754715884e-06	9.27137426913053	-5.79762933677209	4.9414861473151	adipose	CYHR1
-0.154777252404206	4.67517188943031	-6.07967461656593	6.73587873294018e-09	2.41157754715884e-06	9.81630935597538	-5.7973803959072	7.03973195389822	adipose	ZSCAN29
0.389393690521456	7.22442415944133	6.06340452256961	6.97241284641211e-09	2.41157754715884e-06	9.19883837946897	5.79158771535617	5.50014943931417	adipose	FGL2
-0.16827068322759	6.10965510672574	-6.06513720059221	7.00361339929962e-09	2.41157754715884e-06	9.41283929995411	-5.79083792861374	3.15479860887968	adipose	SAP30BP
-0.462383152548004	1.50397208653955	-6.03133199894634	8.26671293629626e-09	2.78462428147632e-06	8.63942168516035	-5.76292787358545	7.71674913653121	adipose	LOC103883822
0.254527441139954	6.13456171727971	6.02047257152754	8.75731758588393e-09	2.88711991475046e-06	9.10941113239827	5.75319344965723	8.54437802041452	adipose	CPQ
-0.431171041383732	6.31421557400306	-6.01316225284297	9.11137367999669e-09	2.94126531607393e-06	9.09403602601288	-5.74649237672835	0.852122665820304	adipose	FPGS
-0.151430350796619	6.35771038224281	-6.01407721115782	9.49524827663273e-09	2.97988932549776e-06	9.43380255211037	-5.73950713553338	2.29503667562274	adipose	GTPBP2
0.18700402438144	4.34366878943301	6.01209129979134	9.61564803322928e-09	2.97988932549776e-06	9.56362219551541	5.73737274012361	0.996480427515461	adipose	TTC27
-0.13496753567468	7.10757337607001	-5.98419792651974	1.05302833246413e-08	3.19934784539838e-06	8.80497433339286	-5.72195882274754	3.59377564263133	adipose	LOC101003154
-0.501791483935289	6.42757255461107	-5.96969927232209	1.13441519752227e-08	3.3803391318476e-06	8.79471251788968	-5.70930038551232	2.03412151999051	adipose	C2CD2
0.43752243625721	5.26106649172037	5.97237617562885	1.18436573866545e-08	3.4625937963436e-06	9.26139255091352	5.70196151171105	3.3108498435271	adipose	FRMD4B
0.433284922287838	4.59817099809048	5.95947336868697	1.23326125784282e-08	3.53877466486564e-06	9.14773477399681	5.695063343418	-0.150044968049312	adipose	HACD4
0.303445298854885	6.96523819914144	5.94106919524533	1.33085947276825e-08	3.74939409646256e-06	8.82753698039018	5.68205486849381	7.35398683026964	adipose	SIRPA
-0.385237858536498	8.12566210121928	-5.94030674199986	1.35706151345106e-08	3.75494074123645e-06	8.46096355843838	-5.67872032745325	-0.0911129941678977	adipose	ADH5
-0.182758061250427	6.22500656435891	-5.93484393411952	1.40054576593079e-08	3.78410590035149e-06	8.94620091886602	-5.67332205042639	6.61377299184011	adipose	ELOA
-0.33879194868385	7.75919182694436	-5.92666601202509	1.41644493204509e-08	3.78410590035149e-06	8.56482326573802	-5.67138884286412	6.22627141273199	adipose	NDRG2
0.355776129115344	4.67201244229823	5.92321969783073	1.44101625697396e-08	3.78449947488331e-06	8.59864851302248	5.66844224690126	3.76284574667938	adipose	GALNT12
-0.205897582148505	4.96086274462126	-5.91591820522546	1.4991979401906e-08	3.87167868054222e-06	8.50049414254434	-5.66165523923461	5.13646442495627	adipose	ZBTB48
0.519209882157289	3.59785736100011	5.90803913009134	1.56096856928924e-08	3.96511606248144e-06	8.45345750669328	5.65472404903396	5.73927527895698	adipose	STXBP6
0.189041570887145	6.58208941597924	5.8943952110734	1.67972727965457e-08	4.15107250614457e-06	8.34759129125328	5.64211613778102	2.69558808275476	adipose	PARP4
0.299065627631034	8.7657999905269	5.89251719320789	1.68775455235307e-08	4.15107250614457e-06	8.49187036136573	5.64129545881006	1.50587640780899	adipose	S100A10
0.310411610597594	5.04306261160965	5.89251267664421	1.71820806602088e-08	4.15994280984275e-06	8.70237284007535	5.63821609681085	1.15105270378731	adipose	ZFPM2
0.290846476011321	6.70784948559531	5.88129426070425	1.78679130309565e-08	4.25943557561032e-06	8.39107143143588	5.63147089723377	4.79240087014643	adipose	TNFRSF21
-0.190987722553884	6.02601965860093	-5.87006139064062	1.91971800160183e-08	4.50697430830613e-06	8.52616650648868	-5.6190846402105	1.39687072242317	adipose	MEPCE
-0.52536968241665	7.57846729080623	-5.87039098581777	1.95036514940214e-08	4.51058328208748e-06	8.68313625147319	-5.61634724483885	7.3054495189887	adipose	CYGB
-0.210173012368926	4.44762210294227	-5.85300018899719	2.07426467574226e-08	4.72657811038623e-06	8.42121836956352	-5.60569038913739	4.09253331229299	adipose	GFER
0.20216417945204	6.40920389203163	5.83771825941847	2.23605792239262e-08	4.97909270747498e-06	8.12858607780751	5.59266863878577	4.69337360820216	adipose	TFDP1
-0.209454595023161	5.15023134675295	-5.83757205184958	2.24934810921748e-08	4.97909270747498e-06	8.34904506715221	-5.59164000634978	0.953262723767677	adipose	ZNF691
-0.735616444502234	2.74331423299984	-5.82981259273275	2.34375646659086e-08	5.1150009084261e-06	8.25343451875667	-5.5844984213139	6.7258516043254	adipose	PHKG1
-0.341757621919805	5.54286068906656	-5.78396587369885	2.98070844825556e-08	6.340604657877e-06	8.15731863718197	-5.5425660896799	4.33336561775671	adipose	CHKA
-0.645944489544491	4.12763585305369	-5.78270844998573	2.98718386592463e-08	6.340604657877e-06	7.84826758174239	-5.5421862134374	2.56739064333346	adipose	SCUBE2
0.262522727144645	4.49054415113641	5.77709822222628	3.05980642272133e-08	6.34428741734889e-06	7.8516435479615	5.53797974269485	3.85911133612296	adipose	TMEM19
0.199840069130467	4.39737543374139	5.77484700341002	3.07080707519307e-08	6.34428741734889e-06	7.94106288025646	5.53735102085934	3.75830573436334	adipose	AGA
-0.516447987808387	5.27931922240119	-5.7724250172614	3.11999831199794e-08	6.36110182163264e-06	7.84096443929406	-5.53456605672999	0.967975475074687	adipose	PFKFB4
-0.208821873176801	5.25761591027394	-5.75261371735235	3.4575004848493e-08	6.95765844321298e-06	7.95642180806361	-5.51653429261461	4.37108028089644	adipose	ATG14
-0.921561762401925	0.734389918497772	-5.73615892377773	3.73364643919713e-08	7.41703225325123e-06	6.83159094302616	-5.50300839086186	5.1755431757317	adipose	LOC108581874
-0.264082039941979	7.44683933885176	-5.72572611882865	3.93337390276927e-08	7.7148896991658e-06	7.6983630164345	-5.49381731118902	0.414221954743041	adipose	UBXN1
-0.167383368937021	5.31464293239842	-5.71190523956237	4.3001239899173e-08	8.32880265297108e-06	7.50720387282342	-5.47806079578575	8.84874776691907	adipose	SCNM1
-0.286330033700861	7.19572572683623	-5.70287439770492	4.41382173671952e-08	8.4344400386592e-06	7.63130436831787	-5.47344007903465	5.0188709978437	adipose	STK24
0.372582590357985	5.81052585763206	5.70056160508006	4.46353070777705e-08	8.4344400386592e-06	7.6028823883561	5.47145603905195	5.81696696367883	adipose	ADAM9
-0.201512625167762	5.88551659460974	-5.69015061894654	4.71691446666087e-08	8.73537729137678e-06	7.47583796017892	-5.46166428697908	4.13311094840347	adipose	ZNF343
0.683025353440075	5.57963737306784	5.68884339151969	4.73553851226621e-08	8.73537729137678e-06	7.52521767238173	5.46096483496789	4.99137142050965	adipose	PLXNA4
0.226992455043025	8.60799916212884	5.68540085069482	4.84076744869822e-08	8.82443430795047e-06	7.65747601385473	5.45706222707021	3.21861238185185	adipose	ATP2B4
1.35331373463743	0.999270819545154	5.66719962456616	5.27580267242725e-08	9.50564679177445e-06	6.66714570794709	5.44175559456726	0.222473591768077	adipose	SFTPD
-0.36835878717901	7.68330084944599	-5.65437565995247	5.62580451912623e-08	1.00197518418231e-05	7.4304214916616	-5.4303042882531	5.07818287842417	adipose	PNPLA7
-0.16207559199228	6.1939769612208	-5.65055229653688	5.77751653883635e-08	1.01730248601442e-05	7.4941054215235	-5.4255536714351	6.15165041854092	adipose	PCF11
0.140929947287348	6.37133372714498	5.646676598468	5.84745930498794e-08	1.01804923517739e-05	7.30889883795251	5.42340410102931	2.7146799218922	adipose	ERLEC1
-0.171205756798065	7.33488775512396	-5.61932691621009	6.69592865174448e-08	1.15281571620868e-05	7.27456997694993	-5.39914487572004	4.9645386897973	adipose	LOC101021431
0.308041508459535	4.06192734443301	5.61500445574531	6.96650583234122e-08	1.18621986672667e-05	7.57995698080887	5.39203277172243	5.65467637401464	adipose	EXT1
0.357055637433935	4.44163524180762	5.60665379428495	7.12781701465159e-08	1.2004948330655e-05	7.22476163592742	5.38791897615497	5.31420419174318	adipose	SHTN1
-0.171941736819985	4.29207005412983	-5.60237152346246	7.32701503813318e-08	1.22077524748251e-05	7.11491096030304	-5.38296165720611	4.56029619159806	adipose	FAM222B
0.930559144379901	2.72868824695418	5.58048275679904	8.11492514870619e-08	1.33766771467237e-05	7.08556428862651	5.36455450926117	5.92167848337138	adipose	MSR1
0.418553250556164	6.20220520375339	5.57412434085215	8.3980563479582e-08	1.36976719064855e-05	7.10098420788443	5.35836045516982	3.41951780705805	adipose	CDON
-0.244315742444968	5.28246815264029	-5.56498631530607	8.7600285808543e-08	1.41392336312851e-05	6.99585489786167	-5.3507296950769	3.75320866571157	adipose	MRPL32
-0.277082677124026	3.84020098372069	-5.55674235320746	9.12920455884263e-08	1.45831984164192e-05	7.0700289568603	-5.34325529255829	7.92747692886585	adipose	NFKBID
0.255877719765438	5.98304931884139	5.53739566862164	1.00414210382094e-07	1.58767162231688e-05	6.84430284367945	5.3259727049234	6.37273593114662	adipose	SGMS1
-0.165271080063629	5.15498574805332	-5.52793305399153	1.05408400795913e-07	1.64980118215421e-05	6.80660854363974	-5.31714442514482	6.93349057572514	adipose	RRP1B
0.304853113560623	3.42545368629233	5.52769032318927	1.08335347372936e-07	1.67865620754364e-05	7.270773677698	5.3121567606059	5.16906392320852	adipose	BTC
1.14745136188615	0.694018627269916	5.51260639719195	1.14723076065076e-07	1.7600337263647e-05	6.35974260844639	5.30170984708257	2.33858659281505	adipose	EPS8L1
0.235105797174661	6.1927559695227	5.50689637949834	1.16676821795969e-07	1.77245818992994e-05	6.70876398578449	5.29862682387927	7.80111214310692	adipose	SELENOF
-0.180941838162306	6.91900224194133	-5.50524635227177	1.17881284511496e-07	1.77336942087925e-05	6.81959608083738	-5.29675096947546	3.05703601087722	adipose	CZIB
0.201835835411104	5.33786919970751	5.49838729933076	1.21643245316459e-07	1.81236739055628e-05	6.68704010459212	5.29100920155141	7.25295939986002	adipose	RBM43
0.94850034522291	1.8817205135194	5.50163151762393	1.23849749381383e-07	1.82766844444241e-05	7.07192856676283	5.28772090597594	0.222218156579454	adipose	SCIN
0.237034633400631	6.82666989234192	5.47649797827767	1.353910334235e-07	1.97913590839352e-05	6.65018952811683	5.27139459626285	4.58994028138769	adipose	ADD3
-0.392843400402607	3.32522181657698	-5.47397020391349	1.40763803994038e-07	2.0101497449275e-05	6.42031664910188	-5.26424868732963	3.61755297216189	adipose	SLC45A4
-0.580156476149248	3.61613141737317	-5.4674757190529	1.41738237821034e-07	2.0101497449275e-05	6.71473642389961	-5.26298099152128	7.16904656946943	adipose	LOC101002304
0.169861397966404	5.69520149524317	5.46735211502217	1.41956552142128e-07	2.0101497449275e-05	6.65328739793934	5.26269813021559	4.15835625246135	adipose	FAM172A
-0.142207833273551	6.45684249700863	-5.46548393159009	1.42701821195241e-07	2.0101497449275e-05	6.5647694974814	-5.26173567414364	4.30335274558355	adipose	ARIH2
-0.543558895766121	2.40660020497553	-5.46143893103642	1.4607037676314e-07	2.02280404646638e-05	6.34061456759862	-5.25744523005961	-0.152017253396417	adipose	LOC116272767
-0.330950341012602	5.672055742371	-5.47010700237958	1.46211070154395e-07	2.02280404646638e-05	6.44494248229033	-5.25726812141416	5.34695560281621	adipose	MCOLN1
-0.190650430408805	4.06183644357835	-5.45448184166762	1.50659402818596e-07	2.06590039528686e-05	6.63350406018068	-5.25175178566891	3.7253914738654	adipose	ZNF232
-0.158349609641918	7.04463290130478	-5.44773119133624	1.55596933342749e-07	2.1148898966192e-05	6.50663554849426	-5.24581030550529	5.01720515068361	adipose	URGCP
-0.402467283410958	6.07517090689384	-5.43096361343794	1.68801426955908e-07	2.27441574841896e-05	6.4216855659355	-5.23077438132069	8.3926136945384	adipose	KLC2
-0.179087191865517	7.54035508842549	-5.42829044945197	1.72432945658631e-07	2.30331766636249e-05	6.55297201322586	-5.22683854558058	6.48211712508628	adipose	LOC101001218
0.61008634199394	3.24745478053027	5.42271898117731	1.75731501343048e-07	2.32731590881242e-05	6.38194237950778	5.22333242149095	4.90091458191484	adipose	LAMB3
-0.289345134420854	5.96127185830563	-5.41750853662585	1.80425066498787e-07	2.36922576728704e-05	6.39964061941264	-5.21845164657142	2.94633706494933	adipose	MARK4
0.132631688935515	8.86850106206235	5.4086365076795	1.88217378578062e-07	2.45078006812359e-05	6.40015616096318	5.2106133160909	7.12813735285355	adipose	SEPTIN2
-0.414065348931262	3.87041977754485	-5.40706117775763	1.90352387330821e-07	2.45792520140922e-05	6.50202458832891	-5.20852043779616	6.38634705821197	adipose	LOC103875917
-0.168484435533337	6.24236239700482	-5.39734800149339	1.98890161875421e-07	2.53825597488269e-05	6.31403602477253	-5.20037189624914	5.99601095425495	adipose	CLK3
0.38619596174759	4.34872593944512	5.3963502334204	1.99849776660657e-07	2.53825597488269e-05	6.37040688296787	5.19947725780088	7.74138360951791	adipose	DCLK1
-0.146379204556494	6.6394151637905	-5.39325652168767	2.08636995684984e-07	2.60503225547247e-05	6.51333191838311	-5.19147286693619	2.54170263358687	adipose	RABGAP1
0.161678991947819	6.19148109649683	5.38663202330254	2.09783001501241e-07	2.60503225547247e-05	6.2854940017604	5.1904530627698	4.70351693458393	adipose	MAGT1
-0.18862635553275	4.65293897657731	-5.38848479418377	2.10151037066188e-07	2.60503225547247e-05	6.48156651882898	-5.1901266982946	1.27134679127674	adipose	MSANTD2
0.993815321632555	2.50261705512023	5.38604234303884	2.14048402937398e-07	2.61964730857141e-05	6.52473436879229	5.18670411278914	5.21994017641351	adipose	CLIC3
0.199143615454044	6.06147402912354	5.38138171325923	2.14711331518922e-07	2.61964730857141e-05	6.18251079965541	5.18612794247199	0.868351789812808	adipose	SUMF1
0.293005546930678	3.25472736753619	5.3707100357451	2.26174688266347e-07	2.73795062084925e-05	6.15592253122265	5.17642766127891	2.52017346441295	adipose	ATP8A1
0.242648227456095	6.91466973069197	5.37689844717447	2.41561121037385e-07	2.88496380530697e-05	6.01901356320956	5.16412896004783	1.07134546732381	adipose	LRP11
0.846956303247978	2.20253151672207	5.35676645667617	2.42335069420464e-07	2.88496380530697e-05	6.12629499163007	5.16353050324705	7.56656202126327	adipose	SNX10
-0.418302852204755	4.98144081370786	-5.35674292955072	2.43904652142764e-07	2.88496380530697e-05	6.25862379946033	-5.16232246955643	5.72762465171948	adipose	SNTA1
0.217734137450111	4.7260800282674	5.35214927550815	2.47254856771665e-07	2.89456026308814e-05	6.10191730630209	5.15976890169865	6.26846049609853	adipose	BCAR3
0.440323867650266	2.64504699663462	5.35627931141385	2.48452090991108e-07	2.89456026308814e-05	6.53207559343782	5.15886445481982	6.16407260045482	adipose	HUNK
0.152251664407758	4.97734613848849	5.34686311878665	2.53364140739087e-07	2.92975922444191e-05	6.09866242424573	5.15519720773202	5.4232195264619	adipose	RPE
-0.206919188475837	6.39032157412736	-5.33178581828932	2.73259765676967e-07	3.11393796784442e-05	5.94836710964049	-5.14101394742767	3.99379758049132	adipose	SAFB2
0.294407886371823	6.65036520543709	5.33151975199354	2.733111091493e-07	3.11393796784442e-05	6.05053492258589	5.14097865247116	1.13773043930393	adipose	CAPG
0.758235618400478	1.89284239843415	5.33066216570112	2.82257645290259e-07	3.19239577647632e-05	6.28695708642621	5.13492427798023	5.28701500798844	adipose	P2RY12
-0.459951383118881	9.66780224862242	-5.32162202418307	2.86276763103081e-07	3.20498310934338e-05	6.05908595795988	-5.13226452966002	3.77572264102061	adipose	BSG
0.200732182476597	8.52235045543424	5.32054220212697	2.87507358630997e-07	3.20498310934338e-05	5.97814047946741	5.13145736152721	5.44056619489171	adipose	CAPN2
0.846065471103668	0.981318005047707	5.31973482379891	2.90557044272924e-07	3.21584385786354e-05	5.76750871099257	5.12947131239108	5.59358246826821	adipose	NFE2
-0.212206632291684	4.90515003864409	-5.3140233477137	2.97128371277922e-07	3.26525114393717e-05	6.0182160419532	-5.12525940480673	0.947594267927514	adipose	JMJD6
-0.198451015211359	5.8204132057161	-5.30561830738315	3.10423485301436e-07	3.38733232728574e-05	5.97063504903929	-5.11700616116402	4.52948156310379	adipose	TRUB2
0.320947953486073	5.68858863579984	5.30264800194844	3.15272731251582e-07	3.41618949003026e-05	5.97709021649868	5.11408059778231	5.80280364675818	adipose	ARHGAP18
0.982449062380149	3.17397841368675	5.30488927201658	3.17682325805964e-07	3.41839419330793e-05	6.22976659107112	5.11264300278265	6.49076715401526	adipose	TRIM29
0.938298279002236	1.84499146901955	5.30214322791156	3.22843542334603e-07	3.44997288860322e-05	6.15609756507896	5.10959885199653	6.95891417579216	adipose	CST6
-0.155206143439788	6.32115006064531	-5.29163866846042	3.40306513358672e-07	3.61167768800865e-05	6.06682400649217	-5.09963642718729	7.5004771851113	adipose	SLC35B2
0.545630414675925	5.82339311963311	5.28307549789421	3.4669191125053e-07	3.65441575838569e-05	5.73386228518081	5.09611645250718	4.3929415498333	adipose	GALNT16
-0.182519961785013	8.2700701725313	-5.27491173784651	3.61277515427107e-07	3.78242912266421e-05	5.71392044294811	-5.08830525615302	0.458078812021805	adipose	CCNL2
-0.124282707505944	7.24182432259292	-5.26949857351936	3.66743074087259e-07	3.81388183421616e-05	5.74443060524121	-5.0854564015853	7.609934644611	adipose	ARFGAP2
0.308598701695013	4.70598719459492	5.26765019590426	3.70194113059908e-07	3.82410518790884e-05	5.76215005362547	5.08367862007373	6.30382237435292	adipose	SLC39A10
-0.371438925236199	7.97816943804818	-5.27875527996028	3.73542466511924e-07	3.83313941629289e-05	5.64201600904777	-5.08196895869776	7.99402467367259	adipose	TSPYL2
0.720819648108959	2.26666873211152	5.26180451827186	3.80380683292792e-07	3.87763071554066e-05	6.18981656186886	5.07852285322674	6.25036935347021	adipose	BAIAP2L1
-0.190342797714234	5.62251396850513	-5.25178445280428	4.00310074345466e-07	4.03203868232428e-05	5.73562201824518	-5.06881024128509	5.52362211546849	adipose	WDR74
0.109757944777283	8.54407441735187	5.25170869392282	4.00731821282955e-07	4.03203868232428e-05	5.78943087982655	5.06860978487608	5.32985746871438	adipose	GNB1
-0.239410222685666	3.2211132359219	-5.25171782308988	4.09434061125372e-07	4.0730223349395e-05	5.48157810600224	-5.06451841469164	4.46628035616944	adipose	PGBD1
0.385118971768819	7.085040707786	5.25494574705833	4.10062267990037e-07	4.0730223349395e-05	5.99173990717457	5.06422631827118	2.78369048301553	adipose	SULF1
0.460765520094813	2.4548215527317	5.24168651206391	4.18751206063734e-07	4.13283435538698e-05	5.65494070733371	5.06022992641101	4.33161224093362	adipose	NCEH1
-0.136970381133372	6.5509141069206	-5.24457302870979	4.21913592597151e-07	4.1376905805651e-05	5.82062173057373	-5.05879524978763	4.67230578597021	adipose	ABCF3
-0.406069009108203	5.2140239112623	-5.2387559553314	4.25413327904887e-07	4.14577328043159e-05	5.68802862235337	-5.05721957269979	3.57561989765202	adipose	SLC25A29
-0.234779647901633	5.01642579482006	-5.24629708299187	4.29560600065542e-07	4.16002593625973e-05	5.53425284665429	-5.05536846779932	1.85295370273742	adipose	RPUSD4
0.360292014341759	5.42954181624076	5.23033568930144	4.41752449011526e-07	4.25152434623205e-05	5.57135203244755	5.05002491290161	5.93950711277883	adipose	VOPP1
0.162290687191609	6.68834129138629	5.22400582041506	4.55397699408503e-07	4.35579466193503e-05	5.5759991123077	5.0442105196032	7.06893787535949	adipose	TTC37
0.171691702672237	6.07683813083207	5.2159584829135	4.72658355751683e-07	4.49221053553161e-05	5.51526666988502	5.0370917080596	3.22804305321294	adipose	ZMPSTE24
-0.240436918245885	7.62774861344261	-5.21657971061868	4.75458230285372e-07	4.49221053553161e-05	5.65101146628496	-5.03596065163753	5.62843288939519	adipose	PLCG1
0.276456867630597	4.21862724891418	5.20918952371284	4.8813665817857e-07	4.58404698089512e-05	5.58743461595093	5.03091809644513	6.5988990009381	adipose	LOC116271937
0.238871588040027	7.41618017296947	5.20286609400946	5.02883309875982e-07	4.69408246176406e-05	5.49518610309257	5.02520948046872	4.86800290959736	adipose	ERGIC1
-0.252555026743792	5.31127478575802	-5.20086907642493	5.12014392179174e-07	4.75069641126725e-05	5.57712952678884	-5.02175511024101	2.2674400444939	adipose	PHF13
-0.704544477448127	7.70912566113604	-5.18451236121819	5.49206090802708e-07	5.06544546249283e-05	5.38274775816583	-5.00827296316789	0.12384644562742	adipose	ACSF2
0.257067819348252	4.64547541371286	5.17228379797104	5.82502452370101e-07	5.34075473341699e-05	5.35757132977452	4.99692985277821	5.91764085779026	adipose	OGFRL1
0.250834582062777	4.90625803537388	5.16760082850727	5.95237155272013e-07	5.42541160055285e-05	5.41709263148556	4.9927560719438	5.07133785205348	adipose	ASCC3
-0.23339730784967	4.6317099014225	-5.16541211871846	6.11090299235323e-07	5.53733578166744e-05	5.25353568169594	-4.98767888076778	1.27200591171569	adipose	SURF2
0.554785388000079	7.5363707390688	5.15573843640633	6.3119629902585e-07	5.6862713101195e-05	5.23855320404928	4.9814192276681	2.74980565234851	adipose	LOC116272870
0.594224183134495	3.07711939827958	5.14662538200407	6.64150046503827e-07	5.93345364182529e-05	5.15169039069934	4.9715637888302	5.28745586055136	adipose	COBL
-0.565453643843066	2.29149039823763	-5.14204198754695	6.68959720677037e-07	5.93345364182529e-05	5.1192147232931	-4.97016493326081	7.39292763137048	adipose	DUSP26
-0.261510844883611	3.55325603471905	-5.14166873209172	6.70122224794725e-07	5.93345364182529e-05	5.28755257462812	-4.96982828269222	6.94267490282452	adipose	CCDC58
-0.225213311433865	5.80692761987916	-5.13995885732137	6.75537993027497e-07	5.94742113747788e-05	5.21074121213257	-4.96826730691409	4.32003208759429	adipose	MRPS18A
-0.150753181954463	6.09449912871372	-5.12881029956762	7.12082766768047e-07	6.2337415090796e-05	5.17406944345253	-4.95803898489939	6.10424339980734	adipose	ZNF740
-0.64888311111396	3.63234524535708	-5.12765638045171	7.1799034721903e-07	6.25014630907802e-05	5.1719876025571	-4.95643320515404	7.05995081476723	adipose	GREB1L
-0.177222250583795	5.52680801371114	-5.12616198215443	7.24117658517407e-07	6.26826989873029e-05	5.22323981177763	-4.95478109184676	6.59134061212974	adipose	FAM89B
-0.557309041704102	3.12212883340384	-5.12245033025665	7.3438243100635e-07	6.32180876024633e-05	5.13987678789183	-4.95204333855501	2.80859175153076	adipose	MTCL1
0.140048894551043	7.77370661620271	5.12117939241528	7.41224178896111e-07	6.34545229392002e-05	5.23064736198608	4.9502389529194	1.98443510093913	adipose	CLTC
0.271252670893771	5.36742032601626	5.11197231298985	7.81728806704463e-07	6.65543289004706e-05	5.25441748483522	4.9398744686114	6.53716472682003	adipose	RCAN1
1.01188405126876	4.80234807884813	5.11434582527457	7.92214985686786e-07	6.66299644354889e-05	5.39999644198535	4.93727555403803	6.19316989628604	adipose	UPK1B
0.25830766279308	5.08982775542802	5.10707393213722	7.94367016552161e-07	6.66299644354889e-05	5.03023772197238	4.93674629064818	-0.129484623496291	adipose	TMEM14A
0.430686572076937	4.39180006061279	5.10598096937601	7.95517484386283e-07	6.66299644354889e-05	5.21099034930632	4.93646391461389	5.50971203023536	adipose	SLC4A4
0.862218859289575	4.30174623179211	5.09919422288906	8.24906963319434e-07	6.8398612439939e-05	5.02334716588883	4.92938068492347	4.27197546308489	adipose	UCHL1
0.203810466219214	5.42698416813052	5.0977560498652	8.272662368157e-07	6.8398612439939e-05	5.12099503923977	4.92882265580711	6.85495343823572	adipose	PAPSS1
-0.172733115038292	3.87597777044817	-5.09539097388956	8.32732580911183e-07	6.8398612439939e-05	5.06888103677402	-4.92753559141247	6.16450289042777	adipose	SEC61A2
0.717933272545143	3.93142990589652	5.0952768884001	8.34290916498772e-07	6.8398612439939e-05	5.25166316277016	4.9271701677262	5.24340909923229	adipose	ASIC1
0.296029135765888	5.73591958529853	5.09444725497992	8.45771814126948e-07	6.89749171573529e-05	5.1412419575202	4.92449802883724	6.50321810935544	adipose	KIAA1522
0.339989109175958	9.24055560635026	5.09070287837945	8.62381599210144e-07	6.99612716217863e-05	5.21597531880471	4.92069334492887	3.31945641653456	adipose	FSTL1
0.212441327074452	6.51525488798781	5.08629813280295	8.71448612873174e-07	7.01327868760012e-05	4.934051425256	4.91864610033582	7.99636164926609	adipose	UBL3
-0.674245628637525	5.87031967949672	-5.08513615102167	8.73548103715277e-07	7.01327868760012e-05	5.01629996036428	-4.91817498080574	4.49087492706807	adipose	TM7SF2
-0.166022200350979	6.70661947103276	-5.07639204796377	9.17401271110148e-07	7.3173033384474e-05	5.0504107684165	-4.90857589376799	7.90705311980525	adipose	MRPL10
-0.192041221506613	5.91908444380242	-5.07366377790353	9.20861020327359e-07	7.3173033384474e-05	4.90118286674891	-4.90783749933564	4.58638247570071	adipose	MRPS9
-0.13021505301027	7.50898992676562	-5.06984887180297	9.36387899440141e-07	7.40271964378825e-05	4.92354791538736	-4.90455624106526	4.16551453734063	adipose	SRSF4
-0.139939215107068	5.21916863719988	-5.072769652394	9.53479116298618e-07	7.49957304926248e-05	5.19016366683054	-4.9010044185228	4.58223547420088	adipose	PDCD7
-0.17329303497654	5.77747462254781	-5.05583411828234	9.98872644663414e-07	7.81693516619171e-05	4.84826310838821	-4.89186044007126	1.43994238472657	adipose	VPS25
0.929753048156252	-0.136622663173825	5.05110278564399	1.04391417915206e-06	8.10281557641466e-05	4.57106058461328	4.88317448490786	5.10471520897224	adipose	STK32A
-0.183388566849974	5.55862551412525	-5.04590921361888	1.04586196533264e-06	8.10281557641466e-05	4.8109109916529	-4.8828070563814	5.24707676255197	adipose	PQBP1
0.463104563232183	5.291218507309	5.04043434815567	1.07919823917904e-06	8.31949090352199e-05	4.9008143136012	4.87661857888748	1.47363612018957	adipose	PTGS1
-0.134532637996643	7.12556959373411	-5.03613823269747	1.09393496216649e-06	8.39134764295537e-05	4.7786297358457	-4.87394131904087	6.1254357541271	adipose	RNF40
0.214659950407826	7.41625111288457	5.03332111283896	1.10963154616681e-06	8.46982305805648e-05	4.75984281944834	4.87112758513002	7.9125521483577	adipose	PPT1
-0.207051017320219	4.38256922260887	-5.01834096522127	1.18776550347383e-06	9.02177768447405e-05	4.79697660535239	-4.85766766210529	8.12566630627679	adipose	MARCHF9
0.196360652783652	8.24138586623742	5.01917950624863	1.19739423812017e-06	9.05054815593756e-05	4.68136488825123	4.85606828624399	3.70551701582305	adipose	ARL6IP5
0.211116859363309	7.00535529642566	5.01414378199994	1.21595401301041e-06	9.14621719980402e-05	4.75840576287574	4.85302003470801	1.0162747657886	adipose	MAOB
0.425414574069453	7.38958331171551	5.01192313102775	1.22764451206663e-06	9.16595599640936e-05	4.75813477011404	4.85112288500163	6.87294677336584	adipose	CD9
-0.244284147938189	6.35491090864389	-5.01108480936916	1.23040906566838e-06	9.16595599640936e-05	4.71103977561794	-4.85067679100619	5.64725838277508	adipose	PDGFB
0.780530380583035	2.7315529250129	5.00813480372875	1.25096617774199e-06	9.2669456326611e-05	4.84972796897452	4.84738958144777	5.94061361023009	adipose	CDH1
0.974697971046215	2.19089563429637	5.01199100103832	1.25592680403926e-06	9.2669456326611e-05	5.02390588473915	4.84660413147984	4.56952997470752	adipose	WNT10A
-0.20006524621373	5.36194745627493	-5.00603045016549	1.26530636043643e-06	9.29190618718604e-05	4.62911251001534	-4.84512712400902	1.09527315991472	adipose	PRPF40B
0.91584635119663	4.52895797216051	5.00608986123857	1.28112179194559e-06	9.34596823790449e-05	4.8795462415468	4.84266034195601	6.32157795343958	adipose	SCTR
-0.187455663463177	4.25029233839222	-5.00224222658502	1.28526315952085e-06	9.34596823790449e-05	4.65682254341592	-4.8420192396298	10.1756226606894	adipose	RNF113A
0.17383838764139	5.31485374409529	5.01214320381165	1.29452321650568e-06	9.34596823790449e-05	4.61117938084027	4.8405929001951	3.07298823267463	adipose	LOC101010071
0.136295369493025	5.45987670585196	4.99997330125351	1.29679456027716e-06	9.34596823790449e-05	4.69879826822256	4.84024454094275	7.08519036393514	adipose	UBAC2
-0.569326596680931	2.99095809851806	-4.98859862414909	1.36367887898804e-06	9.78250195829615e-05	4.63964178905995	-4.83024100758338	4.04025868670419	adipose	SLC26A10
-0.170087322538456	5.27121502908349	-4.9867297916554	1.37481650483883e-06	9.81695011174087e-05	4.63235452452151	-4.82862119600936	5.72462930788877	adipose	CEP95
0.198429312796637	7.33271060435061	4.98524440122315	1.38959670391924e-06	9.87306578144966e-05	4.65920247075101	4.82649100020469	7.18034370939959	adipose	SH3BGRL
-0.537174480722513	5.84386328725746	-4.98667979420273	1.39541878421263e-06	9.87306578144966e-05	4.70493562749225	-4.82565786970562	7.45196379652834	adipose	MOCS1
0.198319852437698	3.30098237292612	4.97941743510922	1.44035851507719e-06	0.00010144706905055	4.84624417424446	4.81933731147831	7.75116311584886	adipose	ATP7A
0.163252669935009	5.47547266357398	4.97398363620973	1.4550477800496e-06	0.000102017942768636	4.54281562784102	4.81731240972326	3.34981236050631	adipose	RB1
-0.35466310386612	5.70167430595053	-4.96517686930119	1.52656376360908e-06	0.000106550024851904	4.5754429613182	-4.80772655255569	5.9160731227223	adipose	LOC101025773
-0.300632357537398	6.31342315936591	-4.95920558863509	1.55695154161521e-06	0.000108183695683084	4.45075376301587	-4.80378352940409	5.21384427610371	adipose	PMM1
1.13127098143068	0.849736157049223	4.95396329671074	1.59510439587262e-06	0.000110339922384135	3.97353780660436	4.79893639099848	3.59599655283998	adipose	SCEL
0.15758844848077	7.3528434907899	4.94734212068338	1.64815825844468e-06	0.000113503165398224	4.4033548392836	4.79237820845604	6.70768098726928	adipose	REEP5
-0.469820742656638	2.82469130513444	-4.98722694278085	1.65807577679667e-06	0.000113680903369311	3.86256105933688	-4.79117481761981	6.12306036454084	adipose	LOC116273290
0.574608345728425	2.19486758287827	4.94394310930482	1.67854715020509e-06	0.000114577480583382	4.56580876114602	4.78871254934504	5.55118680251009	adipose	KYNU
0.580817203407828	0.980412915680349	4.9513787699645	1.69988565572109e-06	0.000115525123839466	3.40782202901235	4.78617651720078	7.05326827083311	adipose	LOC101012197
-0.132826131423071	5.10626052697072	-4.93600186549272	1.73566482597329e-06	0.000117441600342603	4.45753383270678	-4.7819921223095	0.222867980009092	adipose	ISG20L2
-0.191574532086733	3.84563319594224	-4.93427444871745	1.74471444663031e-06	0.000117540653697985	4.5052516230703	-4.780946901685	7.50607637660492	adipose	ZNF473
-0.222947235655248	4.50390353313868	-4.93299042348996	1.75827002980711e-06	0.000117941100051347	4.38909643099456	-4.77939095433911	1.23426506504626	adipose	LOC100997533
-0.686725083177298	0.319683038936235	-4.92373720739183	1.8395861493331e-06	0.000122863738723777	3.95329153366575	-4.77029248140712	9.40634045417003	adipose	LOC116271535
-0.347297527763204	5.84580736445739	-4.92090499502839	1.85519333769332e-06	0.000123374338058189	4.34142241137003	-4.76859049537083	6.22653872637213	adipose	HSF4
0.434375048935712	3.73935853006014	4.91674360044708	1.89060562437943e-06	0.000125192026281022	4.47393482521711	4.76477920157017	5.69359423053247	adipose	HRH1
0.2063785495368	3.45220836217904	4.91183214103107	1.93048387940264e-06	0.000127288713665293	4.4000780449318	4.76056850920568	6.02976907970072	adipose	TAF1B
-0.194434183123321	4.05322496541135	-4.91414787289478	1.94029505331531e-06	0.000127393524792885	4.55583379603286	-4.75954537279473	4.59403110468199	adipose	ZNF202
-0.261206891573851	5.20764868278671	-4.90898708697278	1.95515302732578e-06	0.000127827409951109	4.28655253888522	-4.75800536595884	6.2215502417553	adipose	HOMEZ
0.129954880125688	8.21073501721522	4.90791109225139	1.96878062697404e-06	0.00012817754544102	4.34840000873453	4.75660273873442	7.0410190211356	adipose	CTNNA1
-0.117381255415162	8.5043283093803	-4.90669079093573	1.97968545909263e-06	0.000128348226730713	4.28264445888913	-4.75548705524835	7.49127844834882	adipose	BRD2
-0.257524261518087	6.56406031768195	-4.90631919610565	1.98933574090688e-06	0.000128436488772301	4.31303938369018	-4.7545046390201	5.93806466682127	adipose	GRB10
0.215724099237539	6.14369956364379	4.9036839009187	2.00807730962494e-06	0.000129108539056591	4.2776754266633	4.7526097230715	1.38782137181679	adipose	IFIT2
0.194111241403307	5.03135869056566	4.9010704445474	2.02751426029165e-06	0.000129819559765368	4.24975618538023	4.75066236065444	-0.0877151917709641	adipose	C1GALT1C1
-0.445341189279147	3.28877075336256	-4.90060945410623	2.06043868243956e-06	0.00013106535174775	4.19719832372536	-4.74740425920591	3.79009331773147	adipose	CCSAP
0.345511422577385	5.94083313501174	4.90527593782654	2.06388808173287e-06	0.00013106535174775	4.46865473481584	4.74706581599209	1.74400102127938	adipose	HS2ST1
-0.16608794882631	7.61385956301922	-4.89460861055707	2.08760106705207e-06	0.000132030116465191	4.22169109175301	-4.7447537795637	1.35602266880272	adipose	ZSWIM8
0.242741866997894	7.57012629162269	4.90105930712973	2.11053927347275e-06	0.000132626227048092	4.5205669072224	4.74254116252296	5.5286558265142	adipose	PDIA6
-0.158201277431208	4.74289233360806	-4.89435242819821	2.11670361187972e-06	0.000132626227048092	4.39013037970276	-4.74195048849061	-0.113284481353401	adipose	ZNF394
0.770057030205802	4.86103674242161	4.90017243150238	2.12270437611661e-06	0.000132626227048092	4.52373668452708	4.74137707314337	4.02537292499195	adipose	BNC1
0.341435262457442	8.18715380056973	4.88918950918027	2.14425597807879e-06	0.000133434724418999	4.28180281078128	4.73933042372034	6.93652472586692	adipose	DPYSL3
-0.218800548245773	3.53168968435557	-4.88382428387685	2.19195115241348e-06	0.000135415344084565	4.25771437255619	-4.73487040299229	8.55810651259289	adipose	LOC101002198
-0.195867025349268	3.02411211941208	-4.8892982483299	2.19356252760412e-06	0.000135415344084565	4.58021956036494	-4.73472135474941	3.49549329838704	adipose	ZNF10
-0.402477860604801	6.95045723273417	-4.88674576533989	2.20237102459962e-06	0.000135419599310203	4.32302826647038	-4.73390844418956	5.90112138923553	adipose	ACSS3
0.185858151914118	6.08806695871885	4.88087182458273	2.21996924576851e-06	0.000135962148075822	4.1436671836032	4.73229366360002	8.11974350034349	adipose	ANP32E
0.600676443961754	7.04317721436471	4.88429689165729	2.23502474006746e-06	0.000136345308454115	4.323637274183	4.73092192597731	3.03990363572204	adipose	FZD7
0.203373679150807	3.85600965284423	4.87844196177752	2.24804590857818e-06	0.00013660184844478	4.21331160646069	4.72974267699821	6.60891720065555	adipose	RP2
-0.157595206598725	4.15117983823597	-4.87565789677003	2.27967406242954e-06	0.000137723799054387	4.27773394658834	-4.72690539825995	5.05618734545996	adipose	RPP38
0.587750376156939	4.00438873211198	4.87401145888172	2.29077337759923e-06	0.000137723799054387	4.25531319441314	4.72591866085083	6.41671289714799	adipose	C6H6orf132
-0.296738448254766	3.91403258628043	-4.87352395219157	2.29819290953525e-06	0.000137723799054387	4.18761884881837	-4.72526161569843	6.15975753229815	adipose	SESN2
0.417704300328975	4.07970764497606	4.87280968968485	2.30206285608818e-06	0.000137723799054387	4.21469391228086	4.72491971594815	7.93082224230145	adipose	LOC101016030
-0.811238337721214	0.0651510244778585	-4.87164200255447	2.31936837107174e-06	0.000138225434268295	3.27502876638798	-4.72339753926042	6.47255418100367	adipose	CALR3
0.23052834538063	5.86832608645289	4.87085818623668	2.33152153372103e-06	0.00013841734162838	4.07901666824393	4.72233506300045	4.72777512386132	adipose	ITGAV
-0.200503017822773	4.8409995013987	-4.86576333926573	2.38837468750989e-06	0.000141075019198512	4.0965056062008	-4.71743431941574	5.08468052533352	adipose	LOC101006542
-0.230924627318598	7.99356648924442	-4.86508270615667	2.39449693767077e-06	0.000141075019198512	4.20021766749381	-4.71691327782942	3.47094934115802	adipose	DHRS3
-0.183595089478286	3.49861107179161	-4.86811487117516	2.4133859883437e-06	0.000141649302611309	4.44562049149997	-4.71531372480014	1.40537271485126	adipose	ZBTB39
0.200405660496073	4.62412761714675	4.86102744248745	2.44078438729806e-06	0.000142716807853523	4.08888705693592	4.71301481940908	0.198925828951709	adipose	COG5
0.144161781814501	5.80087112038412	4.8538542560721	2.51583201532706e-06	0.000146446356294262	4.08523986891082	4.70684244265612	3.46277644909183	adipose	JMJD1C
0.145258113845971	6.18883007184935	4.85358874893284	2.52347061184691e-06	0.000146446356294262	4.0065290365825	4.70622414039499	2.81352440520727	adipose	TMX4
0.280720881445315	5.81405837701917	4.85519110817359	2.53406384532231e-06	0.000146512385385333	4.16678629719983	4.7053696433281	0.566357484426548	adipose	PCSK5
-0.227832388957444	5.8522275945603	-4.8464637668926	2.59243239000972e-06	0.000149329888041638	4.02762610133644	-4.70072200627884	4.00688869567486	adipose	UBE2O
-0.464847862585873	1.29298522809566	-4.84262805193824	2.63904397218929e-06	0.000151272167542421	3.89897959507783	-4.69708209808164	7.4356139946231	adipose	CPSF4L
-0.135898232072983	4.98589916729228	-4.846052091737	2.64877879194153e-06	0.000151272167542421	4.20095048551231	-4.69632969826997	2.85790158500885	adipose	RMC1
0.215593544184391	6.5383560017936	4.84105379196592	2.65543914627547e-06	0.000151272167542421	3.99890328361593	4.69581644999863	6.21076085319083	adipose	DNAJC10
-0.429499739609497	1.611993394699	-4.83842076162588	2.68658562676473e-06	0.00015248587650813	3.88268771486705	-4.69343257640316	2.09835716374957	adipose	CTH
-0.352361295680118	8.15712767629217	-4.83297217340224	2.75764938071964e-06	0.000155948091803835	4.04862419293829	-4.688091340225	6.16910661393362	adipose	MKNK2
-0.13426809640254	4.95920213483727	-4.82003747767763	2.94512968444104e-06	0.000165944670765141	4.04319168720258	-4.6746098466965	6.60416178048451	adipose	EYA3
-0.326354437451645	4.82841190534019	-4.81633207174173	2.9659394710025e-06	0.000166511710518782	3.93549833612027	-4.67316455214788	5.01546935323179	adipose	GRASP
-0.191816104374884	2.94024725989919	-4.81442558721309	3.02836515451316e-06	0.000169402592307514	4.18532155858165	-4.66888656930729	6.70341422781631	adipose	TAF5
-0.219410326987318	3.76389454989574	-4.80712147363398	3.09359202260089e-06	0.000172428807158996	4.01473095822935	-4.664506069097	3.86570554078335	adipose	ZBTB18
0.234462221655326	3.29213138959142	4.80553547496864	3.11223643108889e-06	0.000172846249102947	4.0024732735295	4.66327022762433	2.2024657806942	adipose	FANCF
-0.21147694466645	5.57127289864072	-4.80635134869248	3.15736640452098e-06	0.000174726401564473	3.99089815714515	-4.66030794954789	3.33026072297291	adipose	BRPF3
-0.186329684892057	6.06666026674283	-4.80921290669322	3.20562419174608e-06	0.00017595762351363	3.82548172977388	-4.65718496582074	3.98090151736841	adipose	PAF1
-0.159475879821183	5.9089950180895	-4.80147516323926	3.20715325964241e-06	0.00017595762351363	3.92862865748545	-4.65708675154291	6.99839431126603	adipose	NCOA5
-0.19892249630055	4.44748537319242	-4.79832500531037	3.21368231393077e-06	0.00017595762351363	3.90333043124026	-4.65666788548021	4.51317312403272	adipose	LOC101017597
0.298677416595051	4.41046676589892	4.79534582800287	3.27052414641867e-06	0.000178439336791399	3.86392603109262	4.65305534798083	3.07773158929073	adipose	LOC101000511
-0.180358585136518	4.59134695101034	-4.78820496450091	3.36214941307624e-06	0.000182794754931987	3.8400741618877	-4.64735704281356	3.23780793173829	adipose	METTL22
0.210004899914122	5.38972421586421	4.78637336915876	3.38929313348065e-06	0.000183626213647841	3.78768906817439	4.64569751677967	6.86926395266529	adipose	NMI
-0.199123021828913	7.34366923277034	-4.78407706695064	3.43222673551287e-06	0.000185304366783178	3.82753462820581	-4.64309846639785	5.81158982600876	adipose	PHF1
0.675548389158099	5.1438275560838	4.78827780067442	3.48981769152635e-06	0.000187759462257642	4.05112665808971	4.63966064379155	3.17815694509014	adipose	C5AR1
-1.53599081654626	2.15847897928999	-4.77902551675035	3.50883731148333e-06	0.000188129529901156	3.77613367480118	-4.63853723203174	7.13724893118605	adipose	LOC101013243
0.60180113322967	3.47178556822694	4.77912128206637	3.52216320292191e-06	0.000188192823549224	3.99403686262738	4.6377535989804	3.46871454840325	adipose	ITGB8
0.158541587375351	5.45902745971039	4.77545053126662	3.55892897948265e-06	0.000189503795660081	3.75621544608612	4.63560622735925	0.30961455288186	adipose	MAN1A2
0.261882133115951	5.69502483111	4.77578688359937	3.59508200188861e-06	0.000190160123186937	3.83110586508884	4.63351528611552	8.27407721985988	adipose	PLA2G15
0.314779010894745	6.98960100037707	4.77246694990097	3.60511647349987e-06	0.000190160123186937	3.73466128209977	4.63293850787789	6.082972426811	adipose	PKD2
0.388198832122222	8.32547621973872	4.77311144585011	3.61235684531003e-06	0.000190160123186937	3.84015649046518	4.63252328880187	5.74061722352523	adipose	COL14A1
-0.35363587090718	2.08050478143007	-4.7736450358939	3.62034439110336e-06	0.000190160123186937	3.55617875704901	-4.63206614563288	7.21593717059779	adipose	NPFF
-0.249936365198746	7.6028985927987	-4.76826432204669	3.67443960952709e-06	0.000191757653832715	3.73026596422199	-4.6289953824045	4.29905281575061	adipose	NUPR1
0.591008528067257	5.24630474977954	4.77245588343728	3.67550972496395e-06	0.000191757653832715	3.88350793151064	4.62893507456272	6.41336260699261	adipose	MRC1
-0.224737634112212	4.94577100268159	-4.7717040764092	3.69106175666953e-06	0.000191922825233538	3.92043721815527	-4.62806051305838	5.65310894197866	adipose	CPSF7
-0.378750660808764	7.73462407232542	-4.76652613618869	3.70565795038384e-06	0.000192037357662868	3.72033104512178	-4.62724291039436	4.13952443009941	adipose	LOC108581881
0.531256236785251	6.00077278566586	4.75817932387681	3.84461263578854e-06	0.000198574242638478	3.6873375424071	4.61961040432965	5.2480283518315	adipose	MMRN1
-0.144297628369838	5.23386239156672	-4.75847601769164	3.86710639780844e-06	0.00019907247054499	3.75943823885064	-4.61839979762646	3.73951001196179	adipose	PIP4P1
0.158717420243782	3.94441018156139	4.75230607743911	3.94388570036389e-06	0.000202352678566684	3.77457490668218	4.61431780163365	4.96284549547482	adipose	PARG
-0.967572413154092	1.79766969217135	-4.75077586502095	3.97653927592853e-06	0.000203057284502075	3.73730300822358	-4.61260480325834	4.14978749500989	adipose	RNF165
-0.213781896311981	6.9339792684143	-4.75238231539285	3.98382797603296e-06	0.000203057284502075	3.62166316222203	-4.61222428082878	5.68584770824817	adipose	LOC101003559
-0.292964735559381	5.53994236077252	-4.74759064657264	4.02632913620065e-06	0.000204100351295707	3.62495549006505	-4.61001861689122	6.45033436624167	adipose	SLC22A5
0.49691722714062	3.16409227532387	4.74850023079811	4.03203657212002e-06	0.000204100351295707	3.8750319388284	4.60972412163561	3.92186264776731	adipose	SYTL1
-0.18766044752022	3.60437027217059	-4.74661188935669	4.04380818636863e-06	0.000204100351295707	3.72220038687911	-4.60911798341629	4.40237784118608	adipose	LOC101017922
-0.316755803098711	4.36258395876643	-4.74573555758594	4.06381741215439e-06	0.000204444320783546	3.7354516526188	-4.60809154772673	3.6866635969781	adipose	LOC101000541
0.317216907340576	6.51392245569784	4.74455085521089	4.09462484216815e-06	0.000205068282580109	3.65510456657576	4.60652061541142	4.71963312141288	adipose	GLIPR2
0.909563535598593	2.98101724817839	4.74341329800001	4.10268909969886e-06	0.000205068282580109	3.68249332981134	4.60611127346189	4.0481460798001	adipose	ABCB4
-0.161646276734709	3.43771503410412	-4.736347001074	4.23123170163286e-06	0.000210813296517046	3.72381074196387	-4.59968849914443	3.32108787797323	adipose	ALKBH1
0.64084155104503	3.79061346089985	4.73750574238189	4.33759761592726e-06	0.000215420112367926	3.92816382068718	4.59451363742834	2.65306070163557	adipose	TMEM255A
-0.433510171961516	1.87007525623303	-4.73168554808978	4.35164526036814e-06	0.000215427294918225	3.35945846040539	-4.59383930773566	4.92537300678018	adipose	LOC103885275
0.322230350823504	4.02803026260634	4.72849593706141	4.39321393797428e-06	0.000216154014279501	3.71051762451422	4.59185603315968	3.23966990103503	adipose	LOC101001415
-0.474085950110225	1.83136923751587	-4.72795227370654	4.39422487886692e-06	0.000216154014279501	3.63160983686526	-4.59180802465209	6.01135736299806	adipose	MUC4
-0.204505856573895	7.3399086334393	-4.7248496724849	4.47233926528398e-06	0.000219300306694859	3.53363203135646	-4.58813008874684	6.40441702049732	adipose	CNPPD1
0.312497244120213	2.46724886273192	4.72698490360328	4.49754425240674e-06	0.000219533385535283	3.90872733375464	4.58695646266182	5.15718961600688	adipose	ATL1
0.317024674263679	5.67854351505039	4.72536543021858	4.50542862860407e-06	0.000219533385535283	3.64870224160553	4.58659063408342	7.50961552920154	adipose	ST6GAL1
0.169684757431791	4.06110275527105	4.72051414786254	4.53561068771551e-06	0.000219712019051313	3.63083454721015	4.58519585606316	5.04466089488767	adipose	NEDD1
-0.302298525486273	4.5863281092894	-4.72072652721011	4.53745376549985e-06	0.000219712019051313	3.61401527995898	-4.58511097178757	5.75233433149068	adipose	EFNA4
0.127927305926533	4.86317848801758	4.72083298226702	4.55440897634258e-06	0.000219846003390742	3.62554934629547	4.5843316332829	7.59284169668779	adipose	PPP1R21
0.516748207354437	8.00338902719961	4.71584077731333	4.68308932929637e-06	0.000224863798856263	3.64127527923816	4.57850591119183	5.12678248074648	adipose	ALDH1A3
0.123890248743336	5.19415644229586	4.71303454886084	4.68738348051455e-06	0.000224863798856263	3.51519929414891	4.57831415798187	6.48245044404452	adipose	ARFIP1
0.370916597103142	3.20892955574235	4.71130456235074	4.7240364295619e-06	0.000225922668135993	3.60924667834197	4.57668425260283	0.122056973356852	adipose	GLI2
-0.315578737471892	5.31158131277269	-4.7038757144481	4.87994612777232e-06	0.000232608408149005	3.46734824823643	-4.56988384267929	4.69173719441998	adipose	MLYCD
0.937099035992216	0.0162065854434705	4.703844060455	4.89410638290593e-06	0.000232608408149005	3.07487035009273	4.56927655266155	5.811306702502	adipose	C7H15orf48
0.345540209395885	9.71593039439376	4.70297367543893	4.91909805049153e-06	0.000232608408149005	3.61176566464785	4.5682088308664	1.873190955931	adipose	EFEMP1
0.261026464783544	5.32878671053596	4.70649945518305	4.92388240547749e-06	0.000232608408149005	3.60992734148515	4.56800502096587	8.60125985183158	adipose	LMO7
-0.123132995662287	6.21421882118713	-4.70083833867451	4.97807499758163e-06	0.000234453714551755	3.41515196830492	-4.56570960627809	2.31829790471768	adipose	TERF2IP
0.36910061728988	4.53841063720908	4.69124089999083	5.17458559241549e-06	0.000242970314407509	3.52734141436278	4.55758214051647	6.51004947110149	adipose	MN1
0.237694180887722	4.14543111851707	4.69099992939837	5.25417163249475e-06	0.000245525190102781	3.65252798063053	4.55437435788577	6.36588121529587	adipose	NUDCD1
0.726160963903216	3.14120761030041	4.68680286474296	5.26068816483532e-06	0.000245525190102781	3.54379452248369	4.55411376798894	3.34583437689405	adipose	MOXD1
-0.121919942561441	6.52568091176029	-4.68575384534048	5.28768244737459e-06	0.000246037649183041	3.37405838460038	-4.5530375741168	-0.040476010282785	adipose	LOC101023578
-0.11582367929592	5.41696102518194	-4.68508365852885	5.30465000939651e-06	0.000246037649183041	3.41545825908426	-4.55236380944392	8.68092753435081	adipose	NOP9
-0.178161420903203	3.51449289303614	-4.68542858319031	5.31930380615157e-06	0.000246037649183041	3.60116509876239	-4.55178358051811	7.54798682831807	adipose	KCTD6
-0.231219159473243	3.10461274024908	-4.68311175668542	5.34947787701251e-06	0.000246696903881871	3.47209131273662	-4.55059361843887	4.43417670801915	adipose	ATP6V0A2
0.664104706330672	4.41886508622882	4.682085003288	5.46336823158678e-06	0.000251201456226817	3.59290135509731	4.54615933894071	6.39250786333456	adipose	MUC16
-0.210453682990332	5.25628038562263	-4.67321560543881	5.60200833854305e-06	0.000256813962147114	3.3321781282777	-4.54087935309141	6.46501126083411	adipose	PFDN2
0.253858723065176	4.75146223666981	4.67233386570629	5.63177178706955e-06	0.000257416825488622	3.44441037763537	4.53976216248423	2.1020695476928	adipose	RNF24
-0.147345091932576	5.093919422684	-4.66828568927139	5.71420054161446e-06	0.000260175870710378	3.37444296889162	-4.53669739341116	4.07320083102667	adipose	DESI1
0.518012635821432	2.32592573269882	4.66999297768438	5.7257161608415e-06	0.000260175870710378	3.59384028480104	4.53627260622259	2.85283337687396	adipose	GCNT1
-0.14647469076536	4.68291907642198	-4.6694453712244	5.74328680293055e-06	0.000260211195939792	3.47643344953409	-4.53562603503883	3.01844338551739	adipose	PCGF1
0.445796047906322	2.94480686043709	4.67768290983554	5.85355154438323e-06	0.000263847904456702	3.13444845602624	4.53161118209267	4.03629238129826	adipose	ECT2
-1.01926728577707	6.72463628960572	-4.66270732377928	5.85761078626044e-06	0.000263847904456702	3.2968139402646	-4.53146476629718	6.74612991601828	adipose	PDZD7
-0.14947645224529	5.61850196546328	-4.6561208294701	6.01711531917769e-06	0.000269920470424988	3.28588211575422	-4.52578702674222	4.20733488446836	adipose	ELOF1
0.413075424579073	8.15200873455121	4.65577404886961	6.02726574811526e-06	0.000269920470424988	3.31057804753443	4.52543060328582	5.06358559831177	adipose	CADM3
0.244011016761432	6.00788379202477	4.65465866146495	6.09979401094791e-06	0.000272206591766617	3.32158408757079	4.5229004276402	4.2512306389733	adipose	RGL1
-0.208658681845566	4.50541456273777	-4.65234612428341	6.11344910840805e-06	0.000272206591766617	3.33011461223783	-4.5224272868645	6.03940260625851	adipose	FBXO46
0.626802036065888	1.32244180804793	4.65046834027243	6.20316498855433e-06	0.000275409861024783	2.96153166033431	4.51934360746034	6.45294065345393	adipose	DRC1
0.256795823385811	5.38699925709283	4.64536869095599	6.30411992265465e-06	0.000279092394861525	3.25355147566107	4.51592424640268	-0.0878676673847496	adipose	P4HA2
-0.16944558853843	7.2212908157391	-4.64386184215088	6.34523268069564e-06	0.000280112194835837	3.25192750692914	-4.51454674189608	7.48095543543939	adipose	LARP1
0.513846031574271	0.932476665381739	4.64380404976356	6.37309973666599e-06	0.000280543126192158	3.17402287630357	4.51361788920929	1.59625131801203	adipose	C18H16orf74
0.160320451010612	6.7033733294591	4.64241770847048	6.39704361710659e-06	0.000280799407498772	3.20538452630314	4.51282290082162	7.26652568891581	adipose	FAM171A1
0.263826334263478	7.5313816009245	4.63789660370921	6.51899769758751e-06	0.000285035511821804	3.2516939180661	4.50881742763522	4.40204830251692	adipose	COLEC12
0.261672416437274	7.99537549963606	4.63728488950479	6.53033925116104e-06	0.000285035511821804	3.25717560032418	4.50844857580306	5.73810950656259	adipose	LTBP3
-0.158889066473823	7.04042225917044	-4.63954736541083	6.57638827454114e-06	0.00028623914694948	3.19599320458786	-4.50695723096081	5.75978076273012	adipose	SAFB
-0.227864950611425	3.2979276539536	-4.6370212525454	6.61533456323491e-06	0.000286746603545935	3.48370201549732	-4.50570369273902	4.90876216049883	adipose	JADE3
-0.422587653883377	0.606939813950073	-4.63700955102083	6.62505866856693e-06	0.000286746603545935	3.17228002988451	-4.50539181097449	4.70220337183001	adipose	LOC116271449
0.147451450858505	7.47571968219192	4.63169862634615	6.73008180989602e-06	0.000290480829092866	3.25832544863145	4.50205102582535	4.16556850128679	adipose	ARF3
-0.313243144732474	1.8726534300002	-4.62893543598464	6.77898083061088e-06	0.000291778633250877	3.2423718341635	-4.50051253017663	4.57266281213281	adipose	PDCD2L
-0.138320506261729	5.47201448231883	-4.6290980146283	6.80949765235897e-06	0.000292280238568704	3.23226937538535	-4.4995577591411	7.50862253790103	adipose	NFYA
-0.425015615345542	5.20489866438442	-4.62653282891946	6.85544250251537e-06	0.000293439451868717	3.2065629806526	-4.49812798780937	3.40202001781301	adipose	NPY1R
-0.408546762089096	1.50658882944668	-4.6225597021694	6.98428065790427e-06	0.000298130657835335	3.21069938877198	-4.49416698844618	3.53121472412754	adipose	AVIL
0.365728574025472	5.3566914606328	4.62019183291334	7.10341734801104e-06	0.000302383109361075	3.22965374601941	4.49056595747694	5.9220685747517	adipose	VGLL3
0.778401222513877	3.29112099684176	4.61515040176413	7.22923485704818e-06	0.000306895874273867	3.383124882391	4.48682517024669	7.09911481802851	adipose	EVPL
-0.143487122465636	4.52778616566674	-4.61095630668958	7.32174593883156e-06	0.000309973916180861	3.18658757064915	-4.48411415706749	3.12646570317606	adipose	ACD
0.975314753309467	1.17492081808676	4.61009675143553	7.54489391626648e-06	0.000318550766301224	2.63186276755165	4.47770733197876	1.4704150521724	adipose	LOC101010589
-0.240426576598518	3.67243996287979	-4.60748081824718	7.63216182180155e-06	0.000320904743444282	3.10683826971963	-4.47525094513353	1.10773489352015	adipose	ZNF79
0.496385931817728	6.22173699504585	4.60127056812924	7.6420684305221e-06	0.000320904743444282	3.08035547901695	4.47497379663433	5.80619635631238	adipose	ADGRD1
0.205700125824909	5.90558660028309	4.5999211390867	7.68228917743161e-06	0.000321070998390423	3.06538833492909	4.47385209331219	2.9237412518685	adipose	USP25
-0.157005733116566	7.78995589844266	-4.6024124971201	7.68746953229086e-06	0.000321070998390423	3.19559638066645	-4.47370802844952	4.76064994530782	adipose	SFPQ
-0.452528970451703	3.16264277493033	-4.59228879562145	7.93605044397404e-06	0.000330562101154241	3.15150870608883	-4.46690188435004	3.84950933153335	adipose	HRC
0.137405595146197	6.01804373547682	4.5903138546729	8.0016745475742e-06	0.000332402002988371	3.01950478926357	4.46513910641708	2.51741577282798	adipose	ARL14EP
-0.67340156053468	0.670287217801746	-4.58565922303351	8.17978801436752e-06	0.000338892554231617	2.77433092731164	-4.46042342987866	7.7904741521479	adipose	IQCD
-0.350258253068784	7.21740197495197	-4.58399756494219	8.22226553950064e-06	0.000339174942693805	3.00912522684663	-4.45931331014324	5.37327730062639	adipose	MYO15B
0.956375854859144	3.60479753784066	4.58389792837291	8.23232678241852e-06	0.000339174942693805	3.21578735686073	4.45905116984449	5.723383976938	adipose	CD209
-0.152584372882805	4.64753102268439	-4.58336492234658	8.25227191968793e-06	0.000339174942693805	3.07375307200241	-4.45853241399296	4.94259844267233	adipose	DNTTIP1
0.634427620579872	1.54169939184605	4.58091678208253	8.34119841287764e-06	0.000341922934940579	3.03910015029335	4.45623400008917	5.23709492620333	adipose	PLD4
-0.437566785880741	1.17336581870269	-4.57926423888984	8.39023886136226e-06	0.000343025728645932	2.87617688926821	-4.4549764895071	0.709452796211429	adipose	TLL2
0.731412752425264	4.06762067635279	4.58310311556355	8.43556956943749e-06	0.000343971448627458	3.27661891533453	4.45382033774442	6.25321317131839	adipose	C3AR1
0.227360553924665	6.38428573973743	4.57728770759218	8.50281293737728e-06	0.000345687898638164	2.95189253483856	4.45211619855244	4.42508063755181	adipose	ERAP1
0.23472981627468	3.47872464536482	4.57618213080357	8.52471748512918e-06	0.000345687898638164	3.16010582252722	4.45156385517029	5.56182712856622	adipose	MAGEF1
-0.137448938194315	6.57668023810663	-4.57506701983541	8.54459278337637e-06	0.000345687898638164	2.9654610055519	-4.45106385368971	5.83861898522262	adipose	FTSJ3
0.256305071958414	4.70662838796972	4.56975998496545	8.74576346294257e-06	0.000351992021137222	2.98645444951643	4.44606465869213	2.54572857278629	adipose	PLA2G4A
0.197424390361973	5.73914973959108	4.5736390752716	8.74584886336434e-06	0.000351992021137222	2.94154172598231	4.44606255987766	5.29500420922075	adipose	FEZ2
-0.157093506904259	4.22775457607219	-4.56633522979825	8.87010205599712e-06	0.000356067956885169	3.02061919214798	-4.44302944666997	4.11139703893677	adipose	MECP2
-0.230121560396804	4.73431934027391	-4.56444306436915	8.94323607380866e-06	0.000357527310292365	2.97179030839582	-4.4412631169794	6.08121439354702	adipose	TARS3
-0.144748989175081	5.73505121043008	-4.56491707881001	8.96198096375355e-06	0.000357527310292365	2.90674985833083	-4.44081261352064	7.54594357997894	adipose	CHFR
0.198845875248078	4.49233542725477	4.56409475140149	8.99418310999127e-06	0.000357527310292365	2.96613240892524	4.44004078427058	7.67470824206457	adipose	MEGF9
0.192780852612933	4.56063414255938	4.56268182521524	9.01769717805286e-06	0.000357527310292365	3.00255149200363	4.43947885929365	0.511523665885446	adipose	IBTK
0.397143981571765	2.08769907309318	4.5629442469354	9.02700015316188e-06	0.000357527310292365	3.02032410326991	4.43925692886729	3.89740534212751	adipose	LOC116275676
-0.255188222237184	4.63887590502282	-4.5704802117991	9.0500174451371e-06	0.000357527310292365	2.96322872166396	-4.43870876955216	6.72818246335222	adipose	ALKBH3
-0.302048137527208	6.73742004063956	-4.56302016953586	9.06797243916745e-06	0.000357527310292365	2.97442169090466	-4.43828209349591	5.07079488287349	adipose	THYN1
0.351093589688335	6.29815757033025	4.5600360614071	9.13827278120501e-06	0.000359384611027339	2.88931774364283	4.43661923268499	2.421067174981	adipose	TTC7A
0.400515899438368	5.34811809693356	4.55799264130665	9.21157889166994e-06	0.000361350417535255	2.90168104116517	4.4348982417582	1.14888565970182	adipose	MAMDC2
-0.148516714163381	3.93466130817819	-4.55817652377658	9.34588595726631e-06	0.000365693189161216	3.15940670271619	-4.43177882136965	5.46073010340571	adipose	MED26
0.150883725152488	6.58952162989447	4.55975249393398	9.41550811886905e-06	0.000367039693396542	3.04170680743098	4.43017859054645	2.79468497200151	adipose	USP5
0.444661079916084	1.41918755871882	4.55222442379636	9.42767331215385e-06	0.000367039693396542	2.79893817727269	4.42990014033543	3.30442502343806	adipose	HTR7
-0.139586499168004	4.92160092752454	-4.55062391820364	9.49630987345515e-06	0.000368785266890194	2.92249589472575	-4.4283355146497	0.0208248534888883	adipose	TAF12
0.198250292303098	4.09500313500989	4.54925592832202	9.54613085953557e-06	0.000369309678410151	2.98834909407305	4.4272065575531	0.930499120138593	adipose	TASP1
-0.148162914568789	5.60085696916577	-4.54886490945151	9.56277065299321e-06	0.000369309678410151	2.86932818571515	-4.42683074891779	5.63910442678058	adipose	ABHD11
-0.141790851014029	6.91926263810918	-4.54964913436109	9.58131595488096e-06	0.000369309678410151	2.91561985852993	-4.4264126398859	5.12459394424051	adipose	ISCU
-0.188832498139076	5.05271954462604	-4.54750436968733	9.62011876909453e-06	0.000369885211729826	2.89651017301	-4.42554031480942	3.94916214325036	adipose	MACO1
-0.142561233039303	4.15044520233796	-4.54447303088732	9.75996385640963e-06	0.000374333267215513	2.97748849789813	-4.42242410373352	2.31321128871526	adipose	C9H12orf65
0.159456948379603	7.07884433510204	4.5419933327505	9.86851873402908e-06	0.000377562216750076	2.83634438690131	4.42003440745829	6.0246427124251	adipose	PPP2CB
0.722689322168949	-0.0625337445046027	4.54761042181788	9.96295862608471e-06	0.000380236561357592	2.8746658099116	4.41797577052583	6.69016616088614	adipose	TMEM108
-0.165472191518633	7.15963324022417	-4.53636139358999	1.00972341038383e-05	0.000382957141772962	2.84544848861058	-4.4150806448247	4.20200715018242	adipose	GUCD1
-0.646656909910985	5.9845162125907	-4.53621488084954	1.01088717220036e-05	0.000382957141772962	2.83004004115787	-4.41483145940089	2.14395420774116	adipose	TSHR
0.840365817150062	1.77925122050951	4.53561315379737	1.0118885561333e-05	0.000382957141772962	3.18550988121196	4.41461726164159	0.301741624162227	adipose	C4H21orf62
-0.240847264999834	6.82642894678239	-4.53613239158345	1.01331028155479e-05	0.000382957141772962	2.84652576549666	-4.41431349960713	1.37043611671992	adipose	BCL2L1
0.359727020468672	4.4409817815752	4.53215549783613	1.0329951511477e-05	0.000389446712093277	2.94287944175328	4.41014900405677	2.6561183640046	adipose	PSD3
0.145280426437428	8.34780839537613	4.52942146225919	1.04158549338915e-05	0.000391732214079246	2.88232573467721	4.40835535096229	4.96850746664054	adipose	CANX
-0.148119429442366	4.04840302267348	-4.5312659979533	1.04534580908182e-05	0.000392194511179728	3.01753664503935	-4.40757464286859	4.41943386693406	adipose	E2F6
-0.494800322914442	1.3375528915141	-4.52795184460495	1.04878721236037e-05	0.000392535213901543	2.62127698457084	-4.40686249337736	5.2212269653607	adipose	COL9A1
0.287686416697524	4.06137549510203	4.53212468357791	1.05261663732141e-05	0.000393019151693861	2.83730716476626	4.40607266663655	0.640238317687036	adipose	FUCA2
-0.178465941790232	4.84745044980608	-4.525169673458	1.05807690495649e-05	0.000393132005905016	2.81844033203992	-4.40495120771824	6.65826434805295	adipose	PCTP
0.211766986398988	6.85714846004004	4.5247417283471	1.06036710831184e-05	0.000393132005905016	2.78092907496472	4.40448247774828	4.32288384931227	adipose	NEK7
0.364245469209785	4.42641246341768	4.52548651863004	1.06053035474861e-05	0.000393132005905016	2.90876809774769	4.40444910344376	4.97939181628007	adipose	PLXNC1
0.149925284334346	4.66766954308309	4.52290395843406	1.06857892285007e-05	0.000395170176839186	2.82950935856061	4.40280969745164	8.09396762967295	adipose	PLGRKT
0.358779218167071	4.20812382579509	4.5222290820304	1.07177722750674e-05	0.000395409241433738	2.87867970902585	4.40216150900758	6.28129088824258	adipose	IQGAP2
-0.142278107295949	5.26868807341703	-4.52235998239984	1.07784367230572e-05	0.000396702795780931	2.82258400333057	-4.40093710326245	0.814113692531236	adipose	SLC25A38
0.104186926687313	8.06377322530468	4.51918712890882	1.08620463802649e-05	0.000398832721948354	2.81663365709498	4.399260328726	4.75065180100644	adipose	GTF2I
-0.560079991010933	5.41086050367275	-4.53220345602753	1.09649803648375e-05	0.000401543368068203	2.81268733073037	-4.3972128523477	6.08528744526644	adipose	LOC101016081
0.184657438400829	5.96871104796578	4.51561713708066	1.10231130311953e-05	0.000401543368068203	2.73444978561382	4.39606462005204	7.10945782138525	adipose	CTSO
-0.127843056732232	6.15166267727899	-4.51461265124611	1.10717941074274e-05	0.000401543368068203	2.73137149368683	-4.39510751401493	7.9691970467079	adipose	TTC19
0.731241656204691	4.79274154025178	4.51641409670006	1.10758169578831e-05	0.000401543368068203	2.86994078955254	4.39502860161266	3.45655394428338	adipose	CPA3
0.183639471584989	3.73863034288435	4.51524302803101	1.10842298241242e-05	0.000401543368068203	2.92845331694835	4.3948636628887	6.78693943657324	adipose	LOC101010337
0.667731586177333	3.13270270907985	4.51548964860688	1.10913560202124e-05	0.000401543368068203	2.97368288871718	4.39472404348874	6.23668100505872	adipose	PERP
0.443453250298591	5.51775061896188	4.54407326953312	1.12471080078208e-05	0.000405107380360799	2.81603865859728	4.39169368545633	0.325016861750809	adipose	LOC101010584
-0.36288028765638	6.39757482506309	-4.51464341532956	1.12888417530892e-05	0.000405107380360799	2.7251401128644	-4.39088850665556	0.934010769540341	adipose	ACAD8
-0.267337645373034	6.12419595046877	-4.51142299819847	1.12920332736403e-05	0.000405107380360799	2.75655422312988	-4.39082704893005	5.21072554544022	adipose	PREB
-0.157510458940707	6.38498042003788	-4.51080319160107	1.12943780778229e-05	0.000405107380360799	2.74283989297707	-4.39078190661992	1.11556530583445	adipose	UBE4B
0.68719402849261	7.7898603912178	4.50993443965688	1.14761830464296e-05	0.000410677728185744	2.85204871593589	4.38730874412564	1.54640942022871	adipose	EZR
0.337729078611632	9.53527648821326	4.5071506716562	1.15165002254328e-05	0.000411170900905717	2.88968391580087	4.38654565227249	3.9775822587922	adipose	S100A6
-0.147956878756182	5.87682620139077	-4.50791084149872	1.1582430191531e-05	0.000412574151305227	2.78391927664415	-4.38530325928731	8.35995501452441	adipose	MTMR14
-0.122639936516952	4.85260951234753	-4.50238308938882	1.16632376464107e-05	0.00041449969571361	2.72512171396551	-4.38378968766786	7.41692388979118	adipose	CCDC174
-0.220219875780393	5.2965604576822	-4.49901126040624	1.18995531370848e-05	0.00042193037954034	2.74165553550237	-4.37942011676071	4.56801105636738	adipose	RGP1
-0.165049402611242	3.20443924198772	-4.49635859050851	1.20102463166194e-05	0.00042488302894068	2.88388248054769	-4.3774017651981	6.0785444851826	adipose	ZNF613
-0.12919442335759	5.1769797155829	-4.49613443461545	1.21358175970874e-05	0.000428347365983756	2.76427397282115	-4.37513351273141	1.89229649779632	adipose	ZCCHC8
0.52920894480577	3.30549673186835	4.49240052550446	1.21652527484324e-05	0.000428410434856727	3.01223729077408	4.37460505328529	5.54414735077282	adipose	TLR2
0.154846527851571	5.69269049332945	4.49320846614181	1.22013606184268e-05	0.000428707670708669	2.69120387336083	4.37395846027934	2.15741950199959	adipose	EXTL2
0.22795999102997	3.44686194527375	4.48998995716126	1.22969771967157e-05	0.000431089732269479	2.76895234708767	4.3722550094746	1.70955442654349	adipose	PI4K2B
0.85303616441259	0.175308234362632	4.49169657600473	1.23393917716727e-05	0.00043118918454474	2.61678996759994	4.37150341897189	2.40018790891681	adipose	CD164L2
0.163836468318081	5.11562918716762	4.49564769569311	1.23554693732084e-05	0.00043118918454474	2.67669473309621	4.37121916648462	0.810738813005125	adipose	CRYZ
-1.20756263163892	0.809390701932751	-4.48722323629079	1.24377080298593e-05	0.000432080205697125	2.51007783238753	-4.36977068229757	0.56657551091307	adipose	TTC36
0.229047090718332	5.49588930976561	4.48719961619629	1.24427525623048e-05	0.000432080205697125	2.64304589909945	4.36968212980856	5.99255597369429	adipose	GPX8
0.274847929868192	3.35238993751089	4.48757743191848	1.24646564663837e-05	0.000432080205697125	2.72754504621504	4.36929802224989	4.7019574299617	adipose	TRIM34
-0.155527570453174	4.20024570739144	-4.48536759355755	1.25432730587413e-05	0.000433834857243743	2.73738254889562	-4.36792468362763	4.42127637611793	adipose	RBMX2
0.182959369444793	7.23555965984233	4.48524464453772	1.25888974324788e-05	0.000434443130771179	2.67021087639097	4.36713144160477	4.8217321294776	adipose	STT3B
-0.148103778929102	3.60176353245703	-4.47729467890113	1.31306600482594e-05	0.000452132394328399	2.84890074719634	-4.35791626182969	1.96544655004264	adipose	ZBTB49
-0.15592623307523	6.94635196279315	-4.4731799999328	1.32066803289255e-05	0.000453741711079158	2.57850317316095	-4.35665231032576	5.80467068241111	adipose	SMARCD2
-0.348148763792608	6.00597816081513	-4.47006821928198	1.3373375798652e-05	0.000457874197252292	2.55791055151433	-4.35390487036092	0.133597862641292	adipose	ALS2CL
-0.558450614982751	6.23496264382139	-4.47015565941967	1.33860607521967e-05	0.000457874197252292	2.57410900786952	-4.3536971393207	3.74784945435744	adipose	HEYL
-0.868031339605305	2.23692425525903	-4.46854224964647	1.35100828825524e-05	0.000460051577550433	2.59519959591964	-4.35167596664682	6.04053511666747	adipose	SALL1
-0.65968337108932	0.478727777906917	-4.47795054324743	1.35342001531969e-05	0.000460051577550433	1.67129213582325	-4.35128498706518	-0.469372254959316	adipose	LOC103884516
-0.159446978485531	8.6882961160777	-4.46838547354236	1.35387879550176e-05	0.000460051577550433	2.6846656610325	-4.35121068669442	2.53161250238952	adipose	SF1
0.470089097488982	1.40517720157176	4.46569437233316	1.36240545468974e-05	0.000461935941365809	2.55941611866385	4.34983413070917	5.3329278315739	adipose	GCA
0.127063312114818	6.39285650275496	4.46212784447522	1.38397471135803e-05	0.000468224632150494	2.52447711176202	4.34638831167053	3.51154736823634	adipose	LOC101018926
0.197062347546814	3.7189753566412	4.46047340182226	1.39493952135499e-05	0.000470906054104478	2.64085373096062	4.34465620817822	2.26902885017979	adipose	GSKIP
-0.126545400878771	5.62532586828061	-4.45988099204888	1.40924405747371e-05	0.000474700797185981	2.57729860466464	-4.34241594873493	0.431268670500785	adipose	UBN2
0.339424523953848	8.94674475832212	4.45929549481353	1.41383852279514e-05	0.000475215355980708	2.58302439397747	4.34170100126265	4.91619073501754	adipose	CPE
-0.135352166889735	6.10855218493596	-4.46441665566026	1.42003930671112e-05	0.000476266429815773	2.55230196385861	-4.34073959886601	8.77389414236549	adipose	TIMMDC1
-0.374263266888889	6.76909720803771	-4.45528230096474	1.42474716010953e-05	0.000476279009525792	2.52382429900617	-4.34001233846558	5.49937893519633	adipose	ALDH6A1
-0.1615237968164	5.12384829666362	-4.45907595749647	1.42622433313951e-05	0.000476279009525792	2.53971272150035	-4.33978461986035	3.77307680184133	adipose	ZNF3
0.152365835787572	4.56345285194892	4.44864572537901	1.46573560906742e-05	0.000488275610461898	2.5737067870149	4.33377563319094	4.1432791483146	adipose	APC
0.277708621920386	6.54686550472225	4.4481755538485	1.46845069038557e-05	0.000488275610461898	2.48083669078263	4.33336840806107	5.15345682662618	adipose	TMEM43
0.197586265702884	7.66484319634334	4.44711170543831	1.47613965797118e-05	0.000489781241975662	2.53497861886623	4.33221905160492	3.01213558113182	adipose	LOC101008118
0.205487246191886	6.37084501004568	4.47193118172715	1.49321233794593e-05	0.000494387290095561	2.58024006023411	4.329687282432	5.73171038513707	adipose	EXT2
-0.398632685743713	2.67589186417958	-4.44136348901307	1.50964467835557e-05	0.000497866153523598	2.59689340414899	-4.32727640563211	7.01444585037627	adipose	ATP6V1B1
-0.152944208581628	6.78590072153085	-4.44166544143025	1.51018330643877e-05	0.000497866153523598	2.47544088090944	-4.32719780484718	1.78069658124124	adipose	PABPC4
0.209703456269443	7.22909789796339	4.44080749696985	1.51335887905528e-05	0.000497866153523598	2.47610342155198	4.32673494329899	3.3702254717684	adipose	TNS3
0.270568727669992	4.65572838103536	4.43845761676571	1.52837828036384e-05	0.000501741979962664	2.52925176411275	4.32455823369339	7.12682449721448	adipose	RAB6A
-0.389580209123404	5.00754463668145	-4.43772234790926	1.53416319502498e-05	0.000502576294015056	2.48781532843072	-4.32372528234469	1.05099182742474	adipose	TCIM
0.172329201556218	5.81518844420451	4.43666492671867	1.54107110282233e-05	0.000503588028937429	2.44843245238969	4.32273454871638	5.22250537002208	adipose	GLTP
0.69488329162989	5.78648599770752	4.43890179872973	1.54375162146033e-05	0.000503588028937429	2.52454006068809	4.32235124797375	6.88141928847037	adipose	CD68
-0.210002176904588	5.55104945293842	-4.43558064705672	1.54725917907044e-05	0.000503671869321353	2.43576939789289	-4.32185064204152	6.7084193395297	adipose	DGKD
0.501620438386036	3.30734455846624	4.43366695937123	1.56009221571437e-05	0.000506784672588976	2.56406000442503	4.32002825875385	9.18839154545668	adipose	TMEM178A
0.258780599263537	5.49180486455564	4.4326215386894	1.56738975266145e-05	0.000508090046390986	2.44331536541778	4.31899831981063	5.90973933152782	adipose	NEK6
0.57814567750187	1.77371566307028	4.44124299969751	1.57799956925463e-05	0.000510461447298549	2.1592062795195	4.31750902709885	5.27730634370871	adipose	LOC101022651
0.167618459830501	6.17741806988603	4.42922236638432	1.59220050391189e-05	0.000513982225169056	2.42384762153346	4.31553052058503	0.476234106244655	adipose	GRB2
0.752232190597049	1.81413752882833	4.42863868717325	1.60080442056928e-05	0.000515684849981795	2.62790363652807	4.31433997049766	5.74586801136913	adipose	SNCA
0.159084983701219	5.7337723824249	4.4272305532166	1.6041309951031e-05	0.000515684849981795	2.41461314763064	4.31388129664463	4.93799287402452	adipose	SKA2
0.338500688911557	7.68016822416977	4.42889781937286	1.60907257089237e-05	0.000516202473829757	2.51378685582664	4.31320161464679	6.24493078176755	adipose	CD44
0.786092306223405	6.91563006378023	4.43031154976887	1.61322161515202e-05	0.000516464234024392	2.51374428706187	4.31263247509848	5.34336713928236	adipose	DSP
-0.188838504162474	6.653881747144	-4.4226309119995	1.63391433181195e-05	0.000522010362297445	2.39254240015921	-4.30981464772315	2.85971436797247	adipose	SGTA
0.778197323021601	0.498193664359281	4.42542103498852	1.64338080965456e-05	0.000522187586776501	2.53333791610512	4.30853687376207	4.03312596765512	adipose	VNN1
-0.137351781338347	5.84452064882996	-4.42246281194708	1.64417733985731e-05	0.000522187586776501	2.37697241477383	-4.30842967925587	5.22279256281291	adipose	NMRAL1
0.255636629372584	5.28462685654712	4.42166173099253	1.64644084332275e-05	0.000522187586776501	2.43002579125559	4.30812533409496	5.68925985634839	adipose	UGDH
-0.235186721957204	4.00383562522079	-4.42090339069052	1.64794920899457e-05	0.000522187586776501	2.47787554458236	-4.30792274425833	6.49038676632051	adipose	CCS
-0.130809260965482	4.29072835290513	-4.413377701256	1.70708503647651e-05	0.000539822094698031	2.49489129994925	-4.30011629391587	2.88501078002432	adipose	EXOSC3
0.471006083789964	5.31332942305149	4.4106839747224	1.73613264942867e-05	0.000545592122811195	2.42757825133064	4.29637567426732	3.84783936129129	adipose	CTSS
0.155221172877656	4.59273526419654	4.40789201886133	1.73863475916374e-05	0.000545592122811195	2.41373939457084	4.29605625927329	2.3084050187371	adipose	WDR7
-0.183653699689688	6.94146625337631	-4.40847907968336	1.73896742506674e-05	0.000545592122811195	2.36595583060319	-4.29601382471351	0.392404529624575	adipose	MED12
0.288992605769228	7.77956547730727	4.40763938020789	1.73941599657135e-05	0.000545592122811195	2.37816303906736	4.29595661758615	9.72872609904594	adipose	S100A11
-0.199912197334191	3.89413651197679	-4.40281799279017	1.7807929480987e-05	0.000556762740132394	2.47284225081625	-4.29073927386607	-0.0616582660580211	adipose	DCAF10
-0.147927650167814	6.97276796724079	-4.40235202857517	1.78221567670647e-05	0.000556762740132394	2.3376624092379	-4.29056193914257	0.28566764208487	adipose	BAP1
-0.153275383715978	7.37669282642812	-4.3956733553667	1.82914210707809e-05	0.000570272775637323	2.31798144571643	-4.28478716395769	3.93616946949887	adipose	ANKZF1
0.14468764334783	6.27761519592008	4.39298696046803	1.84932410396787e-05	0.000575407168493618	2.26947253026864	4.28234685243674	3.37876704988651	adipose	RPS6KA3
-0.273444309552357	5.32274651660264	-4.39195826406693	1.86405547118582e-05	0.000578828447415315	2.28057330835934	-4.28058157021153	2.9348308605044	adipose	ECHDC2
0.725473963182174	2.06543810899466	4.3871918987404	1.89480363976447e-05	0.00058719964796301	2.39721297948224	4.27693939030083	5.15357045112716	adipose	DSG2
-0.168517102106623	4.97262270243566	-4.38470289971516	1.92366891593272e-05	0.000594955086873802	2.31895281965431	-4.27357111506473	7.14843730784085	adipose	DRG1
-0.557856227751213	4.56403799891131	-4.37900198769813	1.96200790376453e-05	0.000605603834040466	2.30660506638103	-4.2691710262512	6.48047870578203	adipose	ALPL
-0.254716797991354	5.13396185294445	-4.37831560176556	1.96900628087062e-05	0.00060602178573895	2.26315826289827	-4.2683766842443	2.1128895258899	adipose	HDDC3
-0.134659259869622	6.93559455242586	-4.37773216637936	1.97118412399116e-05	0.00060602178573895	2.22714619878663	-4.26813003938236	2.41777364970536	adipose	SRRM1
-0.509158245556084	3.1539824736084	-4.37711068311897	1.97717883974899e-05	0.000606661111324962	2.36727627176518	-4.26745246434947	4.53644178735928	adipose	CPAMD8
-0.32153954140725	8.08441623530714	-4.37530526270225	1.99264037980526e-05	0.000608902896830576	2.28339193018377	-4.26571385545971	3.66850306989433	adipose	EGFL7
0.354534865491329	3.98365573985429	4.37471285255202	1.99604634936589e-05	0.000608902896830576	2.33632720024157	4.26533259037623	3.69319467667524	adipose	SGCD
-0.390278429230832	3.97492435710326	-4.37491194185506	1.99627409867656e-05	0.000608902896830576	2.32252605579941	-4.26530711816439	1.48513969418849	adipose	LOC103882560
-0.176624747235346	3.57830290495928	-4.37402691114825	2.00456389399536e-05	0.000609387165658047	2.38805134060597	-4.26438183941175	0.708665687744789	adipose	PUS3
0.29806188979867	6.56367418595082	4.37378896679252	2.00572736034594e-05	0.000609387165658047	2.21180881119684	4.26425226894131	7.61351767675457	adipose	TNXB
0.132055091650303	5.42873680639563	4.37392058355557	2.04203791378734e-05	0.000619205038632776	2.29740726859661	4.26024406779776	5.8787992225984	adipose	PRRC1
0.651340604278377	3.62120714741856	4.37088563716875	2.05603104363123e-05	0.000622230488692695	2.47865698754475	4.25871750451168	6.30801932224377	adipose	NFAM1
-0.150094793858262	3.92780306851372	-4.36546304791561	2.07446090911786e-05	0.000626584245356361	2.30815311519512	-4.2567219456399	3.15762409050015	adipose	ZNF577
-0.102326068903695	6.60117830974754	-4.36396851235324	2.08740156294186e-05	0.000628661006003947	2.16997237224006	-4.25533081254311	6.73007064089632	adipose	ALKBH5
0.408512340082453	2.75502569031437	4.36502517045282	2.09439833664963e-05	0.000628661006003947	2.47584494054531	4.25458206859511	4.01204868526457	adipose	LOC116270721
0.145472930056923	5.71439550720742	4.3636806558649	2.09576097839197e-05	0.000628661006003947	2.18439400893075	4.25443652566368	4.41218505882714	adipose	PRKACB
0.953674889141424	3.41981168172298	4.36521631648106	2.09756527979374e-05	0.000628661006003947	2.4611995621512	4.25424394789848	5.92820603807665	adipose	OLR1
-0.166773028768968	3.99406213106425	-4.36095836860749	2.11516038444049e-05	0.000632710620789679	2.29497478443561	-4.25237420084253	4.6112743894673	adipose	RPP21
-0.154622405719596	4.64378508170715	-4.35778890877059	2.14373138272357e-05	0.000640021537096371	2.22281451427412	-4.24936941234692	1.42514334733458	adipose	NARF
0.349738580711154	7.08374110010344	4.35566576874004	2.16146627866616e-05	0.000643651851069689	2.15888850128313	4.24752336635669	6.42207939201892	adipose	OGN
0.232289631773674	3.90176014958339	4.35842775789754	2.16563822283865e-05	0.000643651851069689	2.37937140107241	4.2470911990633	0.605088607942764	adipose	SSX2IP
-0.158158723939926	4.29318262642233	-4.35507283300334	2.16835279934416e-05	0.000643651851069689	2.21824886962176	-4.24681042433556	0.214278846612556	adipose	FAM76A
0.171366198999525	5.92311521511546	4.35355408802245	2.17951638714945e-05	0.000645728612215694	2.12557824924154	4.24565925585205	6.96820063090879	adipose	BROX
-0.136966544685036	6.79503429784342	-4.35249163759786	2.19060053109537e-05	0.000647773954758069	2.12781693712943	-4.24452181892768	6.87485072629164	adipose	USF1
-0.160409476878907	4.27840959900829	-4.35380258566919	2.20936588131093e-05	0.000652078558684055	2.3244113626201	-4.24260857883609	0.945452447352548	adipose	LYSMD1
0.179848984666758	8.38789493644998	4.35427237650543	2.23508288729575e-05	0.000658414626210031	2.33054744595224	4.24001154717695	3.02849926936611	adipose	ZFP36L2
0.914567931599771	7.29648299922184	4.34581030055767	2.25140091520156e-05	0.000659694583493863	2.13997464344043	4.2383783795255	4.83439969405856	adipose	PRG4
0.210328460183127	9.11435178722473	4.35349107002022	2.25357905120281e-05	0.000659694583493863	2.38244061061084	4.23816123653436	5.42346252864707	adipose	HSP90B1
-0.166858268845223	5.85951952102161	-4.3454710786786	2.2537022995985e-05	0.000659694583493863	2.09458945407664	-4.23814895561246	5.82895689522274	adipose	MRPS26
0.316807307675424	6.87217312204412	4.3507210429782	2.25645775573893e-05	0.000659694583493863	2.21612296641953	4.23787455861948	5.79245521024641	adipose	PROS1
0.622786275950026	2.31428130183476	4.34259822896862	2.2853332908356e-05	0.000666878330348353	2.20076438511163	4.23501806887011	7.3545390268986	adipose	LOC101020633
0.540329672081564	3.13643075572711	4.3457835223373	2.29212043223819e-05	0.000667601618374638	2.43773545245957	4.23435164319372	1.43691601444137	adipose	PRR15
-0.368947041121203	6.14700234921565	-4.3373362535128	2.33162738730148e-05	0.000677834265783048	2.06718390140376	-4.23050936220483	5.05387996965887	adipose	KLF15
-0.137070235442266	5.31304048310323	-4.33310301467094	2.37238120478444e-05	0.000688390388916383	2.07085661372966	-4.22661019261209	0.671710433456233	adipose	CTC1
0.144252955586318	6.65533831865263	4.33078449789807	2.39964695882153e-05	0.000695000553774573	2.05889817791178	4.22403693581513	6.52587149510476	adipose	ZBTB47
-0.15870410731087	4.63170926160318	-4.32523054040091	2.4510871219758e-05	0.000707087572393903	2.08847629267991	-4.21925703044145	3.39646223663156	adipose	PRR3
0.180491870245641	4.44520314787963	4.32526119408903	2.45285428388125e-05	0.000707087572393903	2.12648903247482	4.21909452392795	1.04955757501727	adipose	MOSPD2
-0.153870582878327	4.91714884611039	-4.32743435540757	2.45507011260355e-05	0.000707087572393903	2.13042843448768	-4.21889091576088	3.65967417950323	adipose	MAPRE3
0.176160861762102	4.39626375638142	4.32508145663311	2.46126680408038e-05	0.000707557126701772	2.14729192546805	4.21832244060563	3.02501180305836	adipose	LRRC8D
0.458057077209802	4.95764807108992	4.3229750410135	2.47814085552481e-05	0.000711088751043647	2.07377293866096	4.21678131483162	2.3777867431984	adipose	WNT5A
0.158104448328635	6.59549116128505	4.31967411875521	2.50764755541955e-05	0.000715692470919351	2.00369873481193	4.21411026959912	2.83515534258977	adipose	ATP2C1
-0.206023821893842	7.66860189160554	-4.32233736161863	2.50796554444474e-05	0.000715692470919351	2.11174911869036	-4.21408164732784	5.30507545404176	adipose	YPEL3
-0.230516227969515	3.66046371948273	-4.320553014976	2.50804137921399e-05	0.000715692470919351	2.20823120707833	-4.21407482193119	6.17468163322593	adipose	SLC19A2
-0.173165739067076	6.21223013216835	-4.32321695249032	2.51768366048833e-05	0.000717123314692401	2.03339290207987	-4.21320857798846	7.25788129828686	adipose	GPS2
0.173624989615873	4.6913288969525	4.31952496597656	2.52981284339167e-05	0.000719255963456035	2.11722569528184	4.21212338616923	6.29344072133296	adipose	IKBIP
-0.445645679874038	1.80136882794783	-4.31385773579744	2.56904217764222e-05	0.000728969846245444	2.04803935493505	-4.20864713564438	6.85439616146763	adipose	LOC101010579
0.273574665942964	7.12967129777338	4.31363622633117	2.57338822779127e-05	0.000728969846245444	2.00983409225924	4.2082651282394	6.80077820005517	adipose	TAPBP
0.398999726250715	4.73213650489676	4.31366726380317	2.58656576288839e-05	0.00073136562948824	2.09426593255184	4.20711059398313	6.14578169336397	adipose	FAM13C
0.262867352948743	3.64242410567942	4.30753751832779	2.63678866825802e-05	0.000743828193118334	2.1341059782256	4.20276106909996	3.90045604140684	adipose	LRRC75A
0.265291411724291	4.75487930899284	4.30911782679804	2.64024205366301e-05	0.000743828193118334	2.01999993546445	4.20246489304233	5.24241381567147	adipose	LOC116273654
0.110134947284683	6.27453247833619	4.308519272634	2.64544747231335e-05	0.00074394207955527	1.96451147321773	4.20201915110622	5.01257730734572	adipose	GNAI3
0.123993611861589	7.54465914186729	4.3000266139662	2.71897536830545e-05	0.000763234118331393	1.96805139073544	4.19581048011435	6.31765103427053	adipose	CAPN1
0.141941269748226	4.04352505015396	4.29798976142043	2.74357407236166e-05	0.000768746478322674	2.037761357534	4.19376897528705	1.31484565656319	adipose	MSANTD4
0.254321749675043	7.83644487797685	4.29767483018528	2.75412665269383e-05	0.000770310333637019	1.99611824301374	4.19289852119842	1.15330922612	adipose	VSIR
-0.281249072755178	2.89402772523318	-4.29446496184605	2.78534211805344e-05	0.00077763740755384	2.12260280265504	-4.19034208185632	5.51811595214253	adipose	LOC103881890
-0.105140337153206	5.55112456275375	-4.29487250757907	2.80985949278864e-05	0.000783071453970504	1.96579329062217	-4.18835322093981	5.62416298049979	adipose	HMGXB3
-0.127227094331745	4.75283593295084	-4.29185064176289	2.81898275063877e-05	0.000784203549751305	1.95358520080519	-4.18761734751657	3.46197462057789	adipose	HINFP
0.519304671954219	-0.0958733514069363	4.29036180546832	2.83499990494399e-05	0.000787245941346007	1.67204569002236	4.18633087865104	3.86171818418838	adipose	NUDT11
-0.440375281506194	2.37954381960377	-4.28855276541243	2.85514079763036e-05	0.000791420512688416	2.10360545549985	-4.18472297035957	6.24125494752323	adipose	ABCC8
0.461359812432549	3.98044922677957	4.28657990357518	2.87857278240984e-05	0.000796490808275723	2.00256444630272	4.18286583850268	5.32570209826151	adipose	RAB7B
0.452076915439351	7.67713761540219	4.28569600255258	2.88572490244134e-05	0.000797046477064679	1.93107168791954	4.18230185016345	7.69044839545492	adipose	PLAT
-0.189084981437757	6.53091595133613	-4.28400902617706	2.90462237308035e-05	0.000800481396522052	1.87627410253299	-4.18081803847252	8.38913983773459	adipose	PFDN1
0.579355383890041	2.21759657143475	4.28392670117027	2.90849323163547e-05	0.000800481396522052	1.98006079813104	4.18051523493668	5.41369962609037	adipose	LOC100999092
0.255330857998813	6.14963249210268	4.28127127315045	2.9415603330942e-05	0.000808146761725082	1.87100315073441	4.17794401529242	6.9199484157778	adipose	CERCAM
0.47655196483823	4.62495605129741	4.28205331436517	2.94770480051837e-05	0.000808401520071365	1.99015189508925	4.17746926476136	4.79745475411279	adipose	WWC1
0.158596653459485	6.87800805147429	4.2795204441574	2.95907676688731e-05	0.000810086475316588	1.86586435225631	4.17659308909475	0.899061282627107	adipose	CASC4
-0.146731019424855	8.02064842722747	-4.2809449995394	2.96498626242502e-05	0.000810272700816151	1.9669289304251	-4.17613904321255	1.16897656098392	adipose	WBP2
-0.14319733217375	5.21575828353239	-4.27840280174076	2.97583033565906e-05	0.000811804419912626	1.88489405449945	-4.17530809038118	4.04408355576163	adipose	MTG2
0.165530961486947	6.00602232320582	4.27884448146003	3.00158226089341e-05	0.000817390459271412	1.86606861174283	4.17334626308367	5.21643055874949	adipose	TMED7
0.484213252070707	1.56923895617988	4.2769966097673	3.02282683180532e-05	0.00082173160980392	2.11972219826311	4.17173981880567	-0.208867375566596	adipose	GRAMD1C
-0.199668972258475	6.02054424893	-4.27352995348483	3.03523528257306e-05	0.000822785705111781	1.83934722500078	-4.17080648941003	3.70376048794433	adipose	SLC41A1
0.253006184334567	4.19710736946825	4.2752096984066	3.03732444868628e-05	0.000822785705111781	1.93913102751652	4.17064970485885	5.11535431081468	adipose	LOC116271229
-0.203407019710621	4.40032922571595	-4.26854228622666	3.10869823350791e-05	0.000840650595605673	1.89747327618853	-4.1653539945949	8.03152203021025	adipose	RNASEH1
-0.596279254872649	7.46113470714675	-4.26627070986085	3.12746889425711e-05	0.000844253144887003	1.8543196094785	-4.16398046164535	2.89482915441493	adipose	ACVR1C
0.166218948535806	6.13479604827708	4.26308018467816	3.16435350349146e-05	0.000851304301024694	1.79457869337986	4.16130411999675	3.49792048736919	adipose	GOLIM4
-0.120521779257561	6.4464180160294	-4.26352313298439	3.16457745976266e-05	0.000851304301024694	1.80645031946419	-4.16128796048127	6.05938994015815	adipose	GGA2
0.221456698300688	4.95329236520996	4.26159561535453	3.18626813965727e-05	0.000855653809774512	1.84772813634211	4.1597280004001	6.70009396048995	adipose	ZNF521
0.152962528059299	7.06110685314482	4.2595116414575	3.21013762638111e-05	0.000859261037271931	1.79939840644847	4.15802296225086	1.44911959446996	adipose	SLC38A10
0.413148242703194	7.51141328889785	4.26380110969364	3.21079148486898e-05	0.000859261037271931	1.90406668728802	4.1579764257224	1.80361479813813	adipose	PRSS23
0.487321715192665	0.131946869929712	4.25929112380507	3.22796881975099e-05	0.000862368566586925	1.67688993255425	4.15675709168645	4.7496810075365	adipose	MAGEE2
0.395713529119918	7.98032119770525	4.25846094808932	3.24765334602226e-05	0.000866134055019189	1.87382758323667	4.15536734149746	3.89350245821089	adipose	MEDAG
0.237139431158712	7.58385666357994	4.25433979091119	3.28387336728548e-05	0.000874288966083995	1.81564160602692	4.15283094741309	1.09580314341338	adipose	ANTXR1
0.248696960221685	3.52965349597417	4.25223178302295	3.30730120377465e-05	0.000879015988893452	1.92983435281646	4.15120447331772	4.7938889546337	adipose	SNX6_1
-0.516992512664834	1.86986403212536	-4.25251962657086	3.32161461228176e-05	0.000881308534542909	1.99103452917553	-4.15021614465549	0.311401453470083	adipose	LOC101000905
-0.161193262868369	4.43141078818783	-4.2519860059911	3.33024282439671e-05	0.000882087394256872	1.83895334113916	-4.14962232653856	1.6289043576431	adipose	MRPS21
0.471084299506105	5.95659407444588	4.25043748736353	3.34172834382517e-05	0.000883619124361281	1.76526194883674	4.14883412387731	6.25368413618223	adipose	GATM
-0.157246738955007	5.95424826203423	-4.2533153332752	3.34903031463874e-05	0.000884041307075421	1.78423856349994	-4.14833435742944	1.71092076160488	adipose	ERCC5
0.632375586061744	1.28387308470806	4.25118581572635	3.36617326009347e-05	0.0008870553514481	1.9981906572115	4.14716510379758	6.41934892002453	adipose	LOC116276403
-0.16525150846411	5.4870322816465	-4.24795819566218	3.37757367315044e-05	0.000888548456119967	1.75496708366648	-4.14639065330444	2.11662189143029	adipose	CCDC130
0.190059378463649	5.00398833012287	4.24426371280684	3.43337072800371e-05	0.000901696261532499	1.79512857874855	4.14263571357088	2.82368535508865	adipose	ATP8B1
0.495199772765758	7.12171919133306	4.24146941557536	3.4553566482022e-05	0.000905934877561643	1.744251003578	4.14117203832861	1.70571288226575	adipose	SSC5D
-0.352222745695236	6.53199335118652	-4.24099311907022	3.46823046204435e-05	0.000907774172455696	1.72638157135663	-4.14031908664977	3.97374052467956	adipose	PTH1R
0.658066689666711	3.07352699576266	4.23978745594481	3.49663520901485e-05	0.000913665473249328	1.99570208992804	4.13844772317166	0.0057104095626827	adipose	KLHL32
-0.19112637083828	4.10701279661857	-4.23789509110954	3.50598869476761e-05	0.000914567252953268	1.82478088582118	-4.13783465493479	5.21774765659391	adipose	ZSCAN21
0.514500367258386	2.74536242806914	4.23513524282718	3.5453526290692e-05	0.000923281327519786	2.06528452978658	4.13527147887199	6.72838897979124	adipose	RGS18
0.783208510356802	0.864425991484244	4.23753184466731	3.55472965020015e-05	0.000924170065937104	1.9554800296984	4.1346648822764	3.35150409086226	adipose	CHST4
-0.316722478642144	2.62479451099012	-4.23366589615725	3.57098180615859e-05	0.000926840252703975	1.82814787739383	-4.13361712532162	1.21702210097425	adipose	PAIP2B
0.610846219048739	3.30218452839623	4.23269811332504	3.58070162357183e-05	0.000927808890589391	1.89602692781641	4.13299266211506	1.36429982871684	adipose	LOC101026166
0.166713852056904	2.86861207754361	4.23472342965716	3.59212955987893e-05	0.000929216152426112	2.01150721971733	4.13226051389753	0.816577529158307	adipose	MAGEE1
-0.191226201756232	6.56042874195691	-4.23085374255061	3.6090306084571e-05	0.000931294150552926	1.68279711688393	-4.13118176648521	7.49528007397483	adipose	MDC1
-1.20541015481074	0.467642468571017	-4.23058383721579	3.61218318478418e-05	0.000931294150552926	1.50222451226611	-4.13098107717401	1.70114946504168	adipose	MYL7
0.314479832111495	5.25270847278424	4.23091156347785	3.62458605981761e-05	0.000932939551443087	1.72418773457602	4.13019313557349	5.37963937618591	adipose	CREB5
0.650129335376509	7.40781899103459	4.22813336368906	3.65104934754853e-05	0.00093819253134767	1.71624073050838	4.12852047380566	4.68987726264345	adipose	PTGIS
-0.587007627498194	3.94415500723044	-4.22674001864239	3.67052309998739e-05	0.000941635023746764	1.81130707051236	-4.12729693471579	-0.0687171522769185	adipose	LOC101007004
0.1549241140337	8.70409806708526	4.22364897156966	3.7177200953824e-05	0.000952166493850417	1.76056077349478	4.12435692093112	5.44854671725183	adipose	CALM2
0.546157075719	5.42917331547407	4.2220129111878	3.74123815390303e-05	0.00095660866657966	1.66961924706382	4.12290512775097	5.76574571291128	adipose	COL6A6
-0.119792665045899	6.58526099140483	-4.21969533950006	3.77576663872045e-05	0.000963846854480615	1.64243355200356	-4.12078927123356	5.45182008656878	adipose	LOC101013160
0.266581620286932	6.43072596512376	4.21880453240618	3.79717490363541e-05	0.000967604679316056	1.63907423381601	4.11948660887404	-0.13570868453234	adipose	GMFB
0.295165615627135	4.57140270629394	4.21837854975402	3.80563209943237e-05	0.000967604679316056	1.73339275237474	4.11897392079267	4.73038071517187	adipose	MBNL3
-0.153420083011384	4.11304123551493	-4.21944423051886	3.8092213900148e-05	0.000967604679316056	1.81156459897882	-4.11875665936857	3.06223414495901	adipose	ESS2
-0.217111781683845	5.10776317174061	-4.21365397435417	3.89298487786109e-05	0.000986817773809613	1.6736416314321	-4.1137408326808	3.85509610105124	adipose	MRPS2
-0.196929081116977	2.93407761644218	-4.21194414856977	3.89759585396246e-05	0.000986817773809613	1.7758632101143	-4.11346770736213	7.13348901615244	adipose	WDR53
-0.398393001913649	6.72758466436389	-4.21238158133545	3.90651824769386e-05	0.000987463299315111	1.63638573992197	-4.11294007045883	4.32830209137742	adipose	MCF2L
-0.145405634756494	4.5121681209542	-4.21165829532326	3.91578219711247e-05	0.000987657577898641	1.68730066868039	-4.11239344417536	5.30221733547182	adipose	LOC101008023
-0.0973460164251256	6.24210641998604	-4.21105306890687	3.92003491711949e-05	0.000987657577898641	1.60958354939068	-4.11214292017995	5.11266196300423	adipose	EIF2B5
1.31608652299983	1.84516409286074	4.20976942472888	3.94090847206258e-05	0.000991304817769638	1.71316835370472	4.11091700548707	8.1219827071516	adipose	LOC103886815
-0.158129500953847	4.04116386783596	-4.21038921171674	3.98183564676534e-05	0.000999976391355412	1.81177057693273	-4.10853111528352	-0.0730662158653101	adipose	TRNAU1AP
-0.355136930247703	6.7294210675996	-4.2101095483278	3.99288086758229e-05	0.00100021330632993	1.66350410010521	-4.1078912112574	7.08287359323834	adipose	ADAMTS1
-0.116623941298248	5.1927877375733	-4.2058488804761	3.99568916823639e-05	0.00100021330632993	1.61480150207941	-4.10772878043852	1.66868945546229	adipose	ELP5
-0.287568853984915	5.08445110250594	-4.20475551348388	4.01455570026088e-05	0.00100284767138715	1.62621034569566	-4.10664034946035	6.07249559484907	adipose	DDHD1
-0.204357445439521	5.98841831745597	-4.20393785364109	4.02549375737563e-05	0.00100284767138715	1.58120564349982	-4.10601154176592	3.84495812369588	adipose	CDAN1
0.745040976467719	-0.556810334001602	4.20518244048447	4.02562924558119e-05	0.00100284767138715	1.50276261576846	4.1060037629829	3.95963848839326	adipose	TMEM184A
0.211562024693059	5.19930238330442	4.20379541550908	4.03602517894925e-05	0.00100382359787831	1.62215328259543	4.1054076410122	1.87840042318249	adipose	SESN1
-0.356179824262716	1.07127302569388	-4.20195723516325	4.0566245639064e-05	0.00100733009002772	1.62558050588044	-4.10423072619027	0.973588779321031	adipose	LOC116270904
0.134372950240988	4.35136269447288	4.20341778241599	4.07164601172566e-05	0.00100859418640929	1.73119331270204	4.10337606862413	5.57173164583752	adipose	NUDCD2
0.599920269447683	9.13151372517393	4.20593593378495	4.07640084954322e-05	0.00100859418640929	1.80227230947565	4.10310616160378	4.39922162047372	adipose	TIMP1
0.176279546585882	5.37760602700361	4.20069454373468	4.0812426904074e-05	0.00100859418640929	1.58822783256999	4.10283162270075	1.45022188892197	adipose	PON2
1.03469063738438	10.1090183948085	4.19702079636682	4.14800884461862e-05	0.00102346173642302	1.73186254666535	4.09907708120028	8.23369025518412	adipose	HBB
0.318858005046231	9.77329676856237	4.19593581930557	4.18565695178996e-05	0.00103110897405382	1.737525720985	4.09698517595376	4.82309294334425	adipose	CTSB
0.369661284539944	2.75073727182873	4.19319282857057	4.20328489463142e-05	0.00103380792765578	1.77487893359198	4.09601181419708	6.89245830738219	adipose	TLR3
-0.389985848021567	4.00220676981326	-4.19190814293603	4.23635347828959e-05	0.00104028997061961	1.69531500010082	-4.09419626869545	0.736614452983607	adipose	ALPK3
-0.189562987519297	6.91055463938825	-4.19000274939343	4.28702675997658e-05	0.00105106771591514	1.56791023847818	-4.09144010419616	6.85720891451838	adipose	BAZ2A
0.201579362343821	6.61252455024171	4.18760516402186	4.31968029731387e-05	0.00105635203932649	1.54294929311988	4.08968037735974	3.54901826352007	adipose	DOCK11
-0.166708976378594	5.3740059673709	-4.18821265187706	4.32221486242655e-05	0.00105635203932649	1.57127526211259	-4.08954431574996	7.92892613542851	adipose	PHF8
-0.219993101680065	5.46025468423897	-4.18649706494385	4.35437317848291e-05	0.00106253562835579	1.55946896489885	-4.08782452062903	5.26177803512367	adipose	SATB1
-0.319360943103221	4.4950595218588	-4.18474993639864	4.3709557456413e-05	0.00106490502010553	1.62407954873578	-4.08694240388196	1.65167593322921	adipose	TMEM88
-0.128507854421597	5.69137724430404	-4.18285594607033	4.39688033220522e-05	0.0010695394151887	1.51902586359287	-4.08556967496114	6.51368582453769	adipose	PITHD1
0.798900341586212	3.13696910584743	4.18133413277527	4.41602844515733e-05	0.0010725134915002	1.76441218376035	4.08456068664835	2.89428101411996	adipose	LOC101019512
0.572848245867184	1.44024747138543	4.17925629757886	4.4552750563631e-05	0.0010803519092073	1.73228383723036	4.08250553515469	6.75977836072445	adipose	PARD6B
-0.187023484277679	4.35400767317284	-4.17747168410121	4.47715382203363e-05	0.00108396091363142	1.58412362282339	-4.08136729419686	4.9787751460116	adipose	RBM34
-0.119889193062182	6.3343720593619	-4.17624608243211	4.50576209678424e-05	0.00108845798642454	1.48545090866569	-4.07988688404122	0.859335897166536	adipose	RUFY3
-0.627954582408545	8.81372782125937	-4.17556213315933	4.5175371169956e-05	0.00108845798642454	1.59746173568236	-4.07928014298445	4.33027983000329	adipose	CIDEA
0.154595036047194	5.85485383159347	4.17523303529611	4.51843949253016e-05	0.00108845798642454	1.4786420203459	4.07923370744112	1.43406713176628	adipose	WWP1
0.134076544173077	8.22222227410603	4.17551633062717	4.52961987353108e-05	0.00108845798642454	1.57327971417333	4.07865910213324	5.11895287836282	adipose	YWHAB
-0.189884045242126	7.73598908392741	-4.174580365849	4.53085125036351e-05	0.00108845798642454	1.53136411945695	-4.07859589891462	3.44831296009713	adipose	C17H17orf49
0.684170719902802	5.95229933745504	4.17967319311953	4.54214757727737e-05	0.00108948261160856	1.56667531064602	4.0780168482325	0.51853453923659	adipose	CD14
-1.61868748295687	8.51059192509538	-4.17613281232859	4.55116662101278e-05	0.00108995868303853	1.58439840953835	-4.07755551095188	6.69859651721868	adipose	LOC101017481
0.295060670416131	10.0141690269383	4.17208275725071	4.58414967496066e-05	0.00109616356810981	1.60477584659785	4.07587573051876	5.68705665018766	adipose	ANXA1
0.198367568909664	4.55380446428749	4.17417079925897	4.61017009128131e-05	0.0011006869886657	1.62825249902301	4.07455861552201	1.63711776423383	adipose	BMP2K
-0.287836135517795	2.1234607889196	-4.17052048680307	4.61868600129117e-05	0.0011010236860001	1.54958889072682	-4.07412908357149	5.23216614450739	adipose	LOC110741080
0.519184664717532	5.80144559837172	4.17023400621141	4.64947827828459e-05	0.00110666153490046	1.50219512910028	4.07258220149733	5.38315507748353	adipose	WNT2B
-0.112842286146958	6.08859955994214	-4.16789060974229	4.66302536083649e-05	0.00110818371113744	1.45518939835506	-4.07190472457169	6.01994995190293	adipose	SYNRG
0.160457509059781	7.67968836311571	4.16830962983565	4.68981795725448e-05	0.00111284424575281	1.53632293752424	4.07057032980627	-0.0837267480804435	adipose	SND1
-0.172604759912463	5.43789475783567	-4.16708620411325	4.70029634848549e-05	0.00111362525871227	1.48368169468795	-4.0700504230762	0.415348353332902	adipose	MAD2L2
0.175856144237953	6.85154802750457	4.15944345450916	4.82063691490273e-05	0.0011396664470044	1.43850052936072	4.06415700886817	5.10717089340201	adipose	OAT
-0.258365259869494	1.99975934237926	-4.16040496219405	4.82491893665624e-05	0.0011396664470044	1.70417998143623	-4.06394988611638	5.82796652093403	adipose	ZNF771
0.349724608478854	6.03858814018669	4.15827443782112	4.83628554203389e-05	0.00114061254906872	1.41846570626579	4.06340092392326	2.32225848946754	adipose	NQO1
0.182715956554632	3.48336067190276	4.15579972593985	4.88770299730642e-05	0.00115098720278515	1.60302136617221	4.06093284627862	2.81781645028794	adipose	PIBF1
0.708552524908989	2.78695705715359	4.15441625450264	4.91167696482891e-05	0.00115351672971968	1.76568351213166	4.05979047974439	6.02241481303484	adipose	FYB2
0.281180233987255	5.45896282720605	4.15574952816638	4.91333360190377e-05	0.00115351672971968	1.44086401957025	4.05971173587856	2.03030374495736	adipose	LHFPL2
-0.113433772208198	5.93447177031775	-4.15342689575429	4.93313476066023e-05	0.00115641336030908	1.39963574901881	-4.05877248341333	4.90490498850835	adipose	CPSF4
-0.518533864044088	1.73109685384988	-4.15210085901421	4.95797105063877e-05	0.00116047977990404	1.64362337829571	-4.05759943302485	6.97100305932808	adipose	HOXA6
0.1154905664315	5.07323891340349	4.15053503976005	4.98894306316705e-05	0.0011651322497715	1.42715697601196	4.05614436405771	6.35243651745223	adipose	NSL1
-0.10288867132343	6.0679443063479	-4.15052463043039	4.99288682702987e-05	0.0011651322497715	1.39015417645556	-4.05595970046511	5.62371159209444	adipose	SETDB1
-0.156879607397864	3.92302579326046	-4.15031547210025	5.01697068114505e-05	0.00116880128884477	1.56857693516655	-4.05483498448858	4.41441832592575	adipose	ACTR5
-0.180517208379811	6.12507966848396	-4.14884349472004	5.0236957623144e-05	0.00116880128884477	1.38356043923227	-4.05452183721376	5.71658750716302	adipose	LRRC8A
0.604491715957561	2.18002657084216	4.14750805388592	5.07030649625627e-05	0.00117787704886793	1.57734234618182	4.05236230838128	2.16202487900481	adipose	LOC108584158
0.184034456513074	5.97150724523664	4.14638093477697	5.08681532780161e-05	0.00117994316623183	1.38004171597685	4.05160194545298	2.25294561068945	adipose	ACAP2
0.843373299206414	1.76834875773904	4.14526710538786	5.09559240602951e-05	0.00118021232184495	1.54631452979863	4.05119864298932	4.89455141892854	adipose	PTPRQ
-0.331063114094505	4.36358198272269	-4.14816523187292	5.12611645971606e-05	0.00118534258241713	1.54740277695974	-4.04980118560667	5.15157653859252	adipose	HEXIM2
-0.230855980094904	6.49321033191911	-4.14711352761355	5.13304209617227e-05	0.00118534258241713	1.41662174805337	-4.04948521282436	0.469068029102296	adipose	SAT2
-0.216526219945247	6.86256276100991	-4.14322810694867	5.14638101696838e-05	0.00118665437288579	1.38314281081829	-4.04887777947166	4.32194489984124	adipose	SOX13
0.227446807169341	5.28902658490813	4.1458869050705	5.15622113876467e-05	0.00118715670943772	1.43907822801011	4.04843063150346	3.90958942018911	adipose	CDK14
0.563809024294567	2.72327436465042	4.13961776299345	5.21785581200018e-05	0.00119956492295167	1.52449918691793	4.04564813263909	2.24004895956267	adipose	BANK1
-0.154605691481869	4.65825164262399	-4.13876737195415	5.23481475884694e-05	0.00120168081019753	1.42836334989051	-4.04488798463086	0.33537502046574	adipose	LOC101020273
-1.27483077723885	5.47864174405017	-4.13593663260395	5.30549486946759e-05	0.00121610418642604	1.41558229292082	-4.04174482808885	1.68581560271672	adipose	LOC116273030
0.301484706809054	4.32318156499041	4.13276629913833	5.37320695632736e-05	0.00122980563941348	1.4325352178159	4.03877065440454	1.94515367631691	adipose	ENPP5
0.122639115694651	4.65326619334762	4.13015831941944	5.41438985179018e-05	0.00123733869336572	1.38968584573742	4.03697906431761	3.38682031374976	adipose	RSBN1L
0.17519301292725	6.9887892959207	4.12972572331759	5.42209082152515e-05	0.00123733869336572	1.3338278488909	4.03664548054779	3.95531935231334	adipose	IQSEC1
0.211556190852039	3.39049362633781	4.12808095211172	5.45871455438789e-05	0.00124219191354476	1.48951229919795	4.03506516449867	4.0375755708943	adipose	FSD1L
0.210444486206097	7.11875182624659	4.12816042972511	5.45981558551752e-05	0.00124219191354476	1.33556857965958	4.03501781064516	0.762425994133668	adipose	EPB41L3
-0.288090294457015	4.89222066585378	-4.12833880093561	5.4674080996291e-05	0.00124219191354476	1.36735138804885	-4.03469151301316	5.87304977984222	adipose	HIP1R
-0.120421651282377	4.67658494221921	-4.12592250295011	5.51437093737267e-05	0.00125102749157525	1.3816389543154	-4.03268271650084	3.98736446924663	adipose	RAD54L2
0.116474870553652	6.79488375475908	4.12338204317764	5.56736124362944e-05	0.00125953316272771	1.30566847732495	4.03043546922635	-0.182277451532268	adipose	COPB1
-0.544649346820047	1.06014941929227	-4.12318402280684	5.56812014500471e-05	0.00125953316272771	1.34036473372797	-4.03040343265224	4.67258782751179	adipose	CDNF
0.35384930375695	7.71976459603815	4.1224698010116	5.58576214840293e-05	0.00126168198964291	1.34326070228273	4.02965984924277	1.46133894421009	adipose	LOC101002885
0.716895296970084	2.09028238404813	4.12200954596017	5.60510717035019e-05	0.00126420866964449	1.55861260201329	4.02884703912185	0.570089894016264	adipose	CLEC7A
-0.120237596627565	6.41551884834928	-4.11928447576364	5.65478840591538e-05	0.00127356026671016	1.28135473252075	-4.02677172056403	0.192953013702679	adipose	CXXC1
0.748563902527237	-0.252644431068528	4.11833347368146	5.67360033140187e-05	0.00127594248381817	1.39200766054535	4.02599040118167	7.59541739708074	adipose	USP43
0.186513035004099	4.70821793700975	4.11662036724519	5.71245217546177e-05	0.00128281806462	1.33834827449459	4.02438449724796	6.19431881655502	adipose	HSPA13
0.293999871713816	2.55006390827626	4.11546094910351	5.74405118636468e-05	0.00128804736805674	1.50555759900514	4.02308599264007	5.94276498069479	adipose	SLC25A21
0.404202412792613	1.05066102079487	4.11649650966355	5.76593395373769e-05	0.00129108593371627	1.4816258570292	4.02219071867382	6.40951197194974	adipose	IL7
-0.239548434737781	4.60693715327386	-4.11411513666943	5.77965780239495e-05	0.00129229145235368	1.33694781611977	-4.0216308852314	1.04804384652063	adipose	TMEM44
-0.280374620108864	6.54058451908262	-4.11764448930904	5.8093106377352e-05	0.00129599276803685	1.3293332112398	-4.02042555125995	5.75265597819167	adipose	NIT2
0.160794495899913	3.92877725836415	4.1129530274907	5.8129394887745e-05	0.00129599276803685	1.39175808639581	4.02027844541986	5.68023592108719	adipose	TTLL1
-0.151345914941305	7.35332788079592	-4.10891507066153	5.89475318042307e-05	0.00131234483521057	1.27856546247022	-4.01698477144536	2.71876423227101	adipose	GIT1
-0.10882358300256	7.31168820832181	-4.10811712590664	5.92697649608353e-05	0.00131762554959561	1.28083726575387	-4.01569938812672	5.39425749997639	adipose	PSMC5
-0.310014998191215	4.13854261235813	-4.10705845204846	5.94054254652808e-05	0.00131874938049359	1.3721564713986	-4.01516021882888	4.91162338377976	adipose	RNF152
0.176669088673378	6.26270917368825	4.10052791655047	6.09370192890677e-05	0.00135081418295294	1.21185867599125	4.00915263955297	0.80695733878057	adipose	SQOR
-0.122951524845231	6.05546449268809	-4.10084124451327	6.10613137806085e-05	0.0013516357957579	1.22522400138235	-4.00867139412305	5.49094689420394	adipose	POLR2C
0.147992377562897	7.49718537266489	4.09949188043094	6.11524584329797e-05	0.00135172231586166	1.25053197510405	4.00831908785562	6.26807752003683	adipose	BTBD2
-0.137744010489895	5.45446883991336	-4.09957886719251	6.1375907252357e-05	0.00135472889298472	1.23431616673357	-4.00745747827595	5.74296064958684	adipose	ZNF140
0.328855888415139	5.63714933820914	4.09895584083856	6.14969297934018e-05	0.00135546931315613	1.22788745655331	4.00699205934372	0.90038799173319	adipose	MAP3K1
0.629359712413391	4.83146016900141	4.09768878645119	6.16641458713362e-05	0.00135722434698346	1.28296686688271	4.00635041775277	-0.268976140402752	adipose	ITGAX
0.128628379592568	5.53755438490275	4.10070965603715	6.1847187910983e-05	0.00135841271239672	1.2616187863524	4.00564993459449	4.80074811555368	adipose	C2CD5
0.33503467209805	3.71972748426162	4.10077237681058	6.18934736981018e-05	0.00135841271239672	1.47447498252309	4.00547311454287	4.40171452991037	adipose	IL1RAP
0.774426484900747	0.736946073459712	4.09555069796939	6.22626998081145e-05	0.00136458349862339	1.2771572729583	4.00406706993115	4.87950196837214	adipose	PTPRZ1
-0.34810642237732	6.4726121877359	-4.09381329942547	6.28442334319081e-05	0.00137538332913477	1.20245874743861	-4.00186846719289	1.23379545177138	adipose	NFATC4
0.17110226618832	4.2400506955929	4.09176146149846	6.30555173961768e-05	0.00137725429973066	1.29671049880621	4.00107443373826	4.97490418423838	adipose	MINPP1
-0.144351154808838	6.57969016462137	-4.09215380248966	6.31074896940155e-05	0.00137725429973066	1.19384386708093	-4.00087950086899	2.01510443391487	adipose	SLC25A28
-0.232870784604583	5.56109181025475	-4.08988051266407	6.36127327309735e-05	0.00138632812048725	1.18863943803672	-3.99899236197105	3.29210505980272	adipose	ANO1
0.317247338097752	4.77461492731567	4.08993194485018	6.37370892375432e-05	0.00138708735637041	1.25253098411099	3.99853005272523	3.56692459407408	adipose	STX11
-0.219644505470522	6.88043089243202	-4.08901466296659	6.38848076261856e-05	0.00138824166329548	1.18948206161616	-3.99798200126036	7.60085149630607	adipose	SZT2
0.263780797336631	3.5719266519519	4.08812894078937	6.39693157530154e-05	0.00138824166329548	1.35217713173497	3.99766900598477	1.93700830387516	adipose	MAPK8IP2
0.181403036532295	5.9222026301586	4.08774465576255	6.41036577489207e-05	0.00138921143611122	1.16609150045166	3.99717224425035	1.64651811610085	adipose	CLIP1
-0.484712394803743	1.06467562688904	-4.08535325418625	6.50124517664655e-05	0.00140693846385668	1.3312028005994	-3.99383741410946	2.1588075498632	adipose	SLC38A11
-0.147935391747996	6.74529630760846	-4.08451848006051	6.51368303417494e-05	0.00140766413688341	1.17558478705773	-3.99338444224701	3.7920264644139	adipose	NOP56
-0.565363060547922	5.64980275584854	-4.08758076110998	6.53407256899355e-05	0.0014101038225147	1.22472123421501	-3.9926436478077	3.63348898611295	adipose	WDR86
-0.285985278858854	8.64556311739006	-4.08234326093546	6.5684244593269e-05	0.00141449018704876	1.27957492410469	-3.99140050573366	2.18601459352237	adipose	RPS26
-0.193596716344485	4.06628133719873	-4.0820128237829	6.57269019132331e-05	0.00141449018704876	1.30207378345912	-3.99124656514668	2.49609261619397	adipose	IQCC
0.138616788246861	6.70251990557941	4.08152806551755	6.58178396167897e-05	0.00141449018704876	1.16291132495164	3.99091870700938	7.92781470459024	adipose	CAB39
0.409548076164291	4.52585436743104	4.08347866926081	6.60190494757789e-05	0.00141684926818171	1.29057776463178	3.99019480517339	3.43488901041137	adipose	ZBTB7C
-0.221448598677998	5.18039602027469	-4.07861409216688	6.64253922560831e-05	0.00142058771226826	1.16557963996737	-3.98873923148139	4.28957547061444	adipose	MRPS6
0.531286045037008	3.73854215264066	4.07851802958174	6.64498104194152e-05	0.00142058771226826	1.39735960488348	3.9886520310095	6.22973746640806	adipose	ALOX5
0.567925421818295	3.12404524946804	4.07853687155917	6.64682859886732e-05	0.00142058771226826	1.36965939880054	3.98858607247235	2.47794473915741	adipose	MS4A4A
1.2491480526426	3.57683679556194	4.07808456750014	6.68584676514464e-05	0.00142695861743686	1.30260323616712	3.98719714510493	5.53574064638272	adipose	SPP1
-0.369874448331422	2.44839099937587	-4.07328831553122	6.78998164609583e-05	0.00144221228279317	1.3550593705837	-3.98352747816706	5.50504642406416	adipose	LOC108582544
-0.121638925883071	5.06590387914096	-4.07273377533158	6.79874919609269e-05	0.00144221228279317	1.15326532772879	-3.98322094879654	4.73042750677716	adipose	METTL17
0.240770973372196	5.82644863012236	4.07272949814562	6.79880292796126e-05	0.00144221228279317	1.11668976481301	3.98321907138686	5.76034933263555	adipose	FAM107B
0.201256585248409	4.33486079686539	4.07256095631452	6.80391786383125e-05	0.00144221228279317	1.22315545202804	3.98304041804505	3.30812348721437	adipose	IMPACT
0.152205323355037	6.11467627828583	4.07222172512015	6.81344365354953e-05	0.00144221228279317	1.10962630916531	3.98270804183452	2.45100039512899	adipose	CUL4B
-0.640839102113714	0.226445452996117	-4.07171117803454	6.82800309123978e-05	0.00144221228279317	0.963685392032057	-3.98220087896492	6.6135959386847	adipose	LOC116273243
-0.187174742200944	6.67696790612008	-4.07513621195311	6.8296969278799e-05	0.00144221228279317	1.16196252878929	-3.98214194238826	5.39813796827753	adipose	EZH1
-0.213288211523921	5.79887459803018	-4.07150372228261	6.8317768026472e-05	0.00144221228279317	1.18569253251782	-3.98206959263671	6.03324503088754	adipose	ATP5MC2
-0.0980041533435521	5.49142570999191	-4.07429205108414	6.84225780060751e-05	0.0014424596546995	1.15810520256735	-3.9817053213642	0.0681315644975047	adipose	TFIP11
-0.297680150480816	4.52394628865827	-4.07142220658522	6.85814268007817e-05	0.00144384403298657	1.21071247083948	-3.98115424124223	2.60873373680147	adipose	EGFLAM
0.160219008453801	6.2752887504495	4.06986154123069	6.90419742092339e-05	0.00145156769385628	1.11055320827856	3.97956330446636	8.06941142669439	adipose	PLOD3
0.10533969279972	6.75776028483413	4.06820525536106	6.92192625567113e-05	0.0014522761972851	1.10889771623585	3.97895354647617	3.35220493966274	adipose	PRMT2
-0.141979837252307	3.83345835654444	-4.06976093574232	6.92631242203089e-05	0.0014522761972851	1.29868236476168	-3.97880291855071	3.50089968006304	adipose	GRPEL2
0.258253177984657	6.87085731633244	4.06816532529369	6.95642223966138e-05	0.00145661841356153	1.12141219259445	3.97777132913406	4.50698738564553	adipose	AHNAK2
0.283926814967214	3.63608087690024	4.06554561517748	7.00764569877592e-05	0.00146536396899505	1.28610866811061	3.97602603485341	4.557092664686	adipose	MMP16
0.197834574371063	5.23397131734692	4.06242485000656	7.08100193587606e-05	0.00147775644820867	1.1096895678428	3.97354753217287	6.1527197306314	adipose	CLIP2
0.196998580559647	5.32944104265473	4.06224641342087	7.08598283974857e-05	0.00147775644820867	1.10105930571039	3.97338012317299	4.23660435122548	adipose	ARHGEF10
-0.403924775959419	0.472384959385186	-4.06329320775037	7.11793340042785e-05	0.00148147446298357	1.26142207214775	-3.97230889944536	7.64849899884568	adipose	LOC103879667
-0.419825906374659	6.26501265746443	-4.06095399500891	7.1229330424186e-05	0.00148147446298357	1.07272936614296	-3.97214168545953	2.74420082280276	adipose	SLC5A6
-0.176310927641423	5.66232590565718	-4.05978088412412	7.18357893796337e-05	0.00149208519629682	1.07885589606005	-3.97012216573774	4.91397766427158	adipose	PEX1
0.285027760053873	6.74074274338313	4.05967393056335	7.2213465789951e-05	0.00149792189078352	1.09462206236302	3.96887262958916	2.72542348156458	adipose	SH3BP4
-0.173566758369265	4.21055400254098	-4.0564955049113	7.25011878060957e-05	0.00150187955221317	1.17942500857742	-3.96792484752279	5.82768859215243	adipose	SLC25A26
0.29081845325069	4.40518447243054	4.05778995892856	7.2672032009162e-05	0.00150340872627766	1.19073610791507	3.96736375345182	2.14361584231813	adipose	ABCC4
0.488793680529687	7.04180127164696	4.05771836468133	7.28518505119498e-05	0.00150511923157688	1.10524411763748	3.96677453165624	4.3172097012536	adipose	CSF1R
0.236560262194802	7.83205579856953	4.05543463296781	7.29613164074711e-05	0.0015053736321355	1.11903439476828	3.96641651158299	1.19995968647252	adipose	CALU
0.109740637218027	7.01960465670244	4.05384148906014	7.32818036642599e-05	0.00150859397454228	1.06718348269552	3.96537123685327	4.68413147608753	adipose	ATXN10
0.36045467051041	2.13452042258598	4.05362642579645	7.33121176399056e-05	0.00150859397454228	1.26649243839175	3.96527259123079	4.60503216845042	adipose	SAMD13
-0.4567313758139	7.66353098701976	-4.05189488649389	7.38308011796659e-05	0.00151614312105071	1.09456888372925	-3.96359067778754	3.77602223767572	adipose	FKBP5
-0.704715086596281	2.29954793568401	-4.05142831829311	7.39616386153311e-05	0.00151614312105071	1.24090651042523	-3.9631681818548	1.47163444443391	adipose	BRSK2
-0.153641803606404	4.46826489151075	-4.05165771603915	7.40542111392487e-05	0.00151614312105071	1.14468747065365	-3.96286967648701	5.99341779470564	adipose	WHAMM
-0.131982286603712	7.25069649631074	-4.05138266097799	7.40703673853104e-05	0.00151614312105071	1.07561617185612	-3.96281761592567	0.0705076248421655	adipose	RBMX
0.470916559812367	-0.2533432748775	4.05127925989735	7.41898273998881e-05	0.00151630476444342	0.944984671901737	3.9624330107158	5.69490864289425	adipose	LOC110741669
-0.127228064357344	5.46691603608231	-4.05092631932641	7.4273979749116e-05	0.00151630476444342	1.05434210690436	-3.96216243107363	4.97083073419163	adipose	THAP4
0.526481803122614	6.4978427331794	4.04898380589451	7.52093361551348e-05	0.00153337982068923	1.04946761260797	3.95917429468853	2.73495378631825	adipose	PDLIM3
-0.140677851557371	4.79331572716948	-4.04805321377198	7.53197844724347e-05	0.00153361374559839	1.10167242114505	-3.95882377377589	0.453379241344113	adipose	MAGOH
-0.203210769924978	6.34939903497868	-4.0472524447223	7.57790798611119e-05	0.00154094073812064	1.05650727395771	-3.95737133916535	7.04522676437987	adipose	LOC101000142
0.233318369670641	6.88082615222855	4.0468541819486	7.61002562747221e-05	0.00154411569889103	1.05809536079098	3.95636061718984	5.25366611599585	adipose	PRCP
-1.18773602603429	0.78401768543995	-4.04400761004656	7.61345204228944e-05	0.00154411569889103	1.05776371097193	-3.95625302829128	1.7932878648775	adipose	LOC110741602
0.183330577596303	4.86171902143916	4.04292565770031	7.67250270296836e-05	0.00155382318146985	1.07641184201608	3.95440600496649	0.531160085852167	adipose	MFSD6
0.674182248507406	0.11917634840139	4.04175470173126	7.68137177803102e-05	0.00155382318146985	0.865445467218358	3.95412975424465	3.20232091314148	adipose	PTHLH
0.118443960073523	6.02007694428364	4.04137659776324	7.70558009651128e-05	0.00155522256319912	1.00313299825645	3.95337725460237	1.89685808793941	adipose	SNX12
0.627900584347657	3.69358997733053	4.0422669403918	7.70836352718247e-05	0.00155522256319912	1.21896620069129	3.95329087681943	3.0236797252731	adipose	IGSF9
-0.193010332942097	3.76784011180451	-4.04219447496373	7.74174319287942e-05	0.00155815698065306	1.22515599959682	-3.95225730184626	5.28842042854608	adipose	GNRH1
-0.515241789783351	3.73319149087311	-4.03971144750417	7.74301952309039e-05	0.00155815698065306	1.16338032476306	-3.95221786498038	3.26222762550563	adipose	STARD10
0.183074128362536	7.38052835412568	4.0393175271515	7.75616999881062e-05	0.00155877891221233	1.03331024249434	3.95181189070437	-0.274942811268673	adipose	EMILIN2
0.208679343984614	3.56752648486644	4.03862123650034	7.82339490336258e-05	0.0015702526428446	1.222854939898	3.94974667321782	0.00791421089933837	adipose	SNX24
-0.297404658110796	5.77897064368597	-4.04105843428134	7.88809449144398e-05	0.00158119048052942	1.05318757575887	-3.94777481949883	6.13720304966964	adipose	SLC43A1
-0.422116089977382	0.897738007652978	-4.03423583701175	7.91436642951443e-05	0.00158440707784659	0.983544950940304	-3.94697848972874	5.54105332462234	adipose	LOC103880503
0.119728072776951	5.53325608864337	4.03270000579283	7.96228314976126e-05	0.00159194293426517	0.983905425575196	3.94553249809361	1.09836170614336	adipose	DR1
0.147256069303409	6.69517807153365	4.0307589693859	8.0238523251042e-05	0.00160218546105012	0.973817332024562	3.94368654209731	5.92881741087711	adipose	SP3
0.180909752903562	4.20076745613252	4.02650956578359	8.17969283155307e-05	0.00163120129246995	1.09364404405306	3.93907333179395	4.15354300874697	adipose	RAB30
-0.110097049182129	6.21712673124486	-4.02453493189847	8.23430015785849e-05	0.00163998047488454	0.943493121349396	-3.93747647529409	0.567279462114731	adipose	MCM3AP
-0.425878934271753	0.733548455717102	-4.02207741972793	8.31419184653837e-05	0.00165376640131081	1.05145152646706	-3.93515818140533	4.59842447859613	adipose	LAMP5
-0.303087958675589	3.80169754842876	-4.02044149601875	8.35098784916839e-05	0.00165895585542134	1.09280129029633	-3.93409750951611	-0.145927574995012	adipose	SEMA7A
0.664037672277015	1.98696371589506	4.01887700491841	8.40179607670531e-05	0.00166691203852175	1.30601084011224	3.93264016186435	0.481223233953006	adipose	NLRC4
-0.267465897112143	4.1746544550292	-4.02047700702295	8.42623440939101e-05	0.00166857696025286	1.09182237468978	-3.93194215379785	7.45347784594835	adipose	SERTAD1
0.154991878090137	4.55006421266536	4.01919421519706	8.43863572492997e-05	0.00166857696025286	1.02392024027353	3.93158867860952	5.14539993103405	adipose	COMMD10
0.250290366521192	6.56380860594139	4.02153604277636	8.44920936525223e-05	0.00166857696025286	0.966144216152644	3.93128768520787	1.56408235579643	adipose	MAGED1
0.671723857511858	0.744498590288765	4.01816338690859	8.453261786373e-05	0.00166857696025286	1.08251558024197	3.93117242173971	7.10249614768256	adipose	LOC101002234
0.27648564023517	8.0848659747225	4.01687055501508	8.46809983493332e-05	0.00166937922318437	0.992430943104191	3.93075082661412	7.38679567245756	adipose	LGALS3BP
-0.310144910309059	1.01734163035427	-4.01977751876986	8.49085359864973e-05	0.00167173794804419	1.23121738307794	-3.93010567548104	5.68330143237462	adipose	LOC116270897
0.329702422997294	3.02924744022459	4.01560615842526	8.51137953351453e-05	0.00167365261258639	1.12858869571104	3.92952509139618	0.395265144072511	adipose	PLXDC2
0.285178507549676	3.53907075658614	4.01506683633564	8.53152671599518e-05	0.0016754880413732	1.11283349958645	3.92895650569585	2.90073950098487	adipose	XYLT1
-0.2476869163273	4.69101389451501	-4.01581728274698	8.54792854838201e-05	0.00167658421338202	0.999949548954892	-3.92849455588718	3.56415858036275	adipose	HOXB5
-0.146069279513587	6.87457223957515	-4.01359957906251	8.59826956397703e-05	0.00168251003921783	0.936507413800705	-3.92708193734042	4.19371846949942	adipose	RBM10
0.129507063886817	5.39888178844831	4.01262682314814	8.61008456176188e-05	0.00168251003921783	0.920703036035913	3.92675152931233	6.27601833929582	adipose	ME2
0.257497605556154	7.60160536744524	4.01370587569281	8.61071610906575e-05	0.00168251003921783	0.963605165940722	3.92673388006976	5.63698907040516	adipose	ITGB5
0.695000786679483	6.33289406468261	4.01354938350741	8.68123058862466e-05	0.00169415198955591	0.930842203402527	3.92477093168167	5.79462145423337	adipose	NSG1
0.203267845607334	6.61564784645639	4.00948493890809	8.71626684699968e-05	0.00169884974583975	0.898771756343772	3.92380120461862	6.88976506707419	adipose	CREBL2
-0.18245194963264	4.15019738531471	-4.01039578100678	8.73241512900744e-05	0.00169985895004988	1.04228385327613	-3.92335549473851	8.92860964040345	adipose	LOC101021557
0.240089065316755	6.56083991831987	4.00813264672311	8.76528297567007e-05	0.00170411618203272	0.899432290174232	3.92245070740919	4.47840662400394	adipose	GAS7
-0.279873126868483	7.89025525263487	-4.00736136031436	8.79099776565845e-05	0.00170697381427165	0.952975320941612	-3.92174506183715	7.02914658382129	adipose	VEGFA
-0.248118491337339	7.83624827504264	-4.00609334494042	8.83240820850655e-05	0.0017128681500727	0.944181100464095	-3.92061279654555	7.41131416743955	adipose	RAMP2
-0.155705971100431	5.87143546355753	-4.00566798000628	8.85159920537777e-05	0.00171417042681049	0.904055464618631	-3.92008976627357	5.3143357121467	adipose	DIABLO
0.375855885245192	3.32597082429685	4.00853859496511	8.86639220819528e-05	0.00171417042681049	1.15907585884529	3.91968732931109	1.39574622145738	adipose	SERTAD4
0.157372218849568	5.94531050721776	4.00505704272983	8.87231159923854e-05	0.00171417042681049	0.876154108155604	3.91952647261865	0.854322948899533	adipose	ANKH
0.202989644066386	7.82920225307807	4.00169727297266	9.00151996356364e-05	0.0017369682669417	0.934460557881831	3.91604032140657	1.02671929741952	adipose	NCOR2
0.159985335385681	7.52534808268791	4.00043077402583	9.0657194753941e-05	0.00174421590653567	0.922958529348733	3.91432570608219	4.08158806285563	adipose	CELF2
0.382749224109951	1.30709202947847	3.9998389446775	9.0677327923582e-05	0.00174421590653567	1.0602695921276	3.9142721208908	0.977288846885273	adipose	STPG1
-0.111877514427296	5.70045716744899	-4.00267601760066	9.07284943961119e-05	0.00174421590653567	0.919657765038076	-3.91413598994756	-0.352231425367427	adipose	CIAO1
0.210581331800936	8.33935947960572	3.99845123677703	9.10283681296024e-05	0.00174781234717248	0.942992593910255	3.91333961589716	5.2832843996953	adipose	CAVIN2
-0.147434361841776	4.53693139241065	-3.99752646255258	9.13542983437479e-05	0.00175189957034205	0.937952026234631	-3.91247684917917	1.26857391859981	adipose	MRPS30
0.171412011236686	7.04704184254326	3.99791689100745	9.15760544180625e-05	0.00175398141311234	0.894102714829318	3.9118915012663	3.06512460763865	adipose	OLFML1
0.829917779627878	-0.152927319787161	3.99804440275369	9.24756711711132e-05	0.00176715695861518	1.00800509657015	3.90953052164873	5.44494261837169	adipose	GAL3ST3
-0.16140524675462	5.47505038393165	-3.99459029737286	9.24920486245181e-05	0.00176715695861518	0.854511457282651	-3.90948774157213	3.14096466232141	adipose	ZNF331
-0.246690063509093	5.23863356357079	-3.99399112880783	9.27238645275185e-05	0.00176732878694744	0.864670323120709	-3.90888297383933	6.19741951912395	adipose	TIMM44
-0.0867218490500959	6.90715166949117	-3.99375102189467	9.27291580373198e-05	0.00176732878694744	0.859713641331379	-3.90886918066755	5.5969826797283	adipose	RIC8A
-0.188945976192585	4.87296406295612	-3.99323159245622	9.28831527800379e-05	0.00176808900777234	0.892604879128822	-3.90846824539636	4.13458311047465	adipose	ZNF581
-0.114263338424407	6.48384759209152	-3.99249053185544	9.3256324705423e-05	0.00177301441878593	0.835986983864301	-3.90749926607424	1.62625573142929	adipose	WDR45
-0.124620720777403	6.27039577631133	-3.99167028423011	9.36792242658976e-05	0.00177841934399829	0.848077050733932	-3.90640558033146	2.99024412813948	adipose	SFSWAP
0.558575171937635	1.76644238354391	3.99060334302253	9.38431379205192e-05	0.00177841934399829	0.994582321012517	3.90598292689927	3.04125632784629	adipose	GPR1
0.203496642471748	3.95248463531259	3.99041466805751	9.38849321323393e-05	0.00177841934399829	0.97626022122517	3.90587527154206	5.18612893301871	adipose	PLCB1
-0.268088081450674	4.14039106389489	-3.98700634647372	9.56689954915692e-05	0.00181000132495954	0.970505619641608	-3.90132149233127	7.17928322059497	adipose	BCL7A
-0.118602291172863	7.54737431362231	-3.98576539997991	9.63151434658191e-05	0.00182000383902789	0.867355421015859	-3.89969197451849	2.62157502777557	adipose	KHDRBS1
-0.157917883625125	4.63137923207641	-3.98317941417366	9.67507853748292e-05	0.00182600903700728	0.885185514061755	-3.89859914662375	3.82367857852113	adipose	RNF214
-0.509444348021591	6.7807805142701	-3.98214845930343	9.69535797316316e-05	0.00182761036245941	0.812493836930206	-3.89809201149545	0.408316528725658	adipose	PCK2
0.372564767725796	5.73836401364202	3.984000853412	9.71844942707531e-05	0.00182973722809881	0.825628440076769	3.89751577327602	6.7361262985174	adipose	FGR
-0.837731404602584	5.5773081598161	-3.97980140909094	9.78629777626182e-05	0.00184027529178613	0.819254192111661	-3.89583009294803	2.96673971033814	adipose	CHI3L1
0.324075364937795	6.48853983420711	3.98308331182455	9.81951352615605e-05	0.00184428317682167	0.831268438592472	3.8950088726522	4.68821685277041	adipose	CKAP4
0.347525641767735	6.47184115867481	3.97970475522211	9.85282867853076e-05	0.00184764652672304	0.829415176021003	3.89418782492755	4.93986536839483	adipose	S100A4
-0.328970470474073	4.28954029675984	-3.97849671792369	9.86126929719236e-05	0.00184764652672304	0.910796721241262	-3.89398022310273	5.80386731808607	adipose	DHTKD1
0.823911663820804	1.16436186857881	3.97738386311925	9.88547127791834e-05	0.00184994417211769	0.968622790291058	3.89338589037549	5.50886956651091	adipose	MMP9
0.137324512508343	6.68065534722706	3.97691090577119	9.90454470442379e-05	0.00185127768630937	0.797820153073983	3.89291846763873	7.3292197998124	adipose	RBPJ
0.500439644563251	0.49556845755649	3.97597363844566	9.93666423832706e-05	0.00185487160651612	0.841128906831503	3.89213324762002	6.30247248904307	adipose	LOC116270820
-0.0833486655022976	6.08570913639925	-3.97585908685668	9.94771413368764e-05	0.00185487160651612	0.773230727739277	-3.89186366684219	7.21466865680751	adipose	WDR33
-0.114500620358895	6.28911248157399	-3.97219430436996	0.000100771470613894	0.00187674752062775	0.765989512061145	-3.88872680957925	1.88658809077523	adipose	PARP6
0.146313528099024	4.02829595157082	3.97232596523367	0.000101174909202886	0.001881999061343	0.928821572099148	3.88775683289852	5.54660980378231	adipose	ZFP64
-0.122221344002886	6.56368092302498	-3.97044618233004	0.000101535874723344	0.00188644889548947	0.771361280482218	-3.88689206274094	1.65809858410755	adipose	CCNL1
0.331242810778671	4.32220244952718	3.96920356149256	0.000102476674257471	0.00190164798517306	0.891025098339269	3.88465174083293	3.61232464171224	adipose	ROR1
-0.130740652394342	4.65744601045534	-3.96738837151958	0.000102980867295102	0.00190724929762403	0.827460093882343	-3.88345908526379	7.45596804727262	adipose	MED10
-0.131909080889278	7.47916960393744	-3.96648830226083	0.000103024695844551	0.00190724929762403	0.788572837588998	-3.88335567048114	4.31064816231345	adipose	KHNYN
0.400622542887277	4.60083391814865	3.9643901527813	0.000103878426934461	0.00192010567638212	0.832302222466044	3.88134950435155	4.4021626191449	adipose	KIAA2012
0.253212732222856	6.15104763095592	3.96440510013125	0.000103966999837663	0.00192010567638212	0.734275628973562	3.88114226035508	4.71076731744752	adipose	DPYD
-0.198600798312916	3.78699584820577	-3.9641792464181	0.000104168887283407	0.00192154393863856	0.89716548580843	-3.88067050362093	2.38224649492884	adipose	EMC6
0.244025707493111	4.40867907742517	3.96281686979886	0.000104569348120918	0.00192518131504092	0.838909708488622	3.87973728203935	4.68366976050429	adipose	SAMD9
0.631174986750857	1.96237339232057	3.96525422844821	0.000104614563876377	0.00192518131504092	1.09002447663167	3.87963212463002	3.61528721663841	adipose	TLR8
0.39890097453684	11.1100887936058	3.96466604233104	0.000105516175148723	0.00193946990976211	1.01301295668661	3.87754417046509	6.0086821592805	adipose	COL1A2
0.160713063114969	4.46340720994461	3.95867050693184	0.0001061880453948	0.00194950682866401	0.814927477983389	3.87599917043871	8.98627223366081	adipose	FAM104B
-0.180595103458262	3.97335749941509	-3.96196291516371	0.00010670281710461	0.00195663923199519	0.88486027002119	-3.87482165525789	5.16611180901568	adipose	CABLES2
-0.421633746119926	1.85442501283593	-3.95530030177264	0.000107629712489169	0.00197123470004457	0.939742310726876	-3.87271487844548	5.14782212252637	adipose	PATL2
-0.164005106745647	7.34427342716722	-3.955014598252	0.000107753197220894	0.00197123470004457	0.738825628716965	-3.87243549845118	1.83030892407958	adipose	SEC14L1
0.37095694311955	3.47416658892489	3.9541816638214	0.000108200989480164	0.00197709237263578	0.91943801596749	3.87142491142796	5.23058662131629	adipose	ZNF185
0.869385247223874	0.226776846128488	3.9527697139238	0.000108663690265252	0.00198149069264131	0.673585481617364	3.87038481545777	9.57190020901648	adipose	PAQR9
0.47113153594421	7.55582702528439	3.95534019138922	0.000108697456517916	0.00198149069264131	0.768038664430636	3.87030907665058	4.62646063497589	adipose	GAS1
-0.359047193521171	6.92522192522882	-3.9538722760865	0.000109196919712531	0.00198621034574098	0.748498632269661	-3.869191349455	4.4702822192248	adipose	LOC101018433
0.314674274223729	4.87867367254862	3.95186540090202	0.000109212727626416	0.00198621034574098	0.766260729640913	3.86915605240714	4.85853806611019	adipose	PLEK
0.261029081636278	5.48269609497221	3.95505828822568	0.000109838192486036	0.00199524360207635	0.75005462045634	3.86776332359959	4.63521866257536	adipose	SEC24D
0.663351133330276	1.05773387670972	3.94937315717607	0.00011028680353517	0.00200104686273707	0.892902062439513	3.86676899719413	3.35513455045432	adipose	KLC3
0.195772351547261	10.4394692064859	3.94874329482755	0.000110461945579681	0.00200188052252298	0.860434164476617	3.86638183796853	3.85863138265974	adipose	PSAP
-0.316624744860281	7.63031342935741	-3.94868582565795	0.000110925781841084	0.00200793807199485	0.739168244214746	-3.86535929828656	1.43686323154646	adipose	SNN
-0.51103007451663	4.04466397795483	-3.94667379443465	0.000111237374498492	0.00200915838421946	0.823074909804511	-3.86467464630773	8.91424864452492	adipose	ADRA1B
-0.115754869754432	5.180810438769	-3.94791198998414	0.000111307305363808	0.00200915838421946	0.737328093056539	-3.86452123819045	4.78129943499201	adipose	AHSA2P
0.320544739447602	7.3404869795382	3.94650209462639	0.000111382191161311	0.00200915838421946	0.709488535970214	3.86435706116291	6.25782105247153	adipose	LGMN
0.30198907484986	2.10833584032515	3.9443329723961	0.000112238565865126	0.00202054926914054	0.917573973893719	3.86248694309447	3.75720443490032	adipose	AP1S2
-0.629816794578675	0.418844268332511	-3.94517629554699	0.000112274470521459	0.00202054926914054	0.793755482684223	-3.86240883021927	6.71276220506248	adipose	LOC103878403
-0.420662785785327	2.71067675684627	-3.94359899128814	0.000112565874664084	0.00202344341986076	0.90261015324468	-3.86177573214526	1.78145578089844	adipose	LOC101010706
-0.121622462185434	4.9477901491185	-3.94339614959142	0.000112906820521784	0.00202501799214095	0.726620115864115	-3.86103696045241	1.36320783861137	adipose	PRKRIP1
0.143131995211036	4.7582537830543	3.94278238601797	0.000112914846415604	0.00202501799214095	0.729144951902518	3.86101959506846	3.76744756512991	adipose	METTL21A
-0.340325846456043	4.39706256893522	-3.94247433226743	0.000113056905774411	0.00202509974044706	0.765610296333102	-3.86071241805597	5.46163438642187	adipose	PDK1
-0.148686400113018	7.40626184953913	-3.94333298902625	0.000113180792205689	0.00202509974044706	0.706395301325362	-3.86044483367364	5.3112693151364	adipose	SH3PXD2A
-0.114193753823771	6.43925656777266	-3.94149724115616	0.000113514961223526	0.0020287362447042	0.667247383538442	-3.85972443169115	3.07894839801361	adipose	MAU2
0.246349664509329	4.49199768981015	3.94056175588359	0.000113883318445481	0.00203297467662756	0.751989821401598	3.85893264085171	4.97927691084747	adipose	NUBPL
-0.149817716386438	4.23580408619506	-3.94015290778921	0.000114090018147114	0.00203432086442984	0.775202059928477	-3.85848939333615	4.24823986713769	adipose	ZNF211
0.136295798894042	5.63599130127765	3.94132080413857	0.000114431699213795	0.00203806802220431	0.672018794327059	3.85775834950646	2.17833424289647	adipose	AGAP1
-0.0988287006693737	6.18935051988876	-3.9388574099144	0.000114663555653751	0.00203885599229712	0.64581897146256	-3.85726345258832	3.33692919618733	adipose	ATG4B
0.287893316294563	6.66114538780359	3.94019228218942	0.000114739104568125	0.00203885599229712	0.666477995136847	3.85710239750542	7.24295261605298	adipose	EMP3
-0.107828887614266	6.52472191596279	-3.93809088577402	0.000114997275549255	0.00204103167477717	0.65563765032773	-3.8565527827918	1.03506293510552	adipose	VPS52
0.525532889168487	6.65711710725735	3.9400541080532	0.000115124987657647	0.00204103167477717	0.670867007260858	3.85628132928915	0.852024599209398	adipose	ITGB2
0.564089065291224	2.54604683544697	3.93433950751937	0.000116640577322407	0.00206461037377	0.994016425895671	3.85308143103653	7.83313930471074	adipose	CLEC5A
0.109434298724067	5.53479803468644	3.93417611781137	0.000116721438362215	0.00206461037377	0.647668257563462	3.85291181120262	7.30144694925653	adipose	ATAD1
0.115720869109054	5.27418145466781	3.93433379008287	0.000116990004618148	0.00206590445905888	0.658964634638892	3.8523492417911	4.17024292948693	adipose	TBC1D22A
-0.542227004750935	2.2312330817363	-3.93525390596422	0.000117061252988299	0.00206590445905888	0.783342905860938	-3.85220020126298	0.809826057691553	adipose	LOC116271019
0.316502444164954	4.84912130937252	3.93377898941321	0.000118131722090074	0.00208242438428408	0.712016629898585	3.84997118426067	2.12163548767931	adipose	BCAT1
-0.161891714236611	5.58474256992739	-3.93026365538019	0.000118559594327442	0.0020870560087054	0.634616408913119	-3.84908555838159	5.06858015838996	adipose	F8A1
0.442503482390172	3.81675574388725	3.9310518261672	0.000118741378855195	0.0020870560087054	0.814955236961249	3.84871020590638	5.40625435071878	adipose	STK26
-0.551323191429027	1.0532354297096	-3.92965813766448	0.000118798541444219	0.0020870560087054	0.721081911379426	-3.84859228738123	5.00276260738387	adipose	DNAH1
0.143248136355836	6.09243460636763	3.92837910890381	0.000119563616835127	0.00209808278434641	0.628125358764587	3.84701917161638	5.25845239684257	adipose	CAMK2D
0.0966930595803015	7.35384440427895	3.9276320336265	0.00011969701073651	0.00209808278434641	0.647025425501794	3.84674586480896	0.459592562630413	adipose	EFCAB14
-0.173454080154993	4.60978108026596	-3.92643925586201	0.000120398009460688	0.00210563173934952	0.687332223905706	-3.8453143124726	1.53890447875563	adipose	CD40
0.20079943864166	6.45851367139031	3.92690962242205	0.000120552939043932	0.00210563173934952	0.610227198391054	3.84499898189246	0.651244337604419	adipose	DIAPH1
0.11279506497444	5.40413256155	3.925592523887	0.000120660255600969	0.00210563173934952	0.62636210365173	3.84478078276084	2.64899356581124	adipose	NSF
-0.15118550020171	4.9341374505032	-3.92737808919469	0.000120671247792344	0.00210563173934952	0.669776838085845	-3.84475844345081	3.54727081454767	adipose	LIN37
0.108439455548685	5.3941800475903	3.9241291510601	0.000121845818814891	0.00212373561590184	0.61623876235284	3.84238236231639	3.84357209702039	adipose	RPRD1A
-0.216787151107336	4.76018170652293	-3.9227009624334	0.000122052395077922	0.00212494591205889	0.660549148606442	-3.84196670622822	3.07449053559153	adipose	MRPL40
-0.138226312088598	3.89277003210933	-3.92634973401774	0.0001223554665192	0.0021278315978844	0.81886501671266	-3.84135808908363	3.30784186319462	adipose	KTI12
-0.174156646240538	5.40130558472021	-3.91949548115092	0.000123738215819883	0.00214946597996534	0.597167549063367	-3.83859921267595	5.02167744725375	adipose	TCEA2
0.229361472664476	4.81177938277025	3.91881562279099	0.000125135019452541	0.0021682904769693	0.6671891450074	3.83584164629619	4.79839545494523	adipose	CASP8
0.184863618693353	5.76896970442202	3.91598714921575	0.000125164575999077	0.0021682904769693	0.576502939605094	3.83578360988511	6.40998879741948	adipose	TSHZ2
1.02418042235871	3.74399410728382	3.91582260041483	0.000125260894733098	0.0021682904769693	0.752473631477264	3.83559457070609	3.92366193124451	adipose	ALAS2
0.438818284369411	2.37767041488088	3.91585256971668	0.000125381624224879	0.0021682904769693	0.830130429192783	3.83535781536471	5.75716248152542	adipose	FGF18
-0.326591508381761	3.24397462739431	-3.91480383823347	0.00012574662653978	0.00217217834808684	0.786658484499595	-3.83464333595048	5.44054895081751	adipose	VWCE
-0.132577018626857	6.24924031383579	-3.91424090399692	0.000126088538709	0.00217565913952779	0.561750134507401	-3.83397582573844	5.88241841705136	adipose	RPS6KB2
0.412460754010634	11.0153793316365	3.91633764377544	0.000126584215312142	0.00218165761511068	0.831100152847231	3.83301114674047	1.34215025794127	adipose	COL3A1
0.513969187081506	6.8449360262678	3.91741031114456	0.000126840982249451	0.00218165761511068	0.616602035454061	3.83251282946402	6.0897639280838	adipose	CD4
-0.128529786923906	5.23939590966618	-3.91248070383746	0.000126858568003532	0.00218165761511068	0.588102255432352	-3.83247873492654	7.10704461278819	adipose	BTF3L4
-0.153339109529831	4.96904573841645	-3.91235756956125	0.00012711783880025	0.00218322925440198	0.604585374103531	-3.83197658766992	2.27932108736562	adipose	USE1
0.126912591540102	6.75871493628243	3.91339833027406	0.000127231753257501	0.00218322925440198	0.61064034876008	3.8317562670175	4.26063273622352	adipose	ZRANB2
0.248502403311831	2.99847647083224	3.910833880145	0.000127796032647564	0.00219048620118805	0.771659982594519	3.83066763472938	4.43695524698629	adipose	LOC103881760
0.0974666382799462	6.0410974843427	3.90931270167903	0.000128425288718017	0.00219612241062171	0.550948962711396	3.82945897666489	5.77588890759144	adipose	ATF6
0.206766826546418	4.98016211932942	3.91020928983865	0.000128461101364084	0.00219612241062171	0.608132603586153	3.82939035668235	6.65827087699019	adipose	NACC1
0.410879221533787	2.56576881042022	3.90989041458097	0.000128550050108673	0.00219612241062171	0.856906114908226	3.82922000152225	4.96849841001464	adipose	MBP
0.130103061052413	4.13559315222755	3.90866845904315	0.000128845976173498	0.00219875374538364	0.684735882457314	3.82865404068184	7.49091899768104	adipose	MTM1
-0.378250028834338	1.81126460074005	-3.90687459442306	0.000129714670587881	0.00221114281711685	0.785500721639586	-3.8269997043306	7.60111908869348	adipose	NPY5R
0.179470946466305	6.22817507375731	3.90680698570936	0.000130503030957854	0.00222213677438675	0.579328537266616	3.82550736800143	2.43737859471078	adipose	TMED5
0.102841235125286	5.12238241906381	3.90553970473359	0.000131299509687242	0.00223324467903821	0.577990114955861	3.82400826621131	7.92595414966406	adipose	KIFAP3
-0.0935470712551094	6.85397095147337	-3.90395017904559	0.000131670056905149	0.00223709159182598	0.542246279600495	-3.82331375490481	-0.0526705900597396	adipose	UBR4
-0.2403303842254	5.15487889762477	-3.90133235018048	0.000132663408972046	0.00225012452073093	0.571562038698876	-3.82146097607222	6.9463419352776	adipose	TMEM97
0.284330507021353	3.42086362032968	3.90074758562219	0.000132727577408717	0.00225012452073093	0.723992520158324	3.82134174043437	4.92183885188257	adipose	NECTIN1
-0.328096069317418	5.15983057388028	-3.90082523773944	0.000133463548826998	0.00225906850339588	0.553843874431609	-3.81997805345032	5.31647037121617	adipose	AVPI1
-0.111740579524857	6.76527250291847	-3.9003762550697	0.000133546740826759	0.00225906850339588	0.527208935848945	-3.81982435234426	8.52652458352156	adipose	YTHDC1
-0.234491219184069	3.5930538151746	-3.89709792384717	0.000134588302681651	0.00227420474378645	0.69830744027159	-3.81790761571742	6.5955978206715	adipose	LOC101000687
0.177013153455378	7.25712109219787	3.89438149766541	0.000135977721470767	0.00229517951436768	0.533579115376974	3.81537237550532	6.06963401634425	adipose	RNF11
0.448272840496949	3.86845999304403	3.89447740529278	0.000136234019651201	0.00229523252761566	0.676916082429609	3.81490738190973	7.54124384448618	adipose	LOC116269732
0.706835669983605	5.29018911958759	3.89813324966995	0.000136277116838103	0.00229523252761566	0.571163694950743	3.81482927301229	2.06429396056287	adipose	LOC101006760
-0.139961375448416	5.33571646275715	-3.89306343101046	0.000136643319259214	0.00229890144616887	0.516249366513976	-3.81416650889278	5.21865208390681	adipose	LSM12
-0.119913705214313	5.41213156768331	-3.89201661410319	0.00013731262502744	0.00230765631757069	0.515469924519301	-3.81295949149132	4.86876559513397	adipose	DCUN1D2
-0.134939921181929	6.08079158595229	-3.89063254346453	0.000138098617023569	0.00231640950333632	0.477842490034234	-3.81154909947846	1.01484680861033	adipose	UBN1
0.24995371068371	5.94466938627134	3.89016508241984	0.000138187301111015	0.00231640950333632	0.484004491548367	3.81139043886158	0.535486862822535	adipose	GLIS2
-0.1574989351855	5.23932062103546	-3.88995328054516	0.00013842484033267	0.00231640950333632	0.519379576846583	-3.81096594042518	6.4314681684615	adipose	NT5C3B
0.355895932165273	3.4011225402641	3.8897565112069	0.000138431442406546	0.00231640950333632	0.684914460331826	3.81095415188211	2.54673173713899	adipose	LOC101016760
-0.0997622550876401	6.52397879779974	-3.88921785917255	0.000138784308213336	0.00231980890589605	0.479360547112485	-3.81032485043607	2.21953207545439	adipose	GRIPAP1
0.180771242740111	5.51721322841613	3.88733311933241	0.00013970402185024	0.00233266575276882	0.484476790157605	3.80869168800493	5.64541419464498	adipose	MPP1
0.62887128826417	2.38323879782498	3.88594187764245	0.000140914901359439	0.00235035134183478	0.76709937503473	3.80655686915224	4.28428881824629	adipose	TNFAIP6
-0.672714986112769	-0.0963188997779703	-3.88304234081323	0.000142225943452333	0.00236966773526226	0.266178022285798	-3.80426485414269	2.92162828267732	adipose	LOC116272871
0.542237739878405	5.90802499233794	3.88443873750153	0.000143450454715235	0.00238554314434539	0.480639457843531	3.80214201687708	5.31750719845184	adipose	GPM6A
-0.272530757833749	4.38725296240777	-3.88051612463522	0.000143486686707319	0.00238554314434539	0.554635134297788	-3.80207946466497	0.501816698754432	adipose	MIIP
0.1948682410867	6.5538979810942	3.87970796415974	0.000143785295791783	0.00238794550728155	0.452279413522824	3.80156450095728	5.66870167462435	adipose	KIF5B
-0.236550940021825	5.74401637281134	-3.87938842905179	0.000144358019922803	0.00239314204336251	0.447538942968085	-3.80057962657618	5.9073763403705	adipose	PLEKHG2
0.299792897255284	2.04779559656198	3.8788337173492	0.000144414186873362	0.00239314204336251	0.720825552648465	3.80048323833945	6.93993797752027	adipose	SPIN4
-0.441500484318712	5.27296425649918	-3.88162049617109	0.000144671094174005	0.00239314204336251	0.490983227717659	-3.80004280865285	-0.248201688966196	adipose	H1-2
-0.690031766251206	1.61583970182911	-3.87840503933868	0.000144715979001657	0.00239314204336251	0.586476187464584	-3.79996593582207	5.38784196063194	adipose	RIMS1
0.167051171931837	7.79201546849893	3.87978745966218	0.000144930857916315	0.00239404383570468	0.516442024717096	3.79959823022169	6.9702808257608	adipose	RPN2
-0.192464573267269	3.71268876639623	-3.87866447470695	0.000145079519956547	0.00239404383570468	0.62260228697078	-3.79934413674496	1.45313258101557	adipose	IBA57
-0.514102858561886	0.223215793680018	-3.8768804732965	0.000145341483307956	0.00239581519559232	0.404785148098584	-3.7988969845164	6.03352458828994	adipose	KCNE5
0.187795702114608	5.72465193842508	3.87573818956777	0.000146166887618218	0.00240686070525429	0.434618229689119	3.7974930261094	6.9901938926681	adipose	SERPINB9
-0.398367905851797	3.46460492159233	-3.87513004963416	0.000146375440741309	0.00240773615104732	0.630032417736612	-3.79713947249253	7.05961019039941	adipose	OLFM2
-0.142730413058246	4.23618325636501	-3.87460147359069	0.000146659925578876	0.00240985741977166	0.551864842739859	-3.79665795824121	5.85193524432359	adipose	PHF5A
0.53890033886186	3.51696454230852	3.8728516999143	0.000147594800905896	0.00242238063046125	0.634639396763386	3.79508177444262	4.39149867712274	adipose	NCF2
0.114680820050726	6.97525891658067	3.87271040034304	0.000147734733513125	0.00242238063046125	0.452282746291631	3.79484665969635	1.99326109343461	adipose	GNA12
-0.150421039549123	5.19477683385113	-3.87310833897467	0.000148314041098027	0.00242366316092529	0.489300042793983	-3.79387553276432	5.26820011613231	adipose	ZNF222
0.212824553957602	6.49992091375987	3.87307651824754	0.000148381864610353	0.00242366316092529	0.427444854842567	3.7937620699065	0.03578431148854	adipose	MYO1D
-0.21068361296507	6.27474240170904	-3.87111931209955	0.000148587166987638	0.00242366316092529	0.415394350780729	-3.79341891419204	3.65839037542491	adipose	TESK1
-0.459524025293137	0.367697597248545	-3.87100050935604	0.000148644564156701	0.00242366316092529	0.460533164961991	-3.79332305668686	2.93609426178881	adipose	LOC108587524
0.115719398561655	8.6516957730895	3.87139868097594	0.000148702892659714	0.00242366316092529	0.539918568780103	3.79322567948068	4.01015223899651	adipose	LAPTM4A
0.18338762522068	5.53561627853631	3.87131011137494	0.000148751446662791	0.00242366316092529	0.425505710063205	3.79314464785192	3.58654316440621	adipose	BNC2
0.181174510511905	6.28151377251233	3.87121171439664	0.000149294301530736	0.00242791027476159	0.4143378682081	3.792240370735	-0.114439660425148	adipose	SLC44A1
-0.44547363503636	1.08085283018674	-3.87116681970868	0.000149325491568106	0.00242791027476159	0.687680923041011	-3.79218850906509	1.19612374001796	adipose	SP7
-0.130640729741468	6.01742572021448	-3.86886817591085	0.000150362762928299	0.00243924791050773	0.405067795155855	-3.79046955515317	8.76606608439992	adipose	GBA2
-0.144434333483455	5.26983085562871	-3.86806667337352	0.000150409964000252	0.00243924791050773	0.442859102551678	-3.79039159992571	7.78010267011224	adipose	ZXDC
-0.218734595859945	3.7983873882686	-3.87093011219217	0.000150495063081341	0.00243924791050773	0.596127745066787	-3.79025111217643	0.172171923525798	adipose	LOC110742803
0.139773384480813	5.78821350104488	3.86895047986632	0.000151162490789887	0.00244750553269519	0.466839131779693	3.7891518602497	4.08886384287861	adipose	UHMK1
0.0976205631050475	6.82012423804123	3.86533443785422	0.000151920861792637	0.00245721686166693	0.408536720317205	3.78790835669708	3.7072926204512	adipose	MTDH
0.670724755260218	2.59264619333812	3.86451227676325	0.000152917942577216	0.00247010339485494	0.705856126321369	3.78628230202217	9.53543660527368	adipose	CD180
0.481215978721147	-0.104100275357769	3.86558148574169	0.000153036415557325	0.00247010339485494	0.563300558027271	3.78608975829171	6.47322062821906	adipose	LOC101025385
-0.148800612935023	4.30100616179955	-3.86458466745143	0.000153393612410712	0.00247329242903641	0.533500062525398	-3.78551008569742	1.68208664370981	adipose	LOC101021261
-0.127100570485563	5.66449090920142	-3.86231666560393	0.00015376960738969	0.00247677761590774	0.407098604605379	-3.78490127785756	0.871787228127683	adipose	HIRIP3
0.114714321846114	5.78858256562053	3.86322387525049	0.000153985009824201	0.00247767157552024	0.390596139108896	3.78455313110993	7.1157825635055	adipose	PTPN9
0.132327517000697	4.8751729593558	3.8612232266511	0.000154296740653704	0.00248011202949082	0.447074939476104	3.78405010333467	1.50295204243819	adipose	CSNK1G3
-0.127789485931084	5.72168027272807	-3.86044613811202	0.000154951870130322	0.00248806137582315	0.40379782023679	-3.78299605688664	4.93697189413009	adipose	PPP2R2D
0.404855237224019	5.44304209047203	3.85970843187344	0.000155213898615886	0.00248968877748773	0.398519162946767	3.78257564975489	7.47583308651245	adipose	LYZ
0.230376818553646	3.70012831835114	3.86010018041606	0.000155728100032081	0.0024939360621481	0.594331129537504	3.78175258617235	6.32232066352954	adipose	LOC101004188
0.281145729613199	2.54194901446287	3.85860176691182	0.000155800587812802	0.0024939360621481	0.649796494550603	3.7816367633791	4.76336869429168	adipose	LOC101012101
-0.115025735770449	5.54697997977156	-3.86036342921151	0.000156544983868008	0.00250326576370979	0.397624143376279	-3.78045027466302	5.27091306303928	adipose	ILKAP
-0.0959237923703231	6.85434141899313	-3.8570809990916	0.000156710591856593	0.00250333053692567	0.389952467830393	-3.78018703521077	8.9023923910034	adipose	HDAC6
0.257302765434706	4.70568764797325	3.85629804772391	0.000157281209792031	0.00250985823452885	0.443334692672586	3.7792820197383	6.57056217202517	adipose	ADGRG6
0.465773352758901	3.06974117810328	3.8556171518213	0.000158487678878474	0.00252650883150407	0.654160667593737	3.77737865711042	5.41102507273818	adipose	PIK3AP1
0.193501722407338	2.7907092628087	3.85344267507354	0.000159018338429362	0.00253236295371322	0.635542895560172	3.77654578660746	6.39505195190987	adipose	ABHD17B
-0.118328358654867	5.91312522045412	-3.85379747353997	0.000159527902018119	0.00253786944740324	0.399610148964295	-3.77574848425683	6.50174181135591	adipose	LOC101000408
-0.136161742761567	5.41558367048981	-3.85161633476516	0.000160029311034632	0.00253994346872108	0.366127884369527	-3.77496627712495	6.59563959054295	adipose	GTF2H1
0.427481952315149	4.25063570219335	3.85162257775898	0.00016003259127644	0.00253994346872108	0.478438551906608	3.77496116748589	6.79370749291639	adipose	PEMT
0.198706992242546	3.14084645862294	3.85262491468201	0.000160247825002603	0.00253994346872108	0.632618556687605	3.77462611269933	3.80205977321096	adipose	DYM
-0.11554487907484	6.36394181239604	-3.85107830284192	0.000160313953688881	0.00253994346872108	0.350547865848368	-3.77452325507688	6.43064044177741	adipose	WASHC1
0.147584067072637	3.41287843252386	3.85039177971256	0.000160825969848343	0.00254545291399394	0.567267588648209	3.77372820553867	6.87136631028782	adipose	SLX4IP
-0.150030056892088	4.66555362762941	-3.84979886572392	0.000161231128068373	0.00254926156063207	0.420046172267442	-3.77310076935839	8.9104672032716	adipose	RPP25L
0.480611420041865	6.33044887999523	3.85170892060804	0.000161528783023567	0.00255136441687072	0.355773781698987	3.77264075955232	-0.0722691562603787	adipose	GATA6
-0.132968980541286	7.6266449244845	-3.85016674782478	0.000161783747586075	0.00255278937764381	0.433861528412138	-3.77224735926199	7.71071544670114	adipose	IK
0.151322644234389	8.08943999731582	3.84742628215118	0.000162538584334703	0.00256209090973166	0.418582207659339	3.77108608664781	6.33700054868559	adipose	ANXA7
0.272168489129482	4.3344445617248	3.84540573689603	0.000163900582392604	0.00258093447578597	0.4495528452988	3.76900351112373	-0.0908788823386386	adipose	TGFB2
-0.54379740124669	0.558114788563274	-3.84554218687288	0.000164383483525552	0.00258339180881982	0.298708030357679	-3.76826903506822	6.3549345025939	adipose	LOC101007807
0.306142977043037	6.58688258048579	3.84795032893451	0.000164390082187566	0.00258339180881982	0.350797244823976	3.76825901279584	5.67249168721354	adipose	AHR
-0.0954919261455691	5.55130278718187	-3.84259196922463	0.000165541215358311	0.00259884613168899	0.331981291153202	-3.76651639878619	3.57727922971405	adipose	PANK2
0.269762671068763	3.92896644888797	3.84336045999269	0.000165939094704141	0.0026001301453385	0.510657309203476	3.76591672951516	2.59729223981714	adipose	TMEM106A
-0.202435493610968	3.90505041747105	-3.84181855871888	0.000166068950852285	0.0026001301453385	0.480218322579832	-3.76572130781697	6.67645639205942	adipose	MYPOP
-0.260055787175944	7.95575928134654	-3.84175261109413	0.000166126417804783	0.0026001301453385	0.388251161138546	-3.76563487116057	7.72864318346754	adipose	MTARC2
-0.457598102526226	2.17625032779649	-3.84007946175784	0.000167202604737576	0.00261331400819952	0.544134461625268	-3.76402134143468	0.850719423041887	adipose	LOC101022389
-0.116020737275162	5.04568620670839	-3.84033370911671	0.000167306066223551	0.00261331400819952	0.375212889473927	-3.76386673653131	6.00436547505203	adipose	TDRD3
-0.13799226406006	5.77935987742714	-3.83936301124004	0.000167603088942201	0.00261336858161681	0.308992461172517	-3.76342338779635	8.0691131305443	adipose	GRSF1
0.249440313379074	2.6545660458651	3.84031072953904	0.000167646877710688	0.00261336858161681	0.620752351763216	3.76335808934277	6.36211527524438	adipose	TBC1D8B
-0.358608901680907	6.34959955411278	-3.83723094163695	0.000168964566485044	0.00263126226903092	0.305789146758409	-3.76140060056802	9.18170101819243	adipose	TMEM132C
0.128939922985715	4.94155638924512	3.8389692233904	0.000169240669406659	0.00263291583579937	0.365487103249088	3.76099225697048	3.58357649492576	adipose	EFL1
0.242653717278609	5.08258968536418	3.83653858147764	0.000169649634415863	0.00263663097820842	0.338026564160697	3.76038856646359	5.91179483891722	adipose	LOC101009400
0.243078876975877	1.89755986707761	3.83807462167093	0.000170604807486407	0.0026488191302624	0.669802249120719	3.75898391027099	6.49183916293902	adipose	RPGRIP1L
0.407429238687402	0.192961105286903	3.83358457375535	0.000171923253315551	0.00266661742755201	0.428530818429506	3.75705713682893	4.30644360989511	adipose	PUS7L
0.464773921006603	-0.261082744926439	3.83281569323325	0.000172274033874674	0.00266753786783202	0.326987702364645	3.75654684775524	8.48301544597645	adipose	KRTCAP3
0.22046388398775	4.17159870707928	3.83268088716445	0.000172326905821223	0.00266753786783202	0.427508646384512	3.75647001840271	4.59121656038782	adipose	TBC1D2
0.223541886261447	3.85970572435791	3.83163516565042	0.000172588717334123	0.00266892432643936	0.45598067856359	3.75608990091207	1.53059888744785	adipose	TNFRSF19
0.550553970706772	0.156465562038381	3.83163653881309	0.000173000903133702	0.00267206565700252	0.405938311285466	3.75549255642751	6.37298037504145	adipose	LOC116276399
0.105154368187524	5.94951830503348	3.83080644805509	0.000173136748604745	0.00267206565700252	0.277471738826351	3.75529598082432	5.50151827049794	adipose	AGFG1
0.159798050073403	6.76377903851362	3.83227133284008	0.000173388939915214	0.00267329514824502	0.295673169069172	3.75493143092461	4.08990718352753	adipose	RSU1
0.37678753067099	7.34139210874795	3.8300323638901	0.000174563409353502	0.00268872766196076	0.314145915211472	3.75324024290436	2.13149996386622	adipose	LYVE1
0.222919306431892	7.82139945027482	3.82871893518137	0.000175009019825245	0.0026921830487295	0.360945156729762	3.75260138098003	4.39839214127095	adipose	CREG1
0.183858487448468	8.46834169964212	3.82767219377095	0.000175135238019963	0.0026921830487295	0.374370488682357	3.75242070274741	5.12942044561203	adipose	IL6ST
-0.147915322400628	7.20484916810181	-3.82755152455644	0.00017534208493037	0.00269269138354419	0.315187628434674	-3.75212487110522	6.006828273158	adipose	SRRT
0.157261010869871	10.4151775585172	3.82755739722763	0.000175541014552799	0.00269307724801546	0.463725691415997	3.75184067216263	6.72784082554307	adipose	TIMP2
0.216687017764787	5.58314222211176	3.824635954327	0.000177814799107258	0.00272526242548661	0.264145121596632	3.74861359177597	2.77548276677119	adipose	KPNA3
-0.182959528019743	2.70371139894688	-3.82617745173415	0.000178092118452214	0.00272681558835678	0.590404934629572	-3.74822266317708	5.89228898610691	adipose	ZNF19
0.334368143609179	5.82999345289778	3.8227890280409	0.000178750226410289	0.00273419028452856	0.254629540416916	3.74729723464019	0.110495194502354	adipose	DSE
-0.170120812745973	5.0381082099092	-3.82138102559721	0.000179740333236876	0.00274662373126764	0.288364968735445	-3.74591096872399	6.78553928904035	adipose	DDIT3
0.118291824663128	7.08357900991181	3.82049952979092	0.000179940836124306	0.00274697857708978	0.276591891076936	3.74563111556623	6.41990697894104	adipose	DYNC1I2
-0.141999665932642	4.55600013287376	-3.82043521718796	0.00018024104250332	0.00274885330077651	0.333594730245129	-3.7452126482943	0.0354490385235863	adipose	TRIM11
-0.138564519626937	5.31718215276146	-3.81982964436973	0.00018072537301896	0.0027535296508641	0.263983233716339	-3.74453890398633	2.15724388340216	adipose	SAP130
0.347263748901941	2.99797695138042	3.81891024819159	0.000181140824696083	0.0027571484073338	0.475689796898664	3.74396232719328	3.7902162117457	adipose	DDX60
0.110284314615579	5.63471948708331	3.81834498489844	0.000181399478511574	0.0027577855594874	0.25065251540643	3.7436039870287	5.86206525227161	adipose	SLC35A5
0.135715229223579	6.87505705798936	3.81990064066524	0.000181538642831697	0.0027577855594874	0.309715820917648	3.7434113868651	1.37469050737885	adipose	HGSNAT
-0.226613563940368	5.37419010442581	-3.82009229927842	0.000182252531764948	0.0027659186872653	0.265861888801751	-3.74242555847987	3.37757481647324	adipose	WTIP
-0.0972069876474106	5.96750209309852	-3.81485689702882	0.000183875985443533	0.00278782621765905	0.224068841955702	-3.74019713481016	5.77091854382024	adipose	CD2BP2
-0.127015301266351	6.71995214283209	-3.81294645029765	0.000185166583845782	0.00280464928317731	0.229732902800369	-3.73843876040935	3.07471080261305	adipose	AKAP8L
0.288121808570768	4.36206842600995	3.81249341426105	0.000186027441793756	0.00281493672909594	0.335243694535121	3.73727227942716	4.43639200104196	adipose	C17H17orf58
0.222987276374661	3.19217032214484	3.81182840085782	0.000186279849595605	0.00281600611656966	0.469070200239662	3.73693122338787	5.30400654096353	adipose	PGAP1
-0.330879490050183	6.61601696657305	-3.81133610825281	0.000186532890009486	0.00281708297338888	0.21721996516381	-3.73658974831284	5.9941838165773	adipose	SMIM3
0.128603866472287	6.10228290317529	3.81084186093064	0.000187381360834113	0.00282443897540095	0.206053633744831	3.73544791613303	7.54594130587311	adipose	MAPKAP1
-0.158754168517604	6.3997668723533	-3.81069727747156	0.000187384528345413	0.00282443897540095	0.217386637944251	-3.73544366255765	0.995365708924227	adipose	INPP5K
0.938347194929778	-0.0917219172845518	3.81060212594437	0.000187679906508337	0.00282614203240688	-0.00147520602529383	3.7350473029732	7.68418784391605	adipose	LOC116272924
1.21458699099498	1.39408903589472	3.81653693061994	0.000188167833984562	0.00283073843455417	0.362097514151045	3.73439384938194	6.2140157289336	adipose	LOC101014155
-0.12671375161514	5.50749332652385	-3.80824196071693	0.000188485397833873	0.00283276550866718	0.214731116378897	-3.73396940919432	5.52819514467786	adipose	RNF181
-0.371243991133975	6.69875651111185	-3.80722611436414	0.000189257355249462	0.00284161116239381	0.224971908156971	-3.73294044520755	2.47491013305261	adipose	SOAT1
-0.163389018266217	4.1452230664099	-3.80709098794352	0.000190056800801741	0.00285085201202611	0.343343961694915	-3.73187899110019	2.6317093522073	adipose	TMEM216
-0.160327958670755	4.49041437097524	-3.80612230923147	0.000190591359182088	0.00285610552275286	0.295071127629875	-3.73117157628175	8.92608969033997	adipose	LOC101026589
0.348618970716744	0.880063078022405	3.80479673786177	0.000190875132154548	0.002857594369792	0.333548931057099	3.73079679896487	4.73706314933474	adipose	LOC103879302
0.119750437673478	5.19328100516671	3.80292443174766	0.000192322827316341	0.0028764886189833	0.21687290503154	3.72889294875242	5.6623467019149	adipose	WASHC5
-0.128107258232665	4.88731205607782	-3.80016374658002	0.000194970796151629	0.0029132810861808	0.23074152842984	-3.72544521463	3.03253379202158	adipose	DNAJC19
0.533068601160525	5.8072965238593	3.79777458735231	0.000196745471342817	0.00293696635689494	0.174180715355176	3.7231590766501	2.14432039204488	adipose	F13A1
0.528422602152661	3.24079821216761	3.79589384659575	0.000197376058898671	0.00294354382351772	0.400175021141319	3.72235141675284	1.96563278924226	adipose	CCL13
0.190824416318485	5.13771057066025	3.79702915780472	0.000197938625291353	0.00294909519123992	0.201891758790539	3.72163292242504	6.71556930749252	adipose	RAP2C
0.0911548332625416	7.55670736186742	3.79624259169239	0.000198534274317626	0.00295512831945401	0.212382672167703	3.7208742640861	2.83922687569126	adipose	FAM120A
0.16822876029748	3.42662716682469	3.78978522589701	0.000202048246155123	0.00300274590244731	0.366902928894113	3.71644168714681	5.66595246896167	adipose	LRRCC1
0.463833742083556	5.40737970281004	3.79159517730452	0.000202144612708859	0.00300274590244731	0.174880619381368	3.71632115208471	7.50384311081399	adipose	CD163
0.134925046679877	6.78888697847353	3.79021972132017	0.000202314728761212	0.00300274590244731	0.193216082634321	3.71610850301715	-0.0396106079693811	adipose	CAPZA2
0.267247586090927	6.02365338413638	3.78833306182156	0.000203025624278879	0.00301041344325476	0.142797227599518	3.71522168068597	0.851184706426453	adipose	NMT2
-0.491261042072264	1.77257846059604	-3.78772677618673	0.000203508923154498	0.00301469480332595	0.361258648687835	-3.71462044297561	6.23656411030196	adipose	LOC110743540
0.163293133460947	3.52459111651307	3.78533095273673	0.000205315402545197	0.00303765604780318	0.338475279681436	3.71238494412832	0.938464671515922	adipose	SEPSECS
-0.10601417127113	5.67370895703101	-3.78632987894924	0.000205451018915633	0.00303765604780318	0.132209645739316	-3.71221786675551	0.133963113861007	adipose	B4GALT3
0.147394618900688	8.2019299224952	3.78566148663355	0.00020606242988722	0.00304090038891677	0.215230799747214	3.71146590143001	5.63394770750464	adipose	PARVA
-0.120230377429201	4.99883888538472	-3.78436102892785	0.000206062949878193	0.00304090038891677	0.173377561420264	-3.7114652627932	4.98257793165915	adipose	DERL2
-0.19961653403984	3.74441924424567	-3.78402722654871	0.000206463727829377	0.00304391575900684	0.308544559909553	-3.71097348935948	6.08763274097618	adipose	LOC108585018
0.356189610522974	5.66397584987273	3.78325938364133	0.000207114379586739	0.00304805999794894	0.126148441427352	3.71017701522744	1.31162317626231	adipose	GPC1
0.14784002451632	6.14592925799053	3.78279670517218	0.00020727397106766	0.00304805999794894	0.124401676481491	3.70998201546029	5.10954716168872	adipose	CUEDC1
0.148782209334025	5.11506144559371	3.78286048005686	0.000207334962106369	0.00304805999794894	0.171343193542369	3.70990752968843	5.40524197433846	adipose	UBE2E2
-0.152774241780971	5.98369474633748	-3.78113772732935	0.000208567124012795	0.0030599568104509	0.119329104099507	-3.7084071334889	6.30355688328768	adipose	HMOX2
0.126023158758681	5.54330744725469	3.78122878830549	0.00020858197671249	0.0030599568104509	0.138687688370704	3.70838909827791	7.44909798170546	adipose	ANKIB1
0.168046861383929	8.82893668662303	3.78111545352898	0.000208740088846299	0.0030599568104509	0.247152193656298	3.7081971819376	5.88087563541486	adipose	PKM
-0.168510568698419	2.95645912209918	-3.78205086941317	0.000208934127489968	0.0030599568104509	0.404393892907322	-3.70796184454072	2.30397602996879	adipose	TRMT12
0.400614831954387	3.72756735580335	3.77992046390139	0.000209866653301749	0.00307071179689386	0.306022163740005	3.7068336979879	6.4245587672674	adipose	P2RX7
-0.0922448815206607	4.45095938530545	-3.77809434140672	0.0002112903839461	0.00308862688608002	0.20358034066494	-3.70512035228162	6.68258157713495	adipose	SRRD
0.102584590799522	7.22357647055869	3.77638606633065	0.000212295619839482	0.00310039644619488	0.132610538449902	3.70391714932987	4.93569595504828	adipose	ARMCX3
0.153176953424033	3.84718241097595	3.7769645222269	0.000212773694030613	0.0031021818587133	0.284342349378628	3.7033468013089	2.19748825207408	adipose	EFCAB7
-0.42222398197364	2.97523614580524	-3.77659428079749	0.000212818284337673	0.0031021818587133	0.37101076471226	-3.70329366593118	3.41404713885536	adipose	ADRA2B
-0.119378439956614	4.5240066111575	-3.7747215783446	0.000213633745746171	0.00311114181422643	0.187018118298548	-3.70232377281102	0.150179123284071	adipose	RAD52
-0.178445451253623	4.37395584155303	-3.77498530059297	0.000214525755938491	0.00312119867442903	0.207700190599772	-3.70126680743741	6.32935482844818	adipose	ABCB7
-1.02268167040262	1.30534995639378	-3.77477007025372	0.000214933830244309	0.00312420234487389	0.22245301585305	-3.70078464505815	3.39583991983117	adipose	PERM1
0.167600410076171	5.65426111583101	3.77251393958541	0.00021538755351771	0.00312786330061566	0.0991021386836772	3.70024955406849	0.946902180357279	adipose	ANKRD29
-0.152689738982257	7.04079857365409	-3.7715134935947	0.000216197746466166	0.00313501298042304	0.112046823576625	-3.69929669348127	7.05957088043327	adipose	SIDT2
0.135693702208941	6.99308671975028	3.77159018712539	0.000216284535403177	0.00313501298042304	0.119689685044325	3.69919482069784	3.87778767248196	adipose	XPO1
0.114050303213359	7.85541359203847	3.76933669147128	0.00021795274428439	0.00315624090905292	0.145446618321649	3.69724410139197	2.14795908913132	adipose	TMED10
0.639096066934377	2.60310466829547	3.77009321302729	0.000218742045191681	0.00316471334289925	0.411155086348164	3.69632601349397	2.37509529250177	adipose	IGSF6
0.355456679407289	0.229673168992366	3.76823243124618	0.000219260437124613	0.00316925417280398	0.201770608722051	3.69572472837017	8.16277792168254	adipose	LOC103877406
-0.184869151706019	4.86974131834115	-3.76766653495236	0.000219490976344656	0.00316962970965559	0.141017638539754	-3.69545775355034	5.98656536639973	adipose	PACSIN3
-0.164449742867838	6.49672071563016	-3.76676619090358	0.000220080030285384	0.00317315498637646	0.0715653772101943	-3.69477679636992	1.37983577181447	adipose	NEURL4
0.192720494718731	8.35049306418308	3.76864362088347	0.000220144666689558	0.00317315498637646	0.170817672375728	3.69470217971063	1.26354655154526	adipose	GRN
-0.154155321311641	5.14300447885576	-3.76608131603391	0.000220636868087779	0.00317729393217485	0.106113399893768	-3.69413465312204	0.445690607294831	adipose	TMUB1
0.192966555883378	6.59432996980973	3.76597780361874	0.000220844909476922	0.00317733692882535	0.0652449383857912	3.6938951309232	8.1524357508447	adipose	MBNL2
0.203270717757727	3.96667721168369	3.76562270235994	0.000221149060221372	0.00317872443287938	0.231829474871508	3.69354533705216	7.28271680167601	adipose	SLC25A45
0.156925414844052	2.91192029114161	3.76614808098251	0.000221351640082404	0.00317872443287938	0.299227415171574	3.69331260704475	2.86631529996646	adipose	CEP83
0.512098519381562	3.55811508662454	3.76801109556343	0.000221738018529874	0.00318132462696333	0.320365033573278	3.6928692773847	4.23097772810121	adipose	HCK
-0.264854724533021	4.59546900080564	-3.76431389296209	0.000222563157099921	0.00319020917600672	0.166399861715757	-3.69192493845121	1.72087175832125	adipose	RIPOR3
-0.150804772577544	6.81289817695376	-3.76324268297539	0.000223320414720107	0.0031981051997117	0.0626906136489938	-3.69106117436193	2.52628796517737	adipose	IVNS1ABP
0.340045404921115	1.26487403075598	3.76310504548165	0.000223774072540826	0.00320164289383203	0.345167310075805	3.69054502668921	0.078790621422573	adipose	GDPD1
0.159889091282326	7.33543821108464	3.76198940145839	0.000223996343483919	0.00320186655192189	0.0933718356053879	3.6902924970913	8.84958977734327	adipose	CUX1
-0.118805300831854	5.80955324613093	-3.76360588590152	0.000224571533157073	0.0032071298675289	0.0512360565584773	-3.68964009483099	3.7047391826561	adipose	TMEM222
-0.21753534964766	6.40252759892053	-3.76041345308833	0.000225921363110433	0.00322343602338504	0.0799871423002889	-3.68811520428726	1.17870025924642	adipose	SCRN2
0.16207087368385	5.56902173340153	3.76130197494748	0.000226778586841646	0.00323020643165665	0.127609559903719	3.68715124031112	3.1389815911017	adipose	TMX1
-0.13394133439306	8.02479994348069	-3.75864461766158	0.000226812816885604	0.00323020643165665	0.121990275515087	-3.68711281904499	1.97845643063822	adipose	INPPL1
-0.12612818551588	4.73660061831867	-3.75747548114869	0.000227860812984792	0.00324215178806185	0.106081587764471	-3.68593912967581	6.1661427787959	adipose	GID8
0.433570607717928	-0.0731990265992661	3.75880901156965	0.000228599670599613	0.00324968063847799	0.248644530474038	3.68511469718334	6.22543148274063	adipose	LOC101008600
-0.162100905425826	6.07942440428521	-3.75508250645946	0.00022988851241447	0.00326500687430083	0.0398784932755278	-3.68368254891441	8.26113480241984	adipose	UAP1L1
-0.327886518434897	6.66180986403565	-3.75531200250863	0.000230577731870461	0.00326802072796561	0.0273522738386127	-3.68291978448167	7.86547437252152	adipose	PELI3
0.314531304293981	3.78689950772995	3.76117592517296	0.000230651308214746	0.00326802072796561	0.257121350466018	3.6828384834267	7.84187362225934	adipose	PLIN3
0.208584244476796	4.32442448403751	3.75377079234689	0.000230954235025273	0.00326802072796561	0.146376505377405	3.68250400880895	7.70235369488919	adipose	FPGT
0.528885054773753	6.01989811318292	3.75673736933695	0.000231053120385097	0.00326802072796561	0.0328645959878786	3.68239491433029	7.38929046396599	adipose	ATP1B1
-0.180145803455745	2.67293938594258	-3.75355543789968	0.00023115525768637	0.00326802072796561	0.294252655146936	-3.68228227816648	5.30618454254752	adipose	LOC103884009
0.133055483852141	8.63787558492277	3.75261864663975	0.000232108905270682	0.00327791176908741	0.131692119635827	3.68123285169559	0.835163659444747	adipose	LASP1
0.179449351743858	4.90184376048928	3.75276637245637	0.000232277968535526	0.00327791176908741	0.101567641714011	3.68104723105007	4.84211523041799	adipose	CAMK1D
0.235459166451569	5.00318303397512	3.75315352284142	0.000232687369480945	0.00328070135587556	0.0659577148853465	3.68059825973822	3.4463665495938	adipose	TNFAIP3
-0.108280668700294	5.85362643934491	-3.75105947676422	0.000233445735963872	0.00328767938602617	0.0114558980169894	-3.67976854876606	1.48533564640211	adipose	CNPY2
0.175082391973867	4.43969828983226	3.75071482913686	0.000233606647564686	0.00328767938602617	0.124091155075632	3.67959282448422	4.48107786879341	adipose	XXYLT1
-0.165366472584371	5.71281281419582	-3.74966152587292	0.000234688018686386	0.00329990095240068	0.0124745093034804	-3.67841484608058	2.18604451364754	adipose	WIPI2
0.152123657205357	7.31235843631711	3.74802630300468	0.000235990641988879	0.00330964916308683	0.0534793019843054	3.67700259364333	2.62317113364807	adipose	TRAM1
-0.209265154585739	5.46140068260251	-3.7501731473126	0.000236037416146161	0.00330964916308683	0.0199764028355283	-3.67695201911869	2.062929195705	adipose	TEAD3
0.151946746225892	7.87661750250736	3.74821152392953	0.000236169433450038	0.00330964916308683	0.0698489475756414	3.67680932621313	2.12676610354127	adipose	ESYT2
0.115455866656958	5.66942819430399	3.74764099545207	0.000236413284692386	0.00330964916308683	0.0252045345063179	3.67654595258945	6.93686761006816	adipose	NBN
-0.134955698538549	6.14074240616857	-3.74730996142787	0.000236599959927023	0.00330964916308683	0.00202313552542499	-3.67634450460512	1.43872405929539	adipose	LOC101007877
-0.409055075574481	1.80349222229707	-3.74721391915732	0.000236662876586009	0.00330964916308683	0.261983419590115	-3.67627664256888	6.79606376432118	adipose	LOC108582677
-0.147095677885657	6.23503718178494	-3.74392303199023	0.000239877428040521	0.00335121081476439	0.017238016874134	-3.67283175248353	5.68574459465945	adipose	MEF2D
0.161088130282443	4.61301335856505	3.74615831959019	0.000240067376856307	0.00335121081476439	0.0887877006442892	3.67262955074244	2.70796009363295	adipose	WDR12
-0.0830789374801204	6.0826940393556	-3.74239654956476	0.000240906921570058	0.00335990346510175	-0.0141095747039959	-3.67173764399517	5.25934458695231	adipose	FAM120B
-0.214318355604838	5.43468105183024	-3.74202975319977	0.000241428031989038	0.00336414330545877	-0.00214153467823497	-3.67118549777418	5.30847546059986	adipose	GATA2
0.118795643476724	6.82959075267575	3.74052343337394	0.000242586050761694	0.00337724245871738	-0.00102799503147288	3.66996250294017	6.19844401775602	adipose	COLGALT1
0.148792966862443	4.51720879655163	3.7375755192216	0.00024530064061064	0.00341007688637366	0.0737365027942385	3.66711692961135	6.35590837455165	adipose	WDR44
-0.214967593747943	2.98905112276727	-3.73747026241002	0.000245384687209205	0.00341007688637366	0.229946256722183	-3.66702929990325	5.62660500011039	adipose	KLHL23
0.301531477534169	6.24880622821018	3.73637877140907	0.000248527610353525	0.0034506588910644	-0.0414175155877281	3.66377243307263	5.79506493650965	adipose	PDPN
-0.263842473130945	2.25901847989934	-3.73514517216983	0.000248893633532486	0.00345264713660328	0.298725256879884	-3.66339565487252	5.67592966715201	adipose	LOC108582690
-0.492608745363555	4.75867301496813	-3.7330194888714	0.000249421621495633	0.00345687658772347	0.0299811324272659	-3.66285306732509	2.23789529260876	adipose	FST
-0.159081413256533	3.81935529033287	-3.73355874326246	0.000249732409641571	0.003458090873455	0.144892718753938	-3.66253418893586	7.2170165333609	adipose	WDR83
-0.271646804637028	5.11209416633681	-3.73325295581411	0.000250088902644667	0.00345902572687128	-0.0135206305435309	-3.66216887393862	6.14662425116327	adipose	RASL11A
0.272420953033434	2.38291721069721	3.73219159254903	0.000250246391727829	0.00345902572687128	0.240671985810378	3.66200764305308	4.30508938098141	adipose	SERPINI1
0.849266013483693	0.277466524583544	3.73101624394729	0.000252195554309222	0.00348286106419019	-0.0900917477277314	3.66002000905805	2.66194574841985	adipose	BRINP3
-0.104983014728814	5.19510599418697	-3.7314293601447	0.00025316009093005	0.00349228237190238	-0.0236765183998369	-3.65904175782328	5.6828915642396	adipose	RNF41
0.209519310438699	2.52438609465027	3.72891789434064	0.000253328517974719	0.00349228237190238	0.226745791363631	3.6588712944975	4.74436687287417	adipose	C18H16orf87
-0.2453873078368	10.6607909906633	-3.7277633388715	0.0002546471265995	0.00350733975703045	0.15423913381727	-3.65754040529991	3.62039920007137	adipose	SRRM2
-0.37701809944165	5.82277213713568	-3.72513251303618	0.000256811196404351	0.00353400487414335	-0.0648186913375044	-3.65537012394684	4.92630811335883	adipose	UHRF1BP1
-0.122898226565286	6.02368256402732	-3.72467720798121	0.000257302877856923	0.00353705150666283	-0.0751317632353237	-3.65487942266441	5.63679626241848	adipose	PATL1
-0.101912692761394	7.13438742546969	-3.72452605916644	0.000257824460278372	0.00353705150666283	-0.0526415741632187	-3.654359840183	0.35723970048274	adipose	AAMP
0.466546221851783	5.63418622757643	3.72763183057979	0.000257908910289435	0.00353705150666283	-0.0536231648388776	3.65427580670882	4.70707958938005	adipose	FCGR2B
0.155874282548538	3.7234491922454	3.72397274979596	0.00025794567296089	0.00353705150666283	0.11943341425687	3.65423923342395	6.04282671142282	adipose	IFT81
-0.380310527744027	4.08106831096485	-3.72318546918999	0.000258696339866993	0.00354294172532514	0.074377162059827	-3.65349350050333	6.97517288041356	adipose	CFAP70
0.10688008154987	7.27188318438245	3.72300076634741	0.000258832528755602	0.00354294172532514	-0.0393118509457606	3.65335842424378	3.86984785368386	adipose	NPTN
0.315472262121678	4.69654610713757	3.7241793644741	0.000259158427012645	0.0035442716915807	0.00819340123111001	3.65303545884126	5.79032963319655	adipose	LOC100999492
-0.104260683357515	4.96980025778899	-3.72247908960903	0.000259455546685344	0.00354439706109698	-0.0323971995177033	-3.65274134471895	5.84159085831149	adipose	RBM4B
-0.108281811940601	5.8366791910539	-3.72216942599711	0.000259817224373873	0.00354439706109698	-0.0831300778871835	-3.65238375151308	8.22389411289835	adipose	EIF2B4
-0.116025557777359	4.85930174248555	-3.72200861437679	0.0002598538277771	0.00354439706109698	-0.0221683494298537	-3.65234758749006	3.43208196596329	adipose	LMTK2
-0.216066781906498	6.30047090790495	-3.7213740432106	0.000260698557136581	0.00355279168234945	-0.0922944280185858	-3.65151432237412	0.475156234566776	adipose	METAP1
0.101459505668959	6.77052771110518	3.71816335290533	0.000263522421095559	0.0035852654117513	-0.071828675804162	3.648747041279	-0.081719955444649	adipose	LOC101026579
0.30027923313505	4.93647506930881	3.71812872921369	0.000263544195158744	0.0035852654117513	-0.0364705485446848	3.64872581172372	4.56088301588547	adipose	SAMD9L
0.150016660909728	4.69831346627871	3.71787179866747	0.000264310282710527	0.0035925331847365	-0.022573271504216	3.64797992661555	4.04755369739516	adipose	SCFD2
-0.141427182422984	5.13222803829277	-3.71804596345702	0.00026494395967994	0.0035979900571785	-0.0673676760854187	-3.64736449030625	3.72162973831048	adipose	CCDC117
0.226469338059346	5.23170942072049	3.7159300960983	0.000266078239259727	0.00361022969993824	-0.0737091842036328	3.64626629913654	1.96577773335078	adipose	MAF
-0.112615432015087	5.15628785997502	-3.71499642345051	0.000266727813983344	0.00361587705833063	-0.0740632749112189	-3.6456393660728	6.85142048067351	adipose	ZNF263
0.265190059544258	1.9165877750535	3.71589494796991	0.000267875033298595	0.0036282549309106	0.265427969040755	3.64453562222659	4.36066887087503	adipose	LOC103882110
0.403157592876476	4.86370034195473	3.71337108308596	0.000268732254410235	0.00363355529528823	-0.0500843610433819	3.64371377540419	4.35710176959422	adipose	ARHGAP44
1.03149939738116	8.17683198360757	3.71281365747757	0.000268951101901307	0.00363355529528823	-0.00360463275836853	3.64350435271279	8.77318065825345	adipose	CRYAB
0.134276314808751	3.70436317362362	3.71324159878685	0.00026896985632111	0.00363355529528823	0.0928170567646207	3.64348641339508	1.02981680131629	adipose	CEP192
-0.307208515413094	7.13638445877339	-3.71649558392049	0.000269851622987753	0.00364229172316658	0.0346651371516282	-3.64264429066708	4.1731823651165	adipose	MAP3K6
0.242623844090077	2.19935330342875	3.71300883777606	0.000270980746168869	0.00365434870486217	0.250436271596638	3.64156969062894	4.42865427832379	adipose	CPEB3
-0.127328559092087	5.02803677836508	-3.71223731250335	0.000271241549971901	0.00365468505809966	-0.0772918903798905	-3.64132207726399	4.35564829894377	adipose	RIOK2
-0.126208124464435	4.89900882414528	-3.70950259401608	0.000272060482306086	0.00366253446857759	-0.0634545320026501	-3.64054601125181	2.8344882944045	adipose	RFXANK
0.139905187790464	4.66380350123832	3.70946254001657	0.000272363665611591	0.00366343315855174	-0.0226525155996837	3.64025925307099	0.288448058753586	adipose	GNPTAB
0.561988248217393	0.304956344954105	3.70982368828672	0.000272724766278977	0.00366510863269102	-0.172518690298175	3.63991810534859	6.40913616761795	adipose	RIPK4
0.150298706498596	8.08928321298722	3.70861490395883	0.000273747768025267	0.00367566868765295	-0.049317197663906	3.63895392407036	7.25651758928816	adipose	PRKAR1A
-0.130099177633131	5.62772542206062	-3.70761756751974	0.000274036168102094	0.00367608962326038	-0.124922539485133	-3.63868271660247	5.63729876502017	adipose	RBM15B
0.186029410367777	5.74821058299484	3.70745716512905	0.000274253604678219	0.00367608962326038	-0.101265503437229	3.63847841904817	7.18201414229303	adipose	LOC101016499
0.391708940310807	3.31475028103145	3.70709398922817	0.000274701772232887	0.00367824444896407	0.102122552407056	3.63805781133949	4.39789173551941	adipose	AQP3
-0.092587435928567	5.80735649537126	-3.70676493217375	0.000274889130164595	0.00367824444896407	-0.133361593790564	-3.63788216549212	6.4926643875766	adipose	GAPVD1
0.426267025847164	3.13297131094148	3.70669755923404	0.000276585636394983	0.00369606486825741	0.150357067872193	3.63629679881695	2.11584736795191	adipose	RHPN2
-0.516306597855146	-0.288385035445394	-3.70578230140682	0.000276711210038353	0.00369606486825741	-0.0426160026831592	-3.63617981413956	0.249574721449571	adipose	LOC110741886
-0.250529840372241	4.80221529359775	-3.70457143573928	0.000277042136060293	0.00369606486825741	-0.0689342351516729	-3.63587176089475	4.28517079332875	adipose	ATL3
-0.126274572806165	4.03587212392912	-3.70433918734686	0.000277283062541032	0.00369606486825741	0.0142922133100889	-3.63564770348982	4.65911811738782	adipose	SMPD2
-0.109857915705775	8.52042755263103	-3.70453786258154	0.000277631887546943	0.00369606486825741	-0.0340159734982262	-3.63532362543097	4.06980420510494	adipose	PCBP2
0.156808910852285	5.14328804378108	3.70428825988006	0.000277652114014303	0.00369606486825741	-0.0797713255876706	3.63530484561112	6.13072641396666	adipose	ESF1
0.116723182911678	5.13478601137247	3.70358864331492	0.000278156650207802	0.00369960282830033	-0.0907586289864764	3.63483680947758	5.78340851218768	adipose	CHD9
0.432125755307191	2.17384249032582	3.70281869137045	0.000279512337603818	0.00371444568711077	0.185502935064155	3.63358312731597	1.11874129281255	adipose	RUBCNL
-0.39037101402062	1.42425045163889	-3.70056971607684	0.000281139768302966	0.00373111040896603	0.089102559536407	-3.63208565240175	9.10617136743757	adipose	GPR88
-0.182047536396276	3.38776405658401	-3.70071784738793	0.000281464955956603	0.00373111040896603	0.0825547994289959	-3.63178740602394	7.49735171226255	adipose	AIFM3
-0.249078185414192	4.20087735617713	-3.70098871221802	0.000281488742696437	0.00373111040896603	0.0057877369920849	-3.63176560265192	1.49109015234629	adipose	LOC101006116
-0.127136214300953	4.88562526072847	-3.69976109415268	0.000282192396924279	0.00373724033362539	-0.101791726771567	-3.63112139965063	5.85640311948706	adipose	DDX49
0.367487563327418	0.737626799260032	3.69866419250958	0.000283107299243977	0.00374447252391638	0.202449951567308	3.63028604381702	5.82320759360992	adipose	TTK
0.183948243040271	3.93007678857135	3.69862157378492	0.000283221800453695	0.00374447252391638	0.0162494730268099	3.63018167610087	2.01580135514285	adipose	HPS3
-0.497349897879298	2.1292521890005	-3.69916294517744	0.000283740106585966	0.0037481269834182	0.0820024957844909	-3.62970973465182	0.104548722754479	adipose	FGF10
0.212385072110371	7.07069018978964	3.69726537281935	0.000285035770094128	0.00376057301768937	-0.10773818908419	3.62853349789813	1.95735408396495	adipose	KCTD12
-0.129967964539466	5.9791561824419	-3.69771798837322	0.000285167686078413	0.00376057301768937	-0.175611385574125	-3.62841402229202	7.03232598024986	adipose	UBE2M
0.184454996633196	5.08208717826636	3.69621802454939	0.000285664538625757	0.00376392179082152	-0.121905072338259	3.62796448990302	4.41429861501893	adipose	TRIQK
-0.402996899661831	0.126640349270626	-3.69644962887259	0.000286452078937554	0.00376996461864668	0.0197223982346335	-3.62725345337642	5.01077099606656	adipose	EFCAB6
-0.147582812590398	5.74009909123	-3.69838509682641	0.000286609765780302	0.00376996461864668	-0.167738723692771	-3.62711130475681	7.20727845674921	adipose	TPRA1
0.101389952797589	5.15133578210131	3.69452314788574	0.000287560965208052	0.00377798746447263	-0.120940534356341	3.62625538597528	5.02429998517103	adipose	CUL2
0.21213779119809	5.30191949539077	3.69434219902808	0.00028770733837223	0.00377798746447263	-0.134109864563436	3.62612391040893	0.00336300495541507	adipose	OSBPL8
-0.123378758730675	6.72903682886471	-3.69434962881624	0.000288194753607085	0.00378118349461625	-0.171105251938053	-3.62568655473957	5.42563314832123	adipose	AFF1
0.12766944413412	4.99784125717097	3.69340301415432	0.000288650941618724	0.00378396475497642	-0.125529766868238	3.62527784647443	8.52266048218941	adipose	STMP1
0.44064196646983	2.07965904995825	3.69391277387824	0.000289100701709232	0.00378665712002075	0.0766569224590032	3.62487548908432	3.7848804231245	adipose	SEMA3D
0.221501874732464	5.30853653983762	3.69176090003514	0.000290742940852407	0.00380495090245612	-0.159404475660658	3.62341129745832	3.39213848573493	adipose	UST
-0.335456292123905	9.10024581811881	-3.69182977301957	0.000291054498667937	0.00380581388764531	-0.0405252052191569	-3.62313439258924	5.56659493474341	adipose	ORMDL3
-0.176536713084797	4.54733567980022	-3.69128366960541	0.00029145964548493	0.00380789815074957	-0.0952256115954553	-3.6227747231501	1.01893520034162	adipose	BRF2
0.44805727040118	5.31513263585445	3.69061459957823	0.00029213152022011	0.00381346074625999	-0.149792712370946	3.6221792968286	5.92502797832995	adipose	VIPR2
-0.133178060697187	6.75148045933893	-3.68959260345299	0.000292867231282512	0.00381984658983377	-0.157056852966943	-3.62152876733408	6.08571914501097	adipose	RSL1D1
0.398782117691399	3.59330105557225	3.69113538034761	0.000293360960369518	0.00382306819253632	0.0480875728092869	3.62109306063624	6.3079256307653	adipose	CD163L1
0.263392029741308	4.07356125126714	3.69051443511959	0.000294029482652329	0.00382856036445196	-0.0245211345239857	3.62050419562174	3.03868423275464	adipose	ADAP1
0.195224990678896	4.87122973407761	3.6886087080782	0.00029438876868781	0.00383002012663108	-0.103986318426357	3.62018823796231	4.00870191523887	adipose	ZC2HC1A
-0.153756922872087	6.09078754605014	-3.6875183464075	0.000294955078147719	0.00383416857038499	-0.186475320680659	-3.61969095561457	5.78876479183959	adipose	FOXRED1
0.548754532967492	8.52592936359189	3.68772091051871	0.000296661093576814	0.00385266021696802	-0.0867784591941723	3.61819827212054	6.13298725308342	adipose	TM4SF1
0.144728089801851	5.85990611095386	3.68578117610536	0.000296874882159394	0.00385266021696802	-0.185647580795385	3.61801178435276	7.95623702662685	adipose	NAB1
0.082847426665682	7.13831335719258	3.6858591418541	0.000297323994034843	0.0038552596548702	-0.140869955876495	3.61762043340662	1.87874376483916	adipose	TOP2B
0.537229463778348	1.44720249170882	3.68267261076318	0.000300423118698852	0.00389218747846046	0.0643921535925065	3.61493488700891	7.92232348164614	adipose	HSD11B1
-0.117458531923699	6.0303000219265	-3.68196464057067	0.000301512306070353	0.00390303524023402	-0.223668289601301	-3.61399721032155	4.04865879141784	adipose	NUP214
-0.109623883684754	8.73861909937775	-3.68130882532947	0.000302069416118927	0.00390698297392552	-0.0757754204979904	-3.61351882225732	5.75685168789827	adipose	HNRNPH1
-0.201869172710224	5.39146151927225	-3.68027921058698	0.00030326459405365	0.00391477095950769	-0.208472363830824	-3.61249530943894	5.88070954330397	adipose	KYAT3
-0.35577612072862	3.67115130051453	-3.68152557561328	0.000303490491601599	0.00391477095950769	-0.00274483705572504	-3.61230228242374	5.0817109370402	adipose	CABYR
-0.152758230829253	4.64105964175955	-3.67944242447354	0.000303879412252647	0.00391477095950769	-0.126368298638917	-3.61197026893518	6.3977318746516	adipose	RXYLT1
0.181083857782522	5.685997558223	3.68092378878833	0.000303885817854194	0.00391477095950769	-0.224005002012539	3.61196480393767	1.75510709588555	adipose	CDK6
0.230755115956558	5.23353699784945	3.68084663811493	0.00030393478310989	0.00391477095950769	-0.195219170236751	3.6119230323459	2.6361411625367	adipose	OLFM1
0.408263470402978	2.08800284217348	3.68010233444856	0.000304232526118739	0.00391535132243344	0.120347420812156	3.61166916742885	4.60615912660495	adipose	IL18
-0.274238727706792	8.72378090268884	-3.67812532321818	0.00030526126679471	0.00392230869131952	-0.100858729062012	-3.61079381828769	1.35202448010791	adipose	EIF4EBP2
0.25633444970942	7.73231746556881	3.67926673888488	0.000305279398627386	0.00392230869131952	-0.168271371680076	3.61077841480907	4.34034656316385	adipose	LGALS3
0.160690257918606	5.64496029298202	3.67806334829869	0.000306819886909085	0.00393883525075084	-0.231155725428095	3.60947284682045	3.382912500731	adipose	EIF4G3
0.186879763400143	3.45657503733421	3.67583023278825	0.000307841582762796	0.00394742411885851	-0.00755041150525848	3.60861033794773	2.59228128855846	adipose	PXYLP1
0.587610216919406	2.6946121069922	3.6776460486729	0.000308065106501448	0.00394742411885851	0.109766823242382	3.60842199807866	5.84384324829043	adipose	TNFRSF11B
0.109389164142231	5.2683191418442	3.67944504384755	0.000308407404607099	0.00394742411885851	-0.19915980797328	3.60813382744252	4.18683287054428	adipose	NUP93
-0.164896955792438	3.8203810111946	-3.67567941801668	0.000308507945010497	0.00394742411885851	-0.0389592919699142	-3.60804924235313	3.79382140947383	adipose	EIF1AD
-0.17240552264416	4.3178092788175	-3.67679361705456	0.000309579996745248	0.0039578729781911	-0.0617470631123185	-3.60714892182983	1.52332356515896	adipose	LOC101011380
-0.267286085453525	3.70414284664613	-3.6791622875001	0.000311199815239309	0.00397530184429768	0.00589694251365991	-3.60579410313229	6.60839517444065	adipose	HSD17B1
-0.0910323308212852	6.75129567878511	-3.6726720420254	0.000311569978521995	0.00397675190873007	-0.21180572332158	-3.60548542493767	4.81031204324851	adipose	NSFL1C
0.719269466148184	6.54419728596783	3.67616999460479	0.000312175555929854	0.00398120184290789	-0.222707332248544	3.60498117506904	2.96512850929427	adipose	SMPD3
-0.128396189339856	4.39248560107386	-3.67151018030979	0.000312781737523782	0.00398565215701563	-0.136789895394282	-3.60447733844584	-0.072762738743802	adipose	LTO1
0.172019113451245	5.92878327031376	3.67147012656461	0.000313578011914156	0.00399181100770976	-0.258102770126607	3.60381689076751	4.78248994432572	adipose	MORC4
0.153866482219249	3.85019237845737	3.67087442561167	0.000313994792029018	0.00399181100770976	-0.069909206043647	3.60347182979541	5.07342381364439	adipose	FAM200B
-0.201767721831652	5.89792665911107	-3.67036448947891	0.000314037923097657	0.00399181100770976	-0.243789603389825	-3.60343614516839	2.16452584924352	adipose	PLA2G6
-0.0761577201786292	6.53062752760061	-3.66821518998444	0.000317338114945638	0.00403045417301857	-0.264010446720055	-3.60071923616609	4.319612008515	adipose	DNAJB12
0.139166847475787	5.57741336159321	3.66720697122919	0.000317710628046861	0.0040318805745996	-0.240690393345615	3.60041422492679	5.07663895977888	adipose	FAM114A1
0.171373904543029	3.76654882730251	3.6623726792369	0.000324003401535568	0.004108373737147	-0.0855708222972984	3.5953117077201	1.69665514181895	adipose	FBXL2
-0.122456567265891	5.26522616067997	-3.66107443829233	0.000325074902214023	0.00411859003254807	-0.256332267933694	-3.59445213178993	3.62384839540155	adipose	MRPL9
0.128807546415625	4.9964791545952	3.66047665690846	0.000325912951372353	0.0041226260165557	-0.240311804241149	3.5937816806838	6.06854420610354	adipose	TDRD7
0.159344727905856	6.4151047170313	3.66089718520007	0.00032592558052796	0.0041226260165557	-0.290713103649316	3.59377158952774	2.89882635857313	adipose	ACTR3
0.235492289546113	5.97684724765134	3.65934024177887	0.000327087764276891	0.00413395180054684	-0.290296356788527	3.59284452506621	7.8894983986593	adipose	COBLL1
0.173595059338634	3.89421578060063	3.65886589359192	0.000327687936220254	0.00413816183515308	-0.112030630261042	3.59236697920864	2.46971892133072	adipose	MCM2
0.669656614433494	1.42070861688886	3.6584024540556	0.000328095586193356	0.00413993575575411	-0.0149623129584953	3.59204308614295	3.93859721668524	adipose	LOC101012744
0.134881790101388	4.26895608331706	3.65811869679555	0.000328614671897597	0.00414095953766481	-0.164377567973295	3.59163119791552	5.62270498792286	adipose	PHF6
-0.0817424075766563	5.88419891695965	-3.65806774385792	0.000328711212089559	0.00414095953766481	-0.29789887137178	-3.59155466159731	5.02168537051024	adipose	NCOA1
-0.202084195662106	4.2155554569524	-3.65753723615377	0.000329390476591622	0.00414614576343394	-0.160778728832305	-3.5910167398919	4.56963289882998	adipose	SPHK2
0.363322167616856	5.48813570817771	3.65668705550281	0.000330160942129501	0.0041524706155005	-0.271552092952394	3.59040784953812	5.73502140520949	adipose	LOC101016723
-0.277586366939553	4.73706154126737	-3.65675558397084	0.000330963389602992	0.0041591871223831	-0.229694254085015	-3.58977509620544	2.63339154674888	adipose	TMEM86A
0.478586946264321	2.85099217276683	3.65644679186707	0.000332371672360667	0.00417350005123868	0.0151077376500366	3.58866808658661	3.33820499739422	adipose	CD86
-0.219689548666942	4.14768812736142	-3.65289229518406	0.000334750520870287	0.00419996706144542	-0.159054642302141	-3.5868080741388	3.15895509258793	adipose	ZCWPW1
-0.2183370197731	5.21340281635087	-3.65266864425142	0.000335392756559283	0.00420462035832208	-0.24864413382932	-3.58630803286692	4.38385945923422	adipose	USP54
-0.128026128485019	6.41124702152473	-3.65289071558184	0.000336017080975041	0.00420718663041403	-0.319477456276964	-3.58582279526851	0.360881204412446	adipose	DGCR8
-0.114701991129707	7.35199715129678	-3.65308552345231	0.000336140500061476	0.00420718663041403	-0.280173481507438	-3.58572697132397	0.921551841844551	adipose	DDX24
0.327286075525336	1.42684872657308	3.65229919102698	0.000336429569585467	0.00420740611842358	0.0107062168083081	3.5855026633291	3.30359926560782	adipose	ARHGEF39
0.63937263093436	4.26577274867495	3.65379237181541	0.000338940525372886	0.00423538987149425	-0.165260493221606	3.5835617991157	1.49672777666658	adipose	KLK11
-0.150857777178558	3.15526330825929	-3.64817759419093	0.000340639827508559	0.00425319430076158	-0.0706508655224347	-3.58225592733098	8.69986552953562	adipose	ZNF77
0.335180549296973	5.4411906723815	3.64955376351874	0.000341390106695892	0.00425668315473113	-0.312004163809526	3.58168129474069	3.26090907761391	adipose	PTPN6
-0.110935794050449	8.20927386322311	-3.64847090863603	0.000341468677723833	0.00425668315473113	-0.238675276904976	-3.58162118620199	5.72535924823744	adipose	SRSF6
-0.547550096594963	0.192059937423216	-3.64764336951153	0.000342145311560987	0.0042616893911877	-0.140043126341763	-3.58110408150373	3.08137661551236	adipose	TMEM61
-0.233939094636613	2.40667668125783	-3.64643691668594	0.000342704437032143	0.00426522510185788	-0.0311663951063839	-3.58067750176112	7.00758582155066	adipose	SERTAD3
-0.171140425251988	6.05210618384371	-3.64426395438109	0.000346731075065521	0.00431187641102748	-0.282396862434444	-3.57762450324051	5.47804759811633	adipose	CENPL
0.174033714062044	3.33462312455638	3.64238099464026	0.000347738032345337	0.00432093088307218	-0.101625920294293	3.57686621283316	3.63682390681326	adipose	FAM117B
-0.260252949674437	2.59132942301894	-3.64185800835014	0.000348414691198588	0.00432526053360574	-0.0524954220343687	-3.57635780704827	3.09343467945612	adipose	EPOP
-0.311272582303692	8.13269423264101	-3.64167679774168	0.000348644750337113	0.00432526053360574	-0.255991174884823	-3.57618516310773	3.91447216615972	adipose	KLHDC8B
0.457047622944455	4.35915339120722	3.64299730128201	0.000350474061036219	0.00433975815201604	-0.219031877122911	3.5748161681172	7.6295178918148	adipose	SPI1
0.376418149508616	4.09772216027113	3.64014213076223	0.000350946395835412	0.00433975815201604	-0.18874743886021	3.57446377423662	2.98456202535924	adipose	SH3TC1
-0.296340376834984	2.95097052868797	-3.63979923123364	0.000351060198800779	0.00433975815201604	-0.0829706126619731	-3.5743789358035	7.11541474057549	adipose	INKA2
0.744697894655731	0.273865606102096	3.64093402146833	0.000351106322523916	0.00433975815201604	-0.0655829076618115	3.57434455857297	4.36284782108215	adipose	SCIMP
-0.233277574304343	4.39179698003772	-3.6396434675866	0.000351213728469062	0.00433975815201604	-0.235507150912054	-3.57426452244915	3.22841903541072	adipose	OXNAD1
-0.292471502313409	3.14742547282798	-3.63850410428268	0.000352992381441209	0.00435826051827214	-0.0942897088129406	-3.5729424342611	6.51005765508784	adipose	LOC103888022
-0.225293936069154	5.05031715031816	-3.63796074586354	0.000354121504852885	0.0043687203166365	-0.322386515556415	-3.57210637632432	1.16769028036171	adipose	HOXD4
-0.143952142998998	6.49933390443234	-3.63692135099023	0.000356758629064283	0.00439775255159194	-0.289075720725367	-3.57016339139524	3.98834169153458	adipose	NAXD
-0.163024163222406	3.84053946905167	-3.6355807376151	0.000357538007726007	0.00440385646241215	-0.162065120372569	-3.5695917305837	6.02232251340253	adipose	KCTD13
0.19051090825729	2.73702714395196	3.63482559063611	0.00035811501130637	0.00440745996838141	-0.0551296806175143	3.56916925864992	5.02498233528512	adipose	DHX34
-0.18570198721457	6.3238825658431	-3.633861342308	0.000358909933441522	0.00441373763387014	-0.376590473136436	-3.56858827193197	7.71224959567564	adipose	KLHL24
-0.164912170356289	4.49393283185482	-3.63345660096928	0.000359320950635103	0.00441528796993729	-0.272457939019171	-3.56828834255012	4.16666927227275	adipose	POMT2
0.545995711325041	5.16148263998813	3.6330942181328	0.00035965572328472	0.0044158997086345	-0.333573585717511	3.56804428767104	3.42828475209727	adipose	ITGAM
-0.162072586978043	4.73571941804549	-3.63549907914242	0.000359952093232066	0.00441603933858342	-0.220020469336522	-3.56782840621663	5.17673548877577	adipose	ZNRD1
0.286253189977933	3.76101702165698	3.63237885682051	0.000361854142617272	0.00443586229418878	-0.174999055274194	3.5664468611054	4.25102938795552	adipose	PTPRJ
-0.175665927530287	5.17878740958169	-3.63076609408866	0.000362707598219785	0.00444280967147476	-0.338372296842151	-3.56582916316344	2.02555750644697	adipose	DYRK1B
0.221033283871092	5.4965903035306	3.63038671468654	0.000363775007834555	0.00445236472859118	-0.375641200572287	3.56505852361267	2.98798099938432	adipose	PTPN13
-0.110474119362455	6.42849069484759	-3.62933296089901	0.000364943764798965	0.00446080692293243	-0.390739316516496	-3.56421713537169	3.3159160102424	adipose	CDK5RAP3
-0.502392985265815	0.868771104506197	-3.63014241647615	0.000365040540708507	0.00446080692293243	-0.294194567005283	-3.56414757937719	3.53637642195859	adipose	LOC100998064
0.172156448372905	3.29631149066487	3.6287731235093	0.000365459289394696	0.00446240479840096	-0.138332631281818	3.56384680964084	5.3310828927208	adipose	GCLM
0.122277938461137	6.19119305179231	3.62832965179902	0.00036608909839173	0.0044665752595117	-0.36827821625609	3.56339505028724	4.5932767410052	adipose	TBC1D5
0.426983133801652	3.65234569762602	3.62851380120233	0.000366756404335338	0.00447074173763071	-0.173659232704986	3.56291718667987	1.89556845540134	adipose	SEMA3A
0.293505995085153	2.34361714523782	3.62775882659285	0.000367007647000082	0.00447074173763071	-0.105752026660396	3.56273748024073	3.45817677130451	adipose	OPN3
-0.680020843111479	3.10564187616683	-3.62550184538318	0.000370220830419623	0.00450634074418858	-0.125316533812566	-3.56044927132914	5.83311353924942	adipose	COCH
0.189565387739731	5.285378380444	3.62421064538539	0.000372696292123267	0.00453291133944272	-0.326000119631014	3.5586990441401	2.51690764175925	adipose	SLC25A24
0.470468050078846	7.21156350205186	3.62470008301334	0.000373271287368818	0.00453634399825869	-0.379226156497527	3.5582940605198	3.33505535257416	adipose	KLK7
0.129588645253159	6.43735604804575	3.6220341131552	0.000376386766192123	0.00457062142801485	-0.421747430594589	3.55610983902755	4.77524231463038	adipose	SMPD1
0.132685076519454	6.69064110894091	3.61931944307211	0.000378484575245676	0.00459249686251507	-0.376239799792551	3.55464859343747	4.39264692017481	adipose	ACOT9
0.314298633152223	6.29389693970334	3.61851526800679	0.000379241311176	0.00459611108287112	-0.419297599622682	3.55412334041379	5.16347811860266	adipose	GASK1B
0.157561675108793	4.97193638105096	3.62027768156488	0.000379384602655541	0.00459611108287112	-0.295872334175203	3.55402399162727	3.34151821726092	adipose	RECQL
0.234724664034541	3.60978785390964	3.61892779311931	0.000379672293389805	0.00459611108287112	-0.193581243087118	3.55382463184868	6.86355497221084	adipose	HSPA6
-0.415195552569548	1.66021696158905	-3.61773170361688	0.000381260014961435	0.0046117282840183	-0.0846452267758364	-3.55272692876584	0.764514465534853	adipose	MAP7
-0.438332691013379	0.721171366184832	-3.61747777955914	0.000382479599853756	0.0046200614041856	-0.347294216667421	-3.55188664192724	4.29456419276604	adipose	FAM162B
-0.120138113860918	5.26344089843063	-3.61765228707081	0.000382545258571805	0.0046200614041856	-0.411251712639372	-3.55184147452648	8.07969883152045	adipose	PEX16
-0.142779154077239	4.52821129604228	-3.61378281968641	0.000385821028261261	0.00465599441815284	-0.340984025436417	-3.54959718192346	0.0352919840443439	adipose	CCDC84
-0.477841371083159	5.54168691680317	-3.61339090815609	0.000386229628364373	0.00465729812568558	-0.414866836320247	-3.54931849237306	0.0464473081336953	adipose	GLYCTK
0.106807175495241	5.23527156204096	3.61421734093043	0.000386917588711068	0.00465838582366278	-0.345718567703824	3.54884988443943	8.60829442078631	adipose	ABCB10
0.174076828106027	7.2463504099462	3.61316431000087	0.000386921107134817	0.00465838582366278	-0.408279895943461	3.5488474898479	0.533685807906017	adipose	MYOF
0.161528562471196	5.18324350698773	3.61183420379208	0.000388686440298591	0.00467600651585922	-0.406030336468033	3.54764858695288	7.86828408167089	adipose	WWC2
0.166850498032818	7.56900089493127	3.61183056794918	0.000390283424094996	0.00469157614922573	-0.399664813919248	3.54656839198408	6.00879723175062	adipose	CLIC1
-0.109265717067857	6.03798608692503	-3.60992242213513	0.000391930757213615	0.00470389207999233	-0.46177445566024	-3.54545845995689	7.56627974970671	adipose	PRPF39
0.146308129449849	4.92808549182034	3.60929566493434	0.000392047725432094	0.00470389207999233	-0.393368805003536	3.54537981553036	4.51288161315412	adipose	TSPYL5
0.116316053918129	6.41872977549672	3.60935619797921	0.000392507364266009	0.00470389207999233	-0.411162075813992	3.54507098624901	5.58064472193582	adipose	EFR3A
-0.149172694047629	6.14371799823583	-3.60900820655723	0.000392522262628595	0.00470389207999233	-0.430435948461379	-3.54506098176091	4.35270704806124	adipose	MAFG
0.265052173601839	1.64929144908084	3.60759793622727	0.000394394992653008	0.00472268192516102	-0.158562183546475	3.54380623046601	3.44986249224544	adipose	TBC1D32
-0.101111012907745	4.17367019055743	-3.60733054390682	0.000394931603905071	0.00472545575483326	-0.316030925060541	-3.54344772066819	6.18990439879637	adipose	TRMO
0.185626273054165	4.99481220341885	3.60835297867509	0.000395243393458879	0.00472553733151646	-0.416366734494077	3.54323962317344	5.38920557614428	adipose	PAK4
0.192782151151791	11.0685951770762	3.60630623763267	0.000396276850431374	0.00473424039894691	-0.215583969357936	3.54255095874413	7.20603940940867	adipose	AHNAK
0.126440575064093	5.96694102323102	3.60576154402084	0.000397480813044302	0.00474496548391484	-0.469480003168519	3.54175078751384	5.88397158976447	adipose	SMYD5
0.130459745249298	7.33986058201949	3.60512263004171	0.000398262873913326	0.00475064144055965	-0.397200736402574	3.54123223071094	4.28138181108219	adipose	ACTR2
0.241771902792724	4.6566477212971	3.60481656539123	0.000398707949237258	0.00475229205648563	-0.381447732091212	3.54093754168451	5.42351590764411	adipose	PRAG1
0.315058983326223	7.33655611844846	3.60368128656442	0.000400012588492299	0.00475920455862198	-0.421267529735987	3.54007549384595	1.15467588414816	adipose	SEMA3B
-0.212410724878811	7.04280296289525	-3.60399272712921	0.000400122132419258	0.00475920455862198	-0.451619696096524	-3.5400032316551	8.1999378879836	adipose	LOC100998364
-0.166307666683296	6.63698401170106	-3.60629349465079	0.000400209328162919	0.00475920455862198	-0.469928197578988	-3.53994572496767	2.1048926933887	adipose	CRY2
-0.220509490156114	5.06602208288653	-3.60306497156645	0.000405612161883831	0.00481540358332632	-0.441882044477661	-3.5364051246129	6.16356004092403	adipose	IFRD1
0.117571413592826	5.88992222782188	3.60008216851472	0.000405765336198489	0.00481540358332632	-0.488102212916074	3.53630538958927	1.68237677132218	adipose	RNF19A
-0.106627117252694	7.91933417138767	-3.60024425091109	0.000405867510798591	0.00481540358332632	-0.367204299378298	-3.53623888110685	2.96988335904703	adipose	ACIN1
0.189378409750564	6.54816902962331	3.59939725054991	0.000406210960749631	0.00481570429728362	-0.464675244948699	3.53601543392018	6.02359461165026	adipose	YWHAH
-0.103431042204269	7.27193991986467	-3.59997325123804	0.000406514438260534	0.00481570429728362	-0.396515177340667	-3.53581813946191	5.46234098506689	adipose	ANP32B
-0.120436205037793	7.40180514337939	-3.60103130264839	0.000407131761922868	0.00481933281206634	-0.447977443499036	-3.53541723398919	5.43854712702211	adipose	RNF130
-0.162439093381342	3.21585052922686	-3.59844470746802	0.000408134517957052	0.0048275147753775	-0.226676473403565	-3.53476722776797	8.07511626747901	adipose	TEX30
-0.105936739066678	5.86011110486739	-3.59790703666305	0.000408956851203874	0.00483355179969797	-0.447111009890043	-3.53423528748611	3.99457013842317	adipose	GON4L
0.688537801223391	2.77070604615547	3.59620527471043	0.000410904170468974	0.00485286594620179	-0.193566632480866	3.53297960429384	6.52593540901796	adipose	CSF3R
-0.296836261552729	2.61719205587158	-3.59534356393186	0.00041364552520371	0.00488152125897295	-0.216479488680548	-3.53122129342827	5.54814656756562	adipose	GDPD3
0.649686741455134	5.63206743098173	3.59343637587956	0.000415015410138288	0.00489396025882251	-0.496889382048528	3.53034672058658	9.33572575688822	adipose	VSIG4
0.329813547642761	4.10343159843426	3.59458710098112	0.000415595996068418	0.00489426480279393	-0.347999733256612	3.52997687152547	6.62938821413989	adipose	DAGLA
0.405299981662507	4.3300630499831	3.5933154443782	0.000415803719247326	0.00489426480279393	-0.37987421466223	3.52984466339839	0.628818523109945	adipose	CADM1
-0.114308670963804	4.40084263360662	-3.5937725900084	0.000415988818669223	0.00489426480279393	-0.394626725506347	-3.52972690641865	0.146368412319389	adipose	NFATC2IP
-0.15067046048552	5.01713803364537	-3.59168846309783	0.000418259775317791	0.00491724978645612	-0.467865647983084	-3.52828613343232	3.15978952183704	adipose	MRPL44
0.0782797474508106	6.32015470642957	3.5911213378211	0.000418986599499516	0.00492206016622062	-0.516316488103782	3.52782655419797	5.616742111565	adipose	USP48
0.187732513806163	3.79766304150177	3.59010947462153	0.000420339244812448	0.00493420954421885	-0.319046131729725	3.5269732396895	3.95582270326468	adipose	BPGM
-0.151525293494642	4.31785055324844	-3.58876471514317	0.000422041924958124	0.00495044634914923	-0.387843810417016	-3.52590274427112	5.66410530920799	adipose	LRWD1
-0.0827576513870157	5.99114738061611	-3.58863962957856	0.000423528827463724	0.00496156867553629	-0.531843932222919	-3.52497120442046	3.23265224741797	adipose	YTHDF1
-0.144494443210252	5.64819169363493	-3.58776152364333	0.000423630549063214	0.00496156867553629	-0.494820244227419	-3.52490758780983	3.90744674085023	adipose	PHF23
0.209146756919216	5.86632224811349	3.58714023786507	0.00042451002359217	0.00496811390903374	-0.509441714228331	3.52435815912731	2.64479383039275	adipose	LOC100999256
0.122232864375738	6.28372998314244	3.58691289809418	0.000425814462621987	0.00497961894213411	-0.475886873621659	3.52354519918013	5.66116842951613	adipose	APBB1
0.791002822417796	7.87562295461171	3.58509499035514	0.000429611617198463	0.0050202353005205	-0.467201570280055	3.52119188293501	6.85815455926098	adipose	UPK3B
0.264369274187505	1.38891894438426	3.58315360440276	0.00043063908282206	0.00502711790569324	-0.25580703696844	3.52055844164062	0.965656819134986	adipose	KIAA0895
0.375862038345516	4.47624675152738	3.58575751755903	0.00043102944713597	0.00502711790569324	-0.424704155616077	3.52031814855164	3.59736565336045	adipose	TLR4
-0.13615588626733	3.63262959708769	-3.58440304488844	0.000431173907497019	0.00502711790569324	-0.312627045455811	-3.52022927587674	2.00505697877755	adipose	CCNJ
0.302325328440119	1.89063622115711	3.58208844022695	0.000432413052482428	0.00503604908093279	-0.239197134049982	3.51946808811048	4.11729112374775	adipose	SYTL3
-0.134488198146164	6.4190560193164	-3.58272383879867	0.000432589953321816	0.00503604908093279	-0.48019689353217	-3.51935958679536	0.299001667627611	adipose	SART1
0.183961730385117	7.28251162767998	3.58090177247657	0.000434254655676902	0.00505163355083603	-0.502086081196587	3.51834057343429	0.679238136444764	adipose	PLP2
0.123143629211022	4.24795809417166	3.5801088634057	0.000435864522810381	0.00506655722501639	-0.386275983605938	3.51735858907232	7.73475768243533	adipose	LMBRD2
0.563168446217994	6.21140544449603	3.57905034336933	0.000437010511068735	0.00507551202999426	-0.523258181867061	3.51666162174342	2.01530723750081	adipose	POSTN
0.513100499505734	3.0632613956001	3.57887150567487	0.000437290000648102	0.00507551202999426	-0.244169744607919	3.51649190053722	4.74442906986535	adipose	TBXAS1
-0.121546621914505	5.90989531374466	-3.57851133272807	0.000439151860190476	0.00509330694135585	-0.563421265152233	-3.51536385599947	1.04086491946401	adipose	FLAD1
-0.19037794060872	5.5693820430419	-3.57838431537905	0.000439544072453233	0.00509404293392883	-0.554706080179934	-3.51512679580889	5.35060336772381	adipose	ZFYVE26
-0.0942262095292949	6.69652759207344	-3.57620679929266	0.000441486221745886	0.00510987305729695	-0.535202877541491	-3.51395582754389	0.266610887263299	adipose	GGA3
0.194297646346369	9.62629429141097	3.57715623902767	0.000441569540091682	0.00510987305729695	-0.379489185987373	3.51390570055606	3.35069283607086	adipose	ZFP36L1
-0.13972666020223	5.4824720673574	-3.57544207001125	0.000442700221322255	0.00511913427566294	-0.538526276069228	-3.51322631792173	2.85786224595251	adipose	ZNF32
0.121659990086009	4.7458225805148	3.57350329270055	0.00044649928655461	0.00515471804433858	-0.499493728360708	3.51095540980912	5.26857031522337	adipose	ACTL6A
-0.109513108913722	6.25582313071098	-3.57320881152966	0.000446624708664914	0.00515471804433858	-0.572491117939936	-3.51088074612057	3.89687733866448	adipose	CYTH2
0.304584145552312	4.91950916697005	3.57288640592018	0.000446775497486074	0.00515471804433858	-0.499693924860183	3.51079100755021	1.49072280860471	adipose	ADCY7
-0.229962870978538	5.5255944937039	-3.57408731021071	0.0004475639973534	0.00515837075388428	-0.473305531687552	-3.51032220950946	2.76531064836702	adipose	ZNF16
-0.105372954207779	6.03879350739035	-3.57255478230359	0.000447757900224224	0.00515837075388428	-0.536106625732384	-3.51020704376928	0.430224531812688	adipose	FOXJ3
-0.155131696329204	5.31073464664234	-3.57201074745773	0.000448431385357456	0.00516229146813803	-0.520424421352416	-3.50980739852421	1.98185268864527	adipose	ELMO1
0.313441004959665	6.97421453741822	3.57026859140359	0.00045116038656687	0.00518985166284607	-0.552461069038958	3.50819372543382	4.71109904450628	adipose	OLFML2B
0.260172262048974	6.14561052276016	3.57014920221271	0.000452614586033405	0.00520271736690475	-0.591025413177857	3.5073375661187	1.61886452691537	adipose	PDLIM2
-0.0858716789935539	5.97650963549407	-3.56780714829448	0.000455673071440162	0.0052339912838883	-0.594430143730016	-3.50554522970358	4.49339586725159	adipose	COPS7B
-0.145121797085403	4.15877041423999	-3.56688481375284	0.000456612261016702	0.00524089406255836	-0.438631070913111	-3.50499709764069	6.91460241842003	adipose	ELP6
0.817270060968968	8.21384153537907	3.56692858557409	0.000457734455980582	0.00524616647478096	-0.502178052015	3.50434353739004	7.29771623868171	adipose	ALOX15
0.180962869930935	10.1599194504358	3.56619706611466	0.000457748762433292	0.00524616647478096	-0.372587808697387	3.50433521504576	3.91214283990333	adipose	LRP1
0.11471187879662	5.99802790368645	3.56716689490905	0.000459160606236979	0.00525845794060753	-0.605653548212342	3.50351510927559	6.81391535274484	adipose	NFKB1
-0.247175521776396	5.11601483281689	-3.57872799153532	0.000459522180870762	0.00525871210678912	-0.305677750453455	-3.50330545783676	4.45279566273473	adipose	LOC101014076
0.182189362583055	6.27740268703779	3.56545661510483	0.000460047974090401	0.00526084380703377	-0.605855874828404	3.50300086221146	5.07481440376977	adipose	WWTR1
-0.140815530421271	3.68058600252699	-3.56449092904643	0.000460398631799942	0.00526097109125376	-0.385208425297442	-3.50279790429284	0.927382931264769	adipose	ZNF48
-0.20542422633613	4.5156349166167	-3.56367499982635	0.000464082543681393	0.00529915918521974	-0.509999956153082	-3.50067435873684	6.00777137873057	adipose	RRP9
-0.154328689701089	5.99966769781768	-3.55932653948827	0.00046908790053413	0.00535236893871601	-0.610859973022969	-3.49781414567705	5.43610974737033	adipose	TBKBP1
-0.141733952833962	5.82024336561865	-3.55825881265087	0.00047074978524043	0.00536737889794	-0.604953571194263	-3.49687078807795	5.31605280632738	adipose	AP5B1
-0.0820537068648989	5.26731708380674	-3.55778524439513	0.000472392438028114	0.00538214766709237	-0.598495894389464	-3.49594139551326	4.40077724794169	adipose	DHX16
0.697282627258669	-0.132226524316813	3.55609353859479	0.000474498944562351	0.00540217571344131	-0.517069087996853	3.49475396229603	6.00969258418456	adipose	HPGDS
-0.0971040908573879	7.86498597151922	-3.55692157103019	0.000476314052504672	0.00541885920966218	-0.561790072897312	-3.49373472734546	6.14467911681754	adipose	DCAF8
-0.312582581494971	2.94543832080555	-3.55416815435279	0.00047803878269324	0.00543321537739137	-0.34289987673279	-3.49276959342279	3.52882691906455	adipose	SP1
-0.272301256330362	4.0254873629173	-3.55701625537271	0.000478277236189857	0.00543321537739137	-0.393061496314264	-3.49263641396706	6.86569931952279	adipose	WDR97
0.259940715315035	5.78893487127172	3.55363366620772	0.000479096791944963	0.00543853830856205	-0.587891707678016	3.49217915290918	2.93379933245957	adipose	ENPP4
0.608111633840502	2.35895713120942	3.55293325831997	0.000479795560142713	0.00544248331216057	-0.319807875823155	3.49178985963941	4.78467077750647	adipose	DMKN
0.361322339226205	2.74526153033339	3.55277449098413	0.000480667561240361	0.00544838614588105	-0.340807351414727	3.49130479700797	8.88481907924958	adipose	GFRA2
0.226702937827319	7.18756851010119	3.55190228587429	0.000481534232051342	0.00545421997487978	-0.619653104238217	3.49082351198963	1.92984913638114	adipose	PDIA4
0.571941180691292	1.00881722131041	3.55123976138886	0.000482983351191438	0.00546663771125736	-0.338803989405057	3.49002058004084	6.9684630138898	adipose	NYAP2
-0.206866675097691	5.35892769134364	-3.55182753699299	0.000483541845859302	0.00546668607452782	-0.628489408875979	-3.48971172748853	3.70114230439277	adipose	SEC31B
-0.0830110298022559	6.42522442865882	-3.5511852244769	0.000483693230601978	0.00546668607452782	-0.645848257405262	-3.48962806768409	0.94442568721574	adipose	SETD2
0.0768512505294707	7.08648170176451	3.55029461041896	0.000485526188514682	0.00548167925244494	-0.624777169475917	3.48861705273581	3.72868738853549	adipose	PAFAH1B1
-0.0810673368445489	7.24317070164681	-3.54973103973506	0.000485727370997541	0.00548167925244494	-0.612402622394658	-3.48850630225748	3.9112740119006	adipose	MSL1
-0.140035314851509	6.9233564364017	-3.54868227381967	0.000487211133779302	0.00549222882219275	-0.603007216059922	-3.48769081312261	9.88456967250275	adipose	TEAD2
0.261747059008476	4.20301416659601	3.54963143656247	0.000487490002772869	0.00549222882219275	-0.506019042798926	3.48753780286568	2.32769917023985	adipose	RBM47
0.779942198559852	-0.24069487895282	3.55005342271177	0.000487725515284751	0.00549222882219275	-0.722056009417218	3.48740864507365	4.67666187298735	adipose	LOC116273040
-0.24671857970137	4.60283767801477	-3.5501268995454	0.000488842955489628	0.0055008145209236	-0.471584643751215	-3.48679661948044	4.66409593042753	adipose	PHYHD1
-0.425734739858803	0.183122212142999	-3.54750199132864	0.000489580586503555	0.00550511697233134	-0.44402885644911	-3.48639333106489	5.05462485947478	adipose	LRTOMT
0.160181612212725	5.28792729455781	3.54698714516273	0.000490611998105913	0.00550918911110139	-0.631116481663875	3.48583037168439	3.77444423290444	adipose	ZNF217
-0.140809026277909	3.3455790153527	-3.54733068122718	0.000490653822092283	0.00550918911110139	-0.398741327651813	-3.48580756683906	4.41132422280354	adipose	ZSCAN9
-0.156281978277613	4.15329124151599	-3.54729814016182	0.000491684200338459	0.00551676081407995	-0.509329756634126	-3.48524631697221	5.11900246029207	adipose	ZNF839
-0.179923812591407	3.30542771141113	-3.54498611641788	0.000493546240960341	0.00552903922163839	-0.403089661126542	-3.48423483451551	7.58075962714665	adipose	LOC101018469
0.515284010489381	2.20917087679966	3.54483249491159	0.000493810194162221	0.00552903922163839	-0.273025487079639	3.48409174008118	5.27037348252684	adipose	P2RY13
-0.153088136005089	3.76600877732861	-3.54490253889318	0.000493849001790741	0.00552903922163839	-0.448837978772442	-3.48407070768552	6.87031316748887	adipose	KIAA1614
0.160643207898026	5.81162022329361	3.54486612740563	0.000494626659065351	0.00553124321030431	-0.664908474584414	3.48364956881885	5.60626539749803	adipose	HPCAL1
0.167056146126721	4.66196751235587	3.54429274468527	0.000494759799256649	0.00553124321030431	-0.564308016079564	3.48357752890005	5.04055252603447	adipose	SIPA1L3
0.195653370557725	9.4585342709316	3.54579653717526	0.000496028336059508	0.00554142686895608	-0.488253152424161	3.48289205011757	-0.217291725852724	adipose	HSP90AA1
-0.224913664720036	2.20074674583419	-3.54274160776698	0.000497620466940072	0.00555520831068906	-0.355568648957253	-3.48203402042744	6.69996700389883	adipose	EFCAB12
-0.450391119308312	4.58345674524505	-3.54232878878852	0.000499422612547189	0.00556666221985043	-0.579149747897769	-3.48106589279768	4.41368789957313	adipose	ADHFE1
0.160285685968191	5.52616105369169	3.54202057476638	0.000499558043045014	0.00556666221985043	-0.661921185537273	3.48099327005578	5.36461860144728	adipose	NIPAL3
-0.155102167230248	4.41471236744293	-3.54192298536987	0.000499724243163082	0.00556666221985043	-0.560786054562755	-3.48090417261036	6.81599003178792	adipose	DONSON
-0.101743372085624	5.67598331458061	-3.54151696526043	0.00050011740191286	0.00556703961396534	-0.627612280062636	-3.4806935159041	5.12365079423904	adipose	STRADA
-0.0856580246527639	4.73407529185572	-3.53999486483464	0.000503252266932683	0.00559791376606025	-0.605873893901467	-3.47901933962199	5.69286414016992	adipose	TRIM39
-1.36796329804955	2.12421688629277	-3.53999949171639	0.000505500156520097	0.00561541847099234	-0.367049086116651	-3.47782482810975	0.338751146692755	adipose	CHP2
-0.261967312480694	6.34109973638529	-3.55054247118358	0.000505550743274238	0.00561541847099234	-0.405418390372343	-3.47779800370866	4.89723385648799	adipose	LOC101006896
-0.0762848231524828	5.97698376392232	-3.53876859181383	0.000507450980047069	0.00563246603605033	-0.697463736158406	-3.47679218214539	1.49572900762367	adipose	RBM22
-0.114319114326228	7.32448216547809	-3.53767338707691	0.0005078125235471	0.00563246603605033	-0.652582255687427	-3.47660120984733	0.832580200803594	adipose	ANP32A
0.141335870663335	4.63059655556329	3.53659584679178	0.000508494241559123	0.00563599304217354	-0.588773336097325	3.47624146149501	2.68320726847875	adipose	VANGL1
-0.115819227873003	6.26440219912114	-3.53574879400252	0.00051021861309681	0.00564822413026003	-0.686830254834494	-3.47533349912568	0.71391029097984	adipose	RUBCN
0.21827503689531	5.99933195924946	3.53611140607364	0.000510326801056085	0.00564822413026003	-0.693424818511835	3.47527662850965	-0.00444491099331117	adipose	ERBB2
-0.226325025991627	2.39837372756514	-3.53491952147418	0.000511531376336242	0.00565354025492802	-0.375397180429357	-3.47464418359832	5.39321643945969	adipose	LOC116272413
0.494970111917247	1.94301675853752	3.53691867213255	0.00051153684655754	0.00565354025492802	-0.42304895394041	3.47464131470526	1.54145317026158	adipose	SIRPB1
-0.479197272686521	1.07301554269144	-3.53349488210666	0.000514542591922881	0.00568270667273345	-0.462235013958961	-3.47306924071869	1.35028269774617	adipose	SCN4A
0.396962347931572	0.355517399456742	3.53247257550563	0.000516059205127232	0.00569539699675674	-0.480544995357302	3.47227926359344	7.26693150008928	adipose	LOC116268566
0.751109030316359	4.43169448015228	3.53150194502073	0.000521142141990584	0.00574740034885701	-0.513393651690352	3.4696473393704	3.97094397011755	adipose	GREM2
-0.144911459477303	4.37889666592215	-3.53086609737014	0.00052169642656234	0.0057494211447962	-0.527550599817943	-3.4693617813576	4.78453900930043	adipose	MIS12
-0.104792238100362	6.09027733833755	-3.52990903585417	0.000522085315850065	0.00574961760419101	-0.721134657998381	-3.46916160093122	-0.0170332310121998	adipose	SIN3A
0.123794947274715	6.95410747851356	3.5282921388402	0.000523925872544052	0.0057614181547839	-0.661412387960474	3.46821605722257	6.40507141250509	adipose	LAMP2
-0.107789947090118	5.74196185270133	-3.52815175766157	0.000523954843373436	0.0057614181547839	-0.698595024865744	-3.46820119888652	6.25630763324544	adipose	ZCCHC14
0.208681259641015	5.20807502555882	3.52799177843572	0.000524272319990016	0.0057614181547839	-0.671863453560887	3.46803842407163	5.55777239883018	adipose	LOC116271814
0.42924146918203	-0.176549881206504	3.52775687713416	0.000524684085352144	0.00576185677004356	-0.35585340069688	3.46782744284706	3.93644562798714	adipose	LOC108586009
0.292023607356714	3.68597684274129	3.52756621339114	0.000525202936347952	0.00576346989993734	-0.503508627158682	3.46756181246539	0.947581955174419	adipose	LOC116268620
0.817628602808342	0.54225931133007	3.52884266814391	0.000526247784549	0.00577019688509134	-0.36306983122391	3.4670276344295	0.256950531726049	adipose	NXPH2
0.64058346111209	0.488677583710347	3.526845615912	0.000526560722524631	0.00577019688509134	-0.541885041266407	3.46686783741128	6.05386157092913	adipose	CHRM3
0.30593060731884	7.12007361686448	3.52687521329675	0.000529891165946628	0.0058025891281576	-0.703457266069559	3.46517265832784	-0.157723247507662	adipose	PTK2B
0.131244016063813	4.95786800976352	3.52469055149246	0.000530548094507049	0.00580567989010361	-0.647025160663666	3.46483945770142	0.781707506214231	adipose	CD2AP
0.456244530369646	3.53900749973719	3.52334555462508	0.000533466398172562	0.00583181481526584	-0.491548396098668	3.46336389737068	4.18491200060585	adipose	RXRG
0.658193968236181	6.49835145616134	3.52568895102606	0.000533757520529483	0.00583181481526584	-0.725437330741854	3.46321711217366	4.80816192152305	adipose	ITGBL1
-0.153997989788999	5.82938355033446	-3.52275512297219	0.000534065519384461	0.00583181481526584	-0.71567191916121	-3.46306189895972	8.05963037721841	adipose	UGCG
-0.185814832739775	9.20284616602809	-3.52267696853194	0.000536215141131572	0.00585116451537586	-0.527614167083321	-3.46198093336334	2.66239071342902	adipose	RPLP2
-0.198793831916178	6.51225020499406	-3.52148877657123	0.000538252198928429	0.00586925955129909	-0.662967003064845	-3.4609602917032	2.06858158562084	adipose	PPARD
-0.125708546231918	5.80075272244948	-3.52062111390309	0.00053883296970225	0.00587146052428718	-0.740868508335958	-3.46066996325848	1.18721358424292	adipose	CLCN6
-0.16005759463192	5.02968708855265	-3.51746347553801	0.000544161736173764	0.00592535917218024	-0.686382950017115	-3.45801962877328	5.8499607657677	adipose	LOC101021452
0.232900748956168	3.61262421248807	3.51668429680119	0.000545907878690469	0.0059401984412281	-0.517004022383539	3.45715641914934	4.55546348585897	adipose	GAL3ST4
-0.157654749926315	4.70315947339208	-3.51649721180831	0.000547607403311215	0.00595048345821528	-0.619664752698839	-3.45631872175966	3.32257419776458	adipose	MRPL36
-0.317016345682651	4.71162616760446	-3.51594147922843	0.000547621130133268	0.00595048345821528	-0.673780423142716	-3.45631196566044	4.61799849404072	adipose	PARM1
0.210064777924354	8.41455324799344	3.51546139903833	0.000548072227190409	0.00595121174514042	-0.627927315901379	3.45609003139355	4.2085192929638	adipose	NFIX
0.196864162355471	3.90349159160671	3.5159100108702	0.000548480614485747	0.00595147557524975	-0.537376196339422	3.4558892565212	2.04324873707135	adipose	RNASEL
0.186601014352054	7.10723582352828	3.51461048181913	0.000549888011201	0.00596123281700194	-0.697260425074077	3.4551984053523	5.09060392997739	adipose	SEPTIN9
-0.0864298019374974	6.86472197933913	-3.51463543333456	0.000550149269332867	0.00596123281700194	-0.742976981804157	-3.4550703424245	6.33259465335353	adipose	SMG7
-0.362725876204639	3.86598397520303	-3.51306232012619	0.000553097232542694	0.00598898785342351	-0.54888557767767	-3.45362922926318	7.02297519820668	adipose	KIAA1324L
-0.126371797440058	4.00908658279185	-3.50688501015039	0.000564890263042311	0.00611241244821272	-0.604971240773206	-3.44793485673275	2.12537236351591	adipose	BCL2L12
0.148852918610912	4.58161330737492	3.50524046182795	0.000568177025519258	0.00614185972177224	-0.677846803788278	3.44636754216816	5.36407833966556	adipose	TMCO4
0.133634653068839	5.94372393626417	3.50518508518673	0.000568404442789376	0.00614185972177224	-0.780668532747616	3.44625940928404	3.51584882325637	adipose	P4HA1
-0.171204546694636	4.73999738299705	-3.50411796651797	0.000570532111800397	0.00616055405738477	-0.692527311008512	-3.44524968749644	0.879656123835795	adipose	EPB41L5
0.443255593132758	-0.156800649097947	3.50452276612029	0.00057438371016372	0.00619782422631396	-0.479671992888258	3.44343073181061	5.12564739957254	adipose	LOC100999222
0.190325736605998	7.79714724287338	3.50144303871874	0.000575832471016242	0.00620913301210624	-0.716346155582653	3.44274947830956	4.48720933041114	adipose	AGRN
-0.180689864427236	3.19518944883856	-3.50370223251662	0.000576601129749954	0.00621309770895379	-0.503126633465965	-3.44238867822022	2.98802422845484	adipose	CNNM2
0.608945004072501	0.161099671029622	3.50132416032742	0.000578294671123474	0.00622701593402239	-0.505610064549868	3.4415953259378	3.96864528297767	adipose	PTPRO
-0.149352943438615	8.69626322247137	-3.50014438765561	0.000578930501545171	0.00622953341766835	-0.64459951418812	-3.44129802480548	3.09022448911636	adipose	SNRNP70
0.23853370428288	3.78775459170091	3.4985317854761	0.000581828730200506	0.00625637486083056	-0.594403966192846	3.43994671258852	4.84465100176831	adipose	LOC116268621
0.496206501094438	3.70360468949328	3.49727378072229	0.000584352993387705	0.00627536699967515	-0.594705045788917	3.43877485991726	1.56639164308221	adipose	CCR1
0.218148769526765	8.50848900021281	3.49724853861141	0.000584404942273717	0.00627536699967515	-0.706344068170464	3.43875079292622	3.6696025158727	adipose	HSPA5
0.111462513697154	6.78994537596746	3.49635400535025	0.000586286943322089	0.00629072207480411	-0.778980980139957	3.43788023578642	3.62665953284817	adipose	ARL1
0.130989001437068	5.87119743561368	3.4961611759963	0.000586646879515452	0.00629072207480411	-0.838460003913566	3.43771403652957	4.43352500571143	adipose	UBL4A
-0.468863327662898	3.01605835868902	-3.49462657631003	0.000590337928186559	0.00632371177235186	-0.526174712350525	-3.4360151644896	4.3395528541547	adipose	LOC116270515
-0.297974676929247	0.458042518781292	-3.49647562505288	0.000590539589196073	0.00632371177235186	-0.454119483198378	-3.43592263149116	6.02207438605295	adipose	LOC108583018
-0.190408077388749	3.65243920926395	-3.49420390617465	0.000593402639361771	0.00634998197300459	-0.610657450153115	-3.43461207252412	9.31081028343642	adipose	MRPS18C
0.473686063180734	0.797725390692549	3.49433445839902	0.000594032019796612	0.00635232998395342	-0.698898606504342	3.43432476343773	0.755785232551423	adipose	S100A2
0.138527952680549	5.23723068047529	3.49092983905244	0.000598537604149132	0.0063924877073513	-0.751955635308255	3.43227622226013	2.5346990596374	adipose	RCBTB2
-0.274491511345574	7.29530421472996	-3.49147968804326	0.000598612433905565	0.0063924877073513	-0.805869859346884	-3.43224232095388	1.71660616638897	adipose	SLC27A1
-0.135420682742007	5.88069577754751	-3.49160091327827	0.000600789629010032	0.00641131907817524	-0.723007716021527	-3.43125767480168	4.92241706103595	adipose	C20H19orf53
0.120362139729455	5.247416413787	3.4890018242655	0.000601996480487559	0.00641977664497916	-0.771346150730784	3.43071330063778	3.74196395393429	adipose	VPS8
0.322072184743782	3.41773883068934	3.48959481801426	0.000602542045062035	0.00642117537017623	-0.583930909989964	3.43046754626604	7.25264009695133	adipose	ANOS1
-0.138540520001975	5.95036628662287	-3.48868557625509	0.000604756941626499	0.00644034969793993	-0.761934014557718	-3.42947194897704	6.99490903399028	adipose	OSER1
-0.186468932987526	7.09484939832874	-3.48622750523655	0.000608613422189317	0.00647696770386227	-0.765314575894935	-3.42774652916029	0.613726947085119	adipose	GABBR1
0.656888604307138	3.19297889458853	3.48645776870552	0.000610651220361437	0.00649417554211215	-0.569509001942227	3.42683890663744	8.06679666038672	adipose	KLK10
0.246742783492699	1.80412261913205	3.48493645267143	0.000611068598928655	0.00649417554211215	-0.487255259382496	3.42665335666691	5.11270901930418	adipose	LOC103887763
-0.123539042816205	4.48210190824292	-3.48387879494277	0.000612997103325457	0.00651020569981354	-0.74802511356199	-3.42579754851495	7.82192155687237	adipose	SCYL3
-0.220584316392795	4.42891061019013	-3.48371543775814	0.000613418248079982	0.00651021626986255	-0.711112716321238	-3.42561099138103	3.30286048060804	adipose	PM20D2
0.268742686517325	10.1507868568224	3.4840065809939	0.000614906554091514	0.00651918040662101	-0.643906232348675	3.42495266059409	4.59393806845818	adipose	CCDC80
0.629439373962748	6.20501816357873	3.48398128657111	0.000615104340398833	0.00651918040662101	-0.862367533326365	3.42486528430124	4.03334675339556	adipose	PI16
0.563620640897051	0.251952184674588	3.4821004137399	0.000616485286370613	0.00652935031600318	-0.639821482185978	3.42425594963705	0.659638019768769	adipose	CD300H
-0.120323557723869	5.17329986680437	-3.48119997999666	0.000618746489652664	0.00654882298986887	-0.790202211435336	-3.42326094344754	4.39609113054549	adipose	SDCCAG8
0.504176463947283	0.825818058323809	3.48091435012041	0.000624226333083913	0.00660231196664521	-0.468352114021344	3.42086359067238	4.99740188956371	adipose	SLC38A4
-0.450876095873381	8.15424794678316	-3.47823054803943	0.000624946992442466	0.00660542540784176	-0.776376680574053	-3.42054977063382	2.05342793333814	adipose	MLXIPL
-0.138275557799551	6.05265935562667	-3.47781735644096	0.000625776439609078	0.00660968366171961	-0.865067446588447	-3.42018899408582	4.45704391482809	adipose	CLASRP
0.117527531683751	4.63562572709466	3.47813889904188	0.000627928921388249	0.00662790097882215	-0.711690883364152	3.41925482129773	5.36822618680308	adipose	UEVLD
-0.0942596096283869	7.07337875370145	-3.47625006607339	0.000629941218948484	0.00664461483159072	-0.854989605944565	-3.41838417871841	4.17777638940374	adipose	SETD5
-0.118705413296644	4.98461421764947	-3.47533752792625	0.000633077969626895	0.00667315859821002	-0.767298166508267	-3.41703217557775	2.63855526149502	adipose	TTLL4
-0.139815774491382	5.17499984932877	-3.47518084890867	0.000633750445921287	0.00667570575088399	-0.859393487101743	-3.41674313602959	3.55111336209203	adipose	TMEM256
-0.159138900559782	5.19000033165344	-3.47334304726566	0.000635700588045291	0.00669169878516425	-0.829119316311609	-3.41590654861982	7.05153780246174	adipose	LOC101007235
-0.229530903691032	7.62287265382791	-3.4730443461662	0.000636421736850879	0.00669474189579387	-0.801977714734011	-3.4155977890217	1.15964055133215	adipose	ARAP3
0.196177481832112	4.97855095475328	3.47258465806654	0.000637437859456832	0.00669688377450154	-0.806686492784561	3.4151632883903	8.44664037193646	adipose	GALNS
-0.145429039584021	2.91626849659312	-3.47248519132491	0.000637630229780786	0.00669688377450154	-0.58605108858215	-3.41508110212825	4.92624913184947	adipose	ZNF554
0.1730059053652	2.5540258169858	3.47267928484767	0.000638245624524479	0.00669688377450154	-0.546190918675179	3.41481834220734	5.90905825807886	adipose	FKTN
0.12973120441945	5.39341133255666	3.47241421221529	0.000638354135846323	0.00669688377450154	-0.825919741621841	3.41477203471921	5.50809432581121	adipose	AP3S1
0.175532578715828	5.44780224792383	3.47212689504298	0.000640544135416231	0.0067153121639205	-0.888087972281254	3.41383900839897	3.301538811701	adipose	ADSS2
-0.661409330977326	-0.205786812973111	-3.47091149948154	0.000641519975251076	0.00672099527823896	-0.814385071765084	-3.41342421736499	1.73710468538853	adipose	LOC108585041
-0.171776509127345	4.79141440578727	-3.4694745911782	0.000644271149982064	0.0067379287565289	-0.817088444102825	-3.41225795321928	5.89732868158362	adipose	UBALD1
0.744372890814724	0.798398252294012	3.47106919949605	0.000644609776539417	0.0067379287565289	-0.70829526397827	3.41211472464584	5.23833131707381	adipose	RNF39
0.455824179536915	10.9362984515337	3.47183655077472	0.000644858092763831	0.0067379287565289	-0.635807932511193	3.41200973902063	4.51812726023076	adipose	COL1A1
-0.0928971041379102	6.04401953238517	-3.46965351467531	0.000644875659627774	0.0067379287565289	-0.846513532859401	-3.41200231334977	3.68221357149019	adipose	BRD1
-0.108588360704908	5.62984362541549	-3.46908972804835	0.000645478917501497	0.00673854413405183	-0.891221859509033	-3.41174742493435	6.8416385271912	adipose	RANBP10
-0.230683212727418	2.28947412627972	-3.46939563553964	0.000645804326496738	0.00673854413405183	-0.542579093774821	-3.41161002515625	1.03870249083923	adipose	DNALI1
-0.196047268485485	4.76724248943389	-3.46851145949272	0.000646450940562405	0.00674075190041351	-0.809344888762728	-3.41133719164796	4.85026686798728	adipose	DENND3
0.465375638758711	0.995015401841318	3.46811741005426	0.000647334523325025	0.0067409552396592	-0.606834418862777	3.41096478123693	0.852438142675122	adipose	CXCR2
0.178921669699893	6.47911713641986	3.46812786898381	0.00064734052253068	0.0067409552396592	-0.887196488011387	3.4109622543219	3.19608760072038	adipose	TXNRD1
0.110539380784237	5.13796323193624	3.46806124936383	0.000649748796119686	0.00675899761762918	-0.796430760839031	3.40994962461775	4.63198721808151	adipose	SLC33A1
0.091963080877999	6.18113382356994	3.46775590768666	0.000649945559875281	0.00675899761762918	-0.916522076909505	3.40986704381069	4.99368440373841	adipose	BPTF
0.176121636603708	9.37544650207313	3.46556687571062	0.000653864626102152	0.00679519274409983	-0.740651925906241	3.40822705536827	6.32819149832888	adipose	SPTAN1
-0.105385213730706	5.73395664202543	-3.46526941832938	0.000655202326288731	0.00680248257517032	-0.846684825985224	-3.40766936797259	3.69302690880278	adipose	SNW1
-0.412788337515367	1.8006718011154	-3.46527503983032	0.000655444110018025	0.00680248257517032	-0.538056558533907	-3.40756868130198	7.09755444081187	adipose	LOC108582876
0.645415036438182	1.6043029887841	3.46466503232621	0.000657036087680383	0.00681444054793007	-0.510881841800304	3.40690659072544	3.72191009077651	adipose	CDH20
-0.242066832252964	6.08469658859627	-3.46424921217144	0.000658710855096206	0.00682724060181653	-0.934855826776586	-3.4062116767896	2.60874693899168	adipose	STARD13
-0.108032374008107	7.03886603328336	-3.46598469067176	0.000659857524048184	0.00683331484961575	-0.754990924320895	-3.40573683449202	5.94948841444277	adipose	CDK11B
-0.142694973436062	4.30295299675056	-3.46392244156358	0.000660178917707311	0.00683331484961575	-0.796904509200741	-3.40560388117282	5.5816642644062	adipose	NCBP3
-0.162003575771759	4.79112810871365	-3.46215219578744	0.000661910753897775	0.00684666697706677	-0.857403145794495	-3.40488849381668	1.88850747002337	adipose	SLC25A42
0.14264915987378	4.39061031191724	3.46206671575084	0.000664038109113201	0.00686408972695734	-0.814187647150332	3.40401210358894	4.69854593203435	adipose	POGLUT2
-0.37135016811764	-0.0487988603474038	-3.45981759785932	0.000666862386940176	0.00688868845709202	-0.809465776943512	-3.40285263229764	2.14047242831907	adipose	LOC116270516
-0.182901105464047	3.8120596113422	-3.45796372956033	0.000672403597782433	0.00693678372877188	-0.741205595586648	-3.40059096460558	4.9679447400629	adipose	SPINDOC
-0.115007590083088	6.62134255060792	-3.4573134508344	0.000672413627661528	0.00693678372877188	-0.90002490017796	-3.40058688660366	0.246428380595223	adipose	SMIM7
-0.200930827364427	6.33374558532011	-3.45608101280348	0.000675166255509674	0.00696054632676141	-0.917594951907018	-3.3994698402727	1.56306843146011	adipose	FOXO1
0.242854689832029	3.30539424296413	3.45568763809456	0.000676927562805415	0.00697406421919541	-0.674668320620502	3.39875730174924	3.47130840814723	adipose	PANX1
0.829497882275813	4.79786225973213	3.45587590519023	0.000680139125821435	0.00700249551800873	-0.867126283130407	3.39746248587679	4.15956425664268	adipose	FCN1
-0.106147447978474	5.40255278278643	-3.45349326338579	0.000681422131600112	0.00701104643369437	-0.899976572844697	-3.39694680066759	3.55059137042225	adipose	RRNAD1
-0.115142959948543	6.38449558905983	-3.45316129696555	0.000682413446992406	0.00701401346687478	-0.911779371049235	-3.39654897382202	4.68621369821543	adipose	HDAC2
-0.110852669818476	5.30506074464502	-3.45383607293221	0.000682615831432538	0.00701401346687478	-0.937703603149598	-3.39646782053696	7.63600307386157	adipose	ZNRF1
0.0831856511126184	5.79998893254784	3.45208019972387	0.000685286495145106	0.00703638661476206	-0.954961375549838	3.39539901203412	-0.0755623234754516	adipose	DNAJC13
0.347927204600389	7.36905007550173	3.45168050441715	0.000685701438418245	0.00703638661476206	-0.901260297999785	3.39523329797337	7.24725793190584	adipose	LOC101023700
-0.140663199507777	3.64430419651268	-3.45167076397167	0.000687075211926187	0.00704450778073505	-0.734224244282813	-3.3946853244766	4.35966969812304	adipose	FBXL20
0.182494089849447	5.59072345288956	3.45092887207272	0.000687402114518967	0.00704450778073505	-0.92545536922514	3.39455507893269	5.44574223155758	adipose	ATP6V1A
-0.154250856215223	5.35146602129861	-3.45075377156405	0.000687873002226402	0.0070446742693312	-0.910577924450136	-3.39436756755056	5.5683448337368	adipose	APBB3
0.36647288368055	4.46016506096952	3.45100737873537	0.000688634175818761	0.00704781146255726	-0.850148932547286	3.39406471408351	5.25267586997342	adipose	STXBP2
-0.118330735422081	4.74005294094303	-3.45043097232626	0.000689161117038538	0.00704854885050307	-0.884374695208387	-3.39385523849297	4.6811274366529	adipose	RPUSD3
-0.207834592441461	3.42704116968004	-3.44987089332918	0.000689950991669733	0.00705197270179586	-0.704315883470986	-3.3935415173195	5.06897039590411	adipose	POLE
0.132504724665368	7.00022289048453	3.44947422568326	0.000690919947754538	0.00705278869000503	-0.926355470843538	3.39315712445799	7.73826582671411	adipose	NCKAP1
-0.109620834619424	5.17443730789689	-3.44981816649828	0.000690941157239602	0.00705278869000503	-0.930510382575193	-3.3931487160855	4.93384721334558	adipose	SIAH2
0.176335205836326	3.79987594132184	3.45000797681859	0.000691478456222542	0.00705362651689815	-0.761991000862857	3.39293578711906	4.22279190127573	adipose	ARMC6
0.288608562379255	4.07292395025307	3.44942988396576	0.000692449128471094	0.00705888108267079	-0.80023213984777	3.3925515039876	4.87801402934562	adipose	TNFSF13B
0.423865148834764	2.58929929607164	3.45037583454975	0.000693420181878734	0.00706413262209795	-0.604077979171597	3.39216757059002	4.86463605781364	adipose	TNFSF8
0.154458317732151	5.27981300614804	3.44783836245857	0.000695043984066046	0.00707328191387989	-0.907223247766693	3.39152666956086	1.53459641589719	adipose	EXOC5
-0.102307136247304	6.56544244414303	-3.44797863441577	0.000695687325227325	0.00707328191387989	-0.967109618348752	-3.39127313304694	4.80363669823844	adipose	FNBP4
0.422588400420641	2.66688114284052	3.44884346143765	0.000695723079558138	0.00707328191387989	-0.621477202039066	3.39125904889307	1.89931069647501	adipose	LOC101015595
0.373879763756943	1.27097643715836	3.44770361406422	0.00069614423482845	0.00707328191387989	-0.690434645626943	3.39109320028139	0.597132001558077	adipose	RTN4RL1
0.233050385284766	6.71164108498083	3.4474571386197	0.000697628384955988	0.00708371679219727	-0.967589334990817	3.39050949255281	3.61163711687685	adipose	PTGFRN
0.163986006693447	6.58903835785927	3.44686867303463	0.000700904042497617	0.00711231705206325	-0.983290032834769	3.38922526885815	4.43947991759451	adipose	PSMD1
0.628088091691646	2.65887975011564	3.44550814095376	0.000701395069465279	0.0071126417548197	-0.649255428461432	3.38903324230439	1.23090575981897	adipose	LOC101021192
0.139455327739115	7.11808344658621	3.44482979668322	0.000702162014650814	0.00711576220864249	-0.931599062291424	3.38873356185938	6.03071059015213	adipose	YAP1
0.172508666075352	4.838398434645	3.44491051965159	0.000703262877147383	0.00712226031463967	-0.855342420654002	3.38830393593439	2.78370867348918	adipose	LARGE1
-0.421637669076599	8.32795483529796	-3.44458420669105	0.000704462376547609	0.0071297482198597	-0.881051648825144	-3.38783652654687	2.36703998307967	adipose	TIMP4
0.544014673346035	4.96290881695605	3.44588309239526	0.000705157296937643	0.00713212292170286	-0.929451152201352	3.38756607488437	1.33622239939369	adipose	BICDL1
-0.123817645682341	5.73639109688337	-3.44439363890402	0.000706798894210166	0.00714406318707536	-0.884612271102541	-3.38692817431034	5.2351832466347	adipose	TAF11
0.173452639919605	4.99770210511943	3.44440674598828	0.000707837386493882	0.00714668465430702	-0.943894269003762	3.38652534203576	5.17646902272568	adipose	ABCD1
0.22981938181912	4.82581342268171	3.44275232943673	0.000707980699861973	0.00714668465430702	-0.916511380189389	3.38646979375429	6.45516416696602	adipose	PPP1R16A
-0.0831173586113356	5.78974062263183	-3.44208907296036	0.000708879215450252	0.00714726945449011	-0.965667603275342	-3.38612176690426	3.77248570300289	adipose	TMUB2
0.119765089049464	5.98254971140677	3.44252468948125	0.000708961158538322	0.00714726945449011	-0.928627116535647	3.38609004784814	5.45044760976742	adipose	PCMTD2
0.185466539374096	8.92585154150789	3.44387029437939	0.000710677646037561	0.00715991555614565	-0.847281638888677	3.38542640071087	1.59717417408479	adipose	LMNA
0.201071374503764	5.09417441242995	3.44082314811151	0.000712206916039693	0.00717066027552634	-0.941097134657753	3.3848363910074	5.22732520813031	adipose	TRIM2
0.137928648516476	5.6618134906269	3.44011903300102	0.000713839749868128	0.00718208573009152	-0.974879556452052	3.38420772318789	2.96294163719046	adipose	CAMSAP2
-0.125204724116544	7.53789337221004	-3.44040284326982	0.000714268738952632	0.00718208573009152	-0.881368380297205	-3.38404277698288	8.86560512292559	adipose	GIGYF1
0.10798095073646	5.07780072294897	3.4391182917097	0.000716272601324987	0.00719756417479291	-0.937711105634234	3.38327350944358	4.12957392677165	adipose	TRAPPC8
0.159719514772255	7.11495059515845	3.43878639130037	0.000718663771588965	0.00721169550204764	-0.975360597258768	3.38235816962161	0.277113762160792	adipose	S100A16
0.335256329797733	4.20072114108734	3.4384671830534	0.000718719156943455	0.00721169550204764	-0.822677468828794	3.38233700165843	3.61608613114877	adipose	RELN
-0.251332380330731	3.92500774319855	-3.43804108963063	0.000719437707190535	0.00721169550204764	-0.793027679432295	-3.38206251318283	4.49497017895204	adipose	LOC116274941
0.153501200291235	4.79787308387014	3.43816575641863	0.000719540577358222	0.00721169550204764	-0.929930120345428	3.38202323729603	4.80009126971476	adipose	IFIT5
-0.215608777207082	2.03830610567073	-3.43765533933588	0.000721141268606526	0.00722249713019698	-0.628906815711733	-3.38141276368091	7.02508049576153	adipose	LOC116271305
-0.0995239982857725	5.19525347357971	-3.43913009502609	0.00072155053614359	0.00722249713019698	-0.983599408682775	-3.38125687881171	5.67737113347052	adipose	R3HCC1
0.171849518983122	2.3161334338727	3.43612279203179	0.000724956207150723	0.00725190214964522	-0.643579873406072	3.37996287789267	4.5852264102952	adipose	LOC116268613
-0.304564730036932	2.27159891772634	-3.44372097153222	0.0007257221162202	0.00725488012311742	-0.774083777398918	-3.37967264503975	3.85891759518697	adipose	LOC110744234
-0.164348530334989	5.68736832846106	-3.43360690504789	0.000730979816154131	0.00730168445943937	-1.01145453875018	-3.37768794401267	0.253558574628085	adipose	DUSP7
-0.152918095043573	3.28176970894767	-3.43311916466066	0.000731346517008706	0.00730168445943937	-0.734087640718465	-3.37755001523381	2.55322043141654	adipose	SPAG1
0.458128956168429	10.9003832802544	3.43237733108696	0.000735619174625263	0.00733961307844072	-0.76188475820153	3.3759476395847	-0.0241021672262272	adipose	FN1
0.115229156871959	4.25072928165325	3.42998503546653	0.000739347031866125	0.00736786633530175	-0.867565973809686	3.37455662650087	1.51672831042777	adipose	LNPK
-0.415809108538489	2.92463103343684	-3.42980034321241	0.000739926044598134	0.00736786633530175	-0.713552221754862	-3.37434115833331	1.92043266926842	adipose	ACADL
-0.659360853997144	8.83204341072638	-3.43019001413513	0.000740065572629823	0.00736786633530175	-0.887288043356682	-3.37428925914443	1.00777196354304	adipose	GPX3
0.170981852419685	6.84946363362843	3.42960467840943	0.000740352880546295	0.00736786633530175	-0.993956498414534	3.37418242000434	2.2152174877381	adipose	PPIC
-0.082299707480819	8.84923379540357	-3.42811896054551	0.000744162630676087	0.00740102693345697	-0.868265069036931	-3.37276934444278	1.07972161984042	adipose	CNBP
-0.305938146583394	2.43271550039897	-3.43320898644727	0.000745670815119086	0.0074112695832394	-0.745929088380726	-3.37221179894067	1.37390444170237	adipose	ADAM11
-0.382594115291347	2.30988538502146	-3.42751614248318	0.000747808238857311	0.00742774914172695	-0.700825986451284	-3.37142342751142	5.42043215745134	adipose	LOC108586922
0.174623222025322	9.93322502355309	3.42706801026666	0.00075167534596699	0.00746137699279854	-0.832593092738294	3.37000237947764	4.8109213628613	adipose	LOC101018365
-0.233370722513807	7.921836181485	-3.42357083430694	0.000756556681811264	0.00750342151846395	-0.965691901826111	-3.36821829416728	5.48772278443398	adipose	C1H1orf115
-0.248582189307826	1.07145824298775	-3.42321920141493	0.000756879498764708	0.00750342151846395	-0.734154001145321	-3.36810068456366	0.932053296579999	adipose	LOC110742529
-0.357859478315794	1.63169156174015	-3.42307640340313	0.000758864564257796	0.00751829055190188	-0.735285913992708	-3.36737850196077	3.8046985955071	adipose	ULBP3
-0.37205474643231	2.54537780713585	-3.42251586159562	0.000760199553164198	0.00752555869080865	-0.715787442670214	-3.36689380824529	-0.291600224386966	adipose	ALKAL2
-0.458986702760454	7.60988839675952	-3.42182789370266	0.000760569532740003	0.00752555869080865	-0.975536466873703	-3.36675961982543	6.86764537265609	adipose	ALDH1L1
0.164813276172216	9.38378512857153	3.42143661759693	0.000762152761683444	0.00753641164153475	-0.845763013146382	3.36618608002554	5.35963535940579	adipose	LAMA4
-0.217635653386305	4.70949559943099	-3.42189052584084	0.000763252158989881	0.00754246951756901	-0.981908656803705	-3.36578846328912	5.39068709246504	adipose	TRPT1
0.137951005248534	8.3922728709076	3.4202893319809	0.000764792030266245	0.00755286966792572	-0.935253944176478	3.36523243435297	0.290971724981216	adipose	CLSTN1
0.490927958820017	4.97464687655195	3.42230381908896	0.000766891451798084	0.00756820705458496	-1.00538812711687	3.36447603085924	6.46340292420581	adipose	HK3
0.255711082674014	2.70025787255482	3.41933706996388	0.000767321928541656	0.00756820705458496	-0.72927196869527	3.36432117134636	4.13944587934778	adipose	C1QTNF2
-0.11013322853416	5.60071392587947	-3.42017790499434	0.000768288772890865	0.00757292273278877	-0.955544855075511	-3.3639736530041	4.1172645154694	adipose	SUGP1
-0.113303259238046	7.10845165915106	-3.41794199695242	0.0007719719903985	0.00760439033135713	-0.975048488381155	-3.36265348224021	4.39609466601153	adipose	RETREG2
-0.21042648290716	3.93001006754532	-3.41739983285149	0.000772723668029983	0.00760695885395463	-0.875310617040909	-3.36238477806784	6.8731761303112	adipose	NDUFAF6
-0.16166217244563	6.99336963142381	-3.41692870130468	0.000774157619911435	0.00761335899219399	-0.996621266613803	-3.36187285184919	4.34260470604638	adipose	TEP1
-0.130965177352017	6.96188820277869	-3.41683055483082	0.000774356487363519	0.00761335899219399	-1.04059017335545	-3.36180192493868	-0.0369293339609653	adipose	AMT
0.112499270465918	6.3963740739174	3.41741382987913	0.000776543952781973	0.00763002444410696	-1.08236308298028	3.36102287022754	1.90933763580216	adipose	EPRS1
0.252464249629368	5.76583585804895	3.41759430924249	0.000777091369992797	0.00763056449812319	-1.08058573826191	3.36082822908476	3.60542897146565	adipose	LOC101007063
0.187308290059866	5.88250881280444	3.41642048916626	0.000778224574456054	0.00763685229968117	-1.08265985058431	3.36042570798326	5.71837967573425	adipose	AMIGO2
0.542119714653145	1.67515544794467	3.41464556614338	0.000779839977309463	0.0076438938163113	-0.716492561699956	3.35985284672	5.8711881399902	adipose	TMEM196
0.199857794604126	5.59453160059926	3.41615801102398	0.000779928759186071	0.0076438938163113	-1.07635413441277	3.35982139444403	6.17207609319205	adipose	HSD3B7
-0.068651095764974	6.65164082480752	-3.41394368777157	0.000781583332665353	0.00765526785060028	-1.04798305619113	-3.35923584493494	4.15491236894087	adipose	GMPR2
-0.533941330799254	0.888283923900362	-3.41351028261843	0.000782991025233021	0.00766421095134912	-0.747362582744573	-3.35873857119168	2.44429769887427	adipose	LOC103882065
0.191522652276142	3.52764842402733	3.41321878250833	0.000784615097049054	0.00767525942473175	-0.833570828626899	3.35816589046351	4.04889667016586	adipose	LOC100997415
-0.44017824742461	-0.286196489976818	-3.41215756588078	0.000787071205218919	0.00769442796521587	-0.877269357467092	-3.3573019036149	6.19316676114887	adipose	FZD9
0.10793782682063	6.64595834775675	3.41190806162559	0.000788163147431239	0.00770024462134114	-1.01417915838277	3.35691859369306	-0.209714959761737	adipose	HSBP1
0.101371374415271	7.26873720751622	3.41074196499009	0.000793628685724327	0.00774875644946342	-1.06149156606517	3.35500737537119	6.33813733905537	adipose	COPG1
0.136733622684168	5.22908413309052	3.40896160903779	0.000795179586432192	0.00775900988146525	-1.04179330900599	3.35446727318817	3.44016670185124	adipose	PIGK
0.323389254541512	4.10423676517606	3.40928663036258	0.000796099991717726	0.00776310218481193	-0.932115140444535	3.35414720352953	5.9938215760755	adipose	COL8A2
-0.157947187886275	5.11194698802071	-3.4083518995744	0.000797437140990451	0.00777125062870883	-1.05073583754632	-3.35368282307647	5.90158797632998	adipose	RHBDD2
0.0970433976939937	5.02185940275844	3.40608049055851	0.000803330156222756	0.00781908333562741	-1.04258182308461	3.35164480172467	6.54185518553953	adipose	VTA1
-0.383282593143741	5.75732009023634	-3.40606693436898	0.000803354673786308	0.00781908333562741	-1.05201072607822	-3.35163635166848	3.5694185898179	adipose	SHMT1
-0.376340575293722	3.42006226975241	-3.40555419978037	0.000806551372469028	0.00784526899962812	-0.822006577401337	-3.35053664384277	2.33525600890433	adipose	DPYSL4
-0.335485131959555	7.38604431168919	-3.40392428163938	0.000810069113442085	0.00787454260526042	-1.06572628269023	-3.34933115756106	3.65284489780668	adipose	SORT1
-0.203176207425954	8.68340992919424	-3.40281243938429	0.000812855523312019	0.00789667481737914	-0.976347461415234	-3.34837973210049	6.40364691397666	adipose	BTG1
-0.145610783793267	6.05756283670757	-3.40275457358724	0.000816842531272643	0.00793043547748722	-1.00810446631395	-3.34702360950524	6.88411266321433	adipose	FCSK
0.46730807123072	1.01532039438734	3.40166490221968	0.000817708519639015	0.00793387195479433	-0.714285341866234	3.34672986820047	4.05507933986649	adipose	VNN2
-0.171769589256605	5.52764745713716	-3.40320566546041	0.000818226095265677	0.0079339257485242	-0.970538759228748	-3.3465544454853	4.18912788624089	adipose	TSEN54
1.16704069890135	4.49507117030289	3.40105970705181	0.000818985431523585	0.0079363222398111	-0.93386647501132	3.34629726869179	6.57623655547247	adipose	CHIT1
-0.117153405259082	5.18084176683978	-3.40016892451303	0.00081964695152419	0.00793776844616708	-1.0625053695482	-3.34607340117845	4.28849231513947	adipose	POLR2I
0.218878564784583	6.70695136343095	3.40156196855133	0.000820745574877715	0.00794344327465971	-1.12195983617331	3.34570198195182	0.480058361247287	adipose	LTA4H
-0.169609970065732	4.95210169467261	-3.39941826641184	0.000822295460775858	0.00795347575825339	-1.05968820383258	-3.34517878486612	8.39227093522928	adipose	GPHN
0.301918480119486	3.90455825718425	3.39994766971911	0.000823556882265878	0.00796070735540223	-0.936547236399943	3.34475363998449	3.48353281364806	adipose	OSBPL3
0.133848863868481	8.37830312967081	3.39781489124246	0.00082631609070981	0.00798239889373349	-0.992932789047118	3.3438257885047	4.79752072315956	adipose	ANXA11
0.200623834740676	6.08123903075421	3.39768945108498	0.000827077837031464	0.0079847794920888	-1.11787102708757	3.34357013892659	5.11001332125582	adipose	AHDC1
0.130496226162761	3.92512439781925	3.39871187527137	0.000827744791316497	0.00798624255382884	-0.942483258376146	3.34334648177762	5.21878341173247	adipose	CEP290
0.103023143420098	8.48073133772625	3.39760076231788	0.000829603660249261	0.00799680577200191	-0.941934452872462	3.34272400786843	5.23119413744227	adipose	SCARB2
0.266734262127156	6.13219973850922	3.39675235308446	0.000829871809059636	0.00799680577200191	-1.07674402586544	3.34263432048049	1.64481912764562	adipose	ADAM33
0.0994098303090645	5.5432167337901	3.39721540846032	0.000830609569812269	0.00799894051226918	-1.12619547022364	3.34238770125119	0.0715199637078342	adipose	USP10
0.20047368100685	10.0672335743868	3.39589905634997	0.00083179112730872	0.00800534379978175	-0.901293299638025	3.34199315230994	-0.270045358987416	adipose	LTBP4
0.111444652198511	4.93534379048165	3.39289874533897	0.000842149116726461	0.00810000034989231	-1.08864389712948	3.33855646806193	1.8334291006642	adipose	TOGARAM1
-0.127006613287203	5.22777824114947	-3.39199591903076	0.000845566767586926	0.00812782696262991	-1.12383906929997	-3.33743112238244	5.76297500496429	adipose	AMMECR1L
-0.181848577085875	4.74854860385812	-3.39012625761123	0.000848672581424065	0.00815262346507495	-1.03983625518173	-3.33641210954005	5.58924563692675	adipose	LOC103880604
0.44466378228508	4.75695936318808	3.39254751287305	0.000849226167709326	0.00815288690746964	-1.07825536033417	3.33623084197769	4.97043001092261	adipose	SORCS2
0.0990560489553475	6.4897315538232	3.38905496218388	0.000852682778224131	0.00818100287837951	-1.08937882202573	3.33510147375345	1.08252041548692	adipose	RNF145
0.139157246995678	4.84644818063436	3.38787514411731	0.000855393671453944	0.00819969752984069	-1.08053538369838	3.33421871832188	5.63788229029833	adipose	MPP5
0.110618967708425	4.60380128899902	3.38768004389973	0.000855689635737489	0.00819969752984069	-1.04664744405533	3.33412249981886	2.20509846270025	adipose	STAM
0.145813282891272	5.02884033733864	3.38736724697433	0.000856568635911472	0.00820304759792847	-1.08946420102719	3.33383691716774	0.0658650541552983	adipose	FAM126A
0.177231757573467	6.08401053780274	3.38539753830631	0.000864633608110968	0.00827301132443625	-1.16372169513346	3.33122926081306	0.556704551355421	adipose	AIDA
-0.21818144606049	3.80700001117675	-3.38467657847591	0.000864942132661292	0.00827301132443625	-0.957783767242055	-3.33112995379167	4.68038082529373	adipose	ING5
-0.125629325776423	4.5761659044705	-3.38345829276842	0.000868627202153759	0.00829967746182912	-1.06743346757236	-3.32994634620364	2.02562014006905	adipose	EXOSC1
0.223329754728623	6.78542412746612	3.38307091892094	0.000869927035830216	0.00829967746182912	-1.10963291837145	3.32952996313101	1.10080868964588	adipose	GM2A
0.265835635555336	7.1155537286791	3.38324394792733	0.000870158508097145	0.00829967746182912	-1.14339798592582	3.32945587482627	0.273794113352352	adipose	TUBB6
0.212837959166282	7.06642031082253	3.38297742278341	0.000870386071909653	0.00829967746182912	-1.1402397868081	3.32938305532803	6.52212873228479	adipose	DBN1
0.572487750606041	3.82845926284073	3.38274243300285	0.000870778372607876	0.00829967746182912	-0.944391024519939	3.32925756212987	-0.338024868705103	adipose	ADAMTS5
0.481584022608169	1.19143135538812	3.38483656048722	0.000870943888540442	0.00829967746182912	-0.950779089196621	3.32920463090754	4.21714284312922	adipose	EHF
0.124278836479745	4.64534549949694	3.38342075736119	0.000873806233437738	0.00832183625514305	-1.09679497329108	3.32829073858156	2.06764918460656	adipose	EIF2AK3
-0.296157900140271	8.00330609065852	-3.38232262573554	0.000875640595003253	0.00833418367295787	-1.10120916642013	-3.32770652002824	4.81344595312747	adipose	APOD
-0.194613008664186	4.81598467609461	-3.38123225406388	0.000876332840975483	0.00833565216139663	-1.04752803175683	-3.32748634420923	4.88506329178218	adipose	TECTA
0.477392916620995	0.339736144079349	3.37999726997834	0.000879462999652666	0.00836029397522581	-0.853633730271767	3.32649277432489	5.6370146606696	adipose	LOC116273158
-0.241976869038495	1.62696847345783	-3.37943741719894	0.000880210832449748	0.0083622727460508	-0.81764278741387	-3.32625588369481	10.1508914203269	adipose	LOC103878874
0.110494917242796	5.80813649390532	3.37898969441066	0.000881578406377876	0.00837013321496641	-1.15401927216907	3.32582316015865	2.39499834141711	adipose	FAR1
-0.207625826241515	4.47309839995298	-3.37891251243685	0.000883701710605533	0.00838161702241349	-1.01165318202833	-3.32515254236883	2.84855372530312	adipose	GSTM3
-0.13054881008553	5.8269469585776	-3.37882048645974	0.000883869778291296	0.00838161702241349	-1.18981722023275	-3.3250995242123	3.73008899531983	adipose	MOB3C
0.153050436277907	5.82398667096753	3.37772181989124	0.000885533121648182	0.00839225426295938	-1.17106575815145	3.32457531397688	-0.0788960883672542	adipose	SGCB
-0.247191338528732	4.26629460037151	-3.3774099711073	0.000886974880566689	0.00840077981319123	-1.00699570772838	-3.32412167505184	7.43370577012836	adipose	SDSL
0.27372757799233	1.87940612731672	3.37702643992955	0.000887520370007892	0.00840081132148582	-0.764328741363657	3.32395021899613	2.44833544214567	adipose	CKAP2L
-0.146144568843396	6.32668226105616	-3.3780869629978	0.000890032853951909	0.00841944998289672	-1.20770432692531	-3.3231617641101	4.43755389065887	adipose	SRF
0.915139594328408	0.576862895757284	3.37720288777608	0.000890945620508001	0.00842294227563849	-0.79911421747595	3.32287583521254	0.401543815354817	adipose	SSTR1
0.175518355382257	6.24385612651503	3.37504200338616	0.00089357926538129	0.00844094425501151	-1.17014494369818	3.32205235158729	5.34499733802582	adipose	PARP3
-0.253107740889699	5.56513253925542	-3.37492570487171	0.000893939304451364	0.00844094425501151	-1.161969420213	-3.32193995002521	5.59315548866642	adipose	BCL6B
0.110555080575651	5.36835420584163	3.37414953857881	0.000896345329361415	0.00845850845216512	-1.15780556203517	3.32118988205153	1.61132228560598	adipose	RASA1
0.660795787598622	2.55664496280813	3.37446893971531	0.000897185243259536	0.00846128140249939	-0.838573533559797	3.32092848187553	1.46856856638069	adipose	KLHL4
0.403416478413413	2.98888761698924	3.37600175355861	0.000897955259016376	0.00846339217667807	-0.875501750254092	3.32068903479543	2.79571142805803	adipose	BTK
-0.185803851507169	3.17688794735919	-3.37276542974117	0.00090071080778517	0.00847915309711588	-0.901720597951478	-3.31983371497433	4.31634061788317	adipose	LOC103881574
0.335904369332856	3.51037119224252	3.37272388249604	0.000900721910155066	0.00847915309711588	-0.943287413051019	3.31983027371704	0.962060205874189	adipose	STS
-0.622552686893045	2.52454679478978	-3.37200174823306	0.000902936888559721	0.00849484340512014	-0.860420388838461	-3.31914451071927	1.69428192977144	adipose	BMPER
-0.336054664302989	1.24282401002752	-3.37215294972195	0.000905460010203106	0.008513411928457	-0.80312206198117	-3.31836524277382	4.2548003349075	adipose	ZFYVE28
0.154541115851985	3.06555044637844	3.37047239868956	0.000908952071709932	0.00854106267504269	-0.892285505452182	3.31729003066083	0.340370909781266	adipose	BMT2
-0.122703725594853	5.51639919890395	-3.37001788300745	0.000910283936133801	0.00854839369114743	-1.20001212052198	-3.31688095540038	0.442974630194654	adipose	DHPS
-0.177464940446122	3.20150022549621	-3.37165016465974	0.00091206101787192	0.00855514286414578	-0.916285152711088	-3.31633599688846	-0.264797222533669	adipose	NMNAT3
0.156338102716197	4.04797276404755	3.36932771618785	0.000912245963031829	0.00855514286414578	-1.0027159373558	3.31627933829366	4.81642227513362	adipose	SENP7
-0.170224205235267	5.97664236127569	-3.36900119766244	0.000912658996736559	0.00855514286414578	-1.16914795753091	-3.31615284240017	5.11955843726206	adipose	CEP250
-0.0845430824419305	7.15791375598588	-3.3696609446654	0.00091455171071258	0.0085677017880843	-1.19778962601072	-3.31557385665669	6.13393687373779	adipose	DDX42
0.139737263947587	8.06898513777187	3.36804778818998	0.000915511300125463	0.00856908214908743	-1.11599991728148	3.3152807400159	4.73207050773627	adipose	CNN3
-0.223258460304338	3.51866836412053	-3.36802412953533	0.000915805100928608	0.00856908214908743	-0.967432330709535	-3.31519105240957	5.18115076825744	adipose	THSD7A
0.169786614768153	3.03751241620905	3.36650990629136	0.000921661374131004	0.00861642255375394	-0.912210976656165	3.31340886713626	6.11021304168171	adipose	CCDC121
-0.0951111752065197	7.4296780728473	-3.36600311315235	0.000921976675967992	0.00861642255375394	-1.16245617364941	-3.31331321221434	5.7161448093347	adipose	EIF2S3
-0.150277150819654	3.63255713072275	-3.3655991189101	0.000924310287790455	0.00863302465901935	-0.995119405616257	-3.31260619193834	1.19132040438721	adipose	MDP1
-0.10888761853362	5.55842548286898	-3.36367997093179	0.000929343787105406	0.0086748084224086	-1.17617501257512	-3.31108679403153	4.68585987820867	adipose	POLR2F
0.595397467886253	0.285649965049929	3.36510330642804	0.000930164857312011	0.00867724531249224	-0.837454232610695	3.31083967171261	5.24999550032163	adipose	HPD
-0.13049777318093	6.76117479027871	-3.36321475401763	0.000931287945517449	0.00868249501551917	-1.21703758470209	-3.31050197635676	0.687798047040252	adipose	MRPS18B
0.161823599529202	5.340533052888	3.3626268931752	0.000932724010401676	0.00869065456474683	-1.19982791579239	3.31007072298474	0.0498157685334907	adipose	B4GALT2
-0.315165104041433	0.81497342293378	-3.36176121293087	0.000936470392172112	0.00872031774441519	-0.865503618923131	-3.30894856555698	5.93726880293741	adipose	SOX15
-0.370771429477715	3.43234768997332	-3.36241094142717	0.000938051330993097	0.00872979301726008	-0.931751836793802	-3.3084762727922	9.2407504065835	adipose	DOK6
0.122332216402472	5.80458509368682	3.36097646347323	0.00093996442353421	0.00874118508650414	-1.15807552986076	3.30790573686393	6.37431627540181	adipose	CLN5
0.189280017004436	5.68254939872662	3.3613352105334	0.000940403713404479	0.00874118508650414	-1.24913182011939	3.30777488062438	1.22822099119141	adipose	FAM20C
0.689049637711659	1.17424665162086	3.35957333032994	0.000942734349202609	0.00875382860534525	-0.862123042968369	3.30708157355864	3.95983662096641	adipose	ASIC2
0.221455023440579	5.15188591708192	3.35939273636474	0.000942893832999111	0.00875382860534525	-1.19091486886846	3.30703418909917	4.37529996280424	adipose	GSTO1
-0.0778382483985846	5.78336960986115	-3.36196411549359	0.000943502410241295	0.00875423344113106	-1.26043167835374	-3.30685344203782	1.64372985477439	adipose	HDAC3
0.127004808674445	5.50209423656003	3.35845774579268	0.000947045250607327	0.0087789500995967	-1.17015020757608	3.30580336016627	5.11859792586395	adipose	XRN1
0.188316895386327	2.17697517356803	3.35831392414388	0.000947299423460837	0.0087789500995967	-0.867902071854548	3.30572816444961	6.7341967517598	adipose	ZNF880
-0.116047087041226	4.52767184345007	-3.3573203642914	0.000949893862058744	0.00879773185451299	-1.14168484004896	-3.30496168047474	3.63962348688242	adipose	IFT43
-0.35749778444697	1.45225385655295	-3.35697977043254	0.000951120352067843	0.00879918145421604	-0.862574239909201	-3.304600009115	0.953049000549286	adipose	LOC103881878
0.317960850117839	4.74992407039922	3.35686813240526	0.000951186120413803	0.00879918145421604	-1.15698654186994	3.30458062733757	2.10009415545637	adipose	ERV3-1
0.121478955856348	5.55253375205171	3.35686068874278	0.000952177128921347	0.00880309344429372	-1.24353541984719	3.30428872962843	2.86930841082881	adipose	RAB8B
-0.132540828691908	4.72225237705382	-3.35524166074001	0.000957977394090481	0.00885143692393083	-1.11199139388675	-3.30258590644721	2.85092845620428	adipose	MRPS17
0.348067413391955	0.791739542498084	3.35494476152315	0.000958891678843613	0.00885234689583229	-0.873166807946597	3.30231836535558	3.56317783180958	adipose	ZNF781
-0.147597658403361	6.06329641628583	-3.35431923669704	0.000959218485840749	0.00885234689583229	-1.2411330486123	-3.30222279130651	6.68705462376682	adipose	TRAP1
-0.120743188472886	5.27385860599619	-3.35433948122058	0.000960690763719591	0.00885774086997489	-1.23624482435935	-3.30179260023316	3.02680705985714	adipose	PLAA
-0.166735825992786	4.07580934030429	-3.35393322509121	0.000960946266694274	0.00885774086997489	-1.08852645104694	-3.30171800592813	5.79831207403983	adipose	INAFM2
-0.226490954935937	6.74910244471987	-3.35311849061809	0.000965451117453804	0.00889397447380898	-1.25539594331642	-3.30040581920259	6.13077510261681	adipose	ANG
0.373271985264461	-0.133888219249074	3.35173087040607	0.000969178670711117	0.00892300861715315	-0.982033796243053	3.29932432630831	5.90558926791845	adipose	LOC101011407
0.457406350789605	10.3736489307116	3.35139446842276	0.000970334105584037	0.00892557292368937	-1.03337780010242	3.29898987647844	0.671230533581157	adipose	LOC101024934
-0.0961485374509064	5.2045991022745	-3.35089469531647	0.000970609253076257	0.00892557292368937	-1.20205125421445	-3.29891028721665	4.6360184540938	adipose	FAM98C
0.0909627908563976	6.86577834077052	3.349464828119	0.000976033144708154	0.00897012667689967	-1.25409995482322	3.29734562081768	3.68977915878722	adipose	COPS7A
-0.105420555331115	6.29996953974639	-3.34870437782891	0.000977905066250904	0.00898200296476453	-1.23854654177424	-3.29680748359126	4.01570500602166	adipose	CWC15
0.130225959542677	8.88043878669271	3.34873354841305	0.000981661302175025	0.00901116224952726	-1.1410377328906	3.29573051780359	4.00018166483463	adipose	CD151
-0.156439772519179	3.77172171938711	-3.34720035924442	0.00098580418130994	0.00904069310325563	-1.07469621230393	-3.2945471121924	5.3738402513703	adipose	MDM1
-0.246497556947852	1.48315499089858	-3.34803681030749	0.000986045262633238	0.00904069310325563	-0.845523285999612	-3.2944783896329	3.96576014493783	adipose	LOC116275889
0.236582881596361	4.9943957968357	3.34566277513358	0.000988172034258719	0.00905483481421576	-1.21993837612711	3.29387280592597	6.13384105839052	adipose	CAP2
-0.0903239088397883	4.83493555442068	-3.34390499326287	0.000993880771878819	0.00910176274247181	-1.2056641630545	-3.29225322904062	7.66517617130491	adipose	ZNF622
0.127043398035252	7.04015071073932	3.34255606027607	0.000998483805031115	0.00913538822301557	-1.24996306638535	3.29095360194848	7.52668042467847	adipose	FUCA1
0.173021817736541	6.56380848908113	3.34246724540732	0.000998731697308059	0.00913538822301557	-1.26595496828899	3.29088376918756	2.07785487250665	adipose	WSB2
-0.168731085278549	6.36244093249616	-3.34167095818799	0.00100389526443622	0.00917145291350913	-1.30569290925215	-3.2894327972688	3.0642658082934	adipose	AOPEP
-0.288285305419943	1.32703068809896	-3.34102487344921	0.00100391772918777	0.00917145291350913	-0.957411380469198	-3.28942649974025	4.85633506117428	adipose	LOC103876503
-0.220480480806401	3.21306684713658	-3.34115338860845	0.0010044501835576	0.00917145291350913	-1.00951486842201	-3.28927727534401	1.49699439562078	adipose	AVPR1A
0.189546711294116	12.0813271256553	3.34013837530159	0.00100734937759865	0.00919250801289223	-0.974398176354734	3.28846603671616	3.9403556370888	adipose	DCN
-0.509952205677128	0.152537364772764	-3.33951513529453	0.00100881569595136	0.0091980484853962	-1.05979685486637	-3.28805656116131	1.12696683233088	adipose	LOC103879468
-0.258940893956433	3.6428817219036	-3.34057000811042	0.00100914375122127	0.0091980484853962	-1.02119324077271	-3.28796502577261	7.60220494359237	adipose	REELD1
-0.186273304861875	6.73233769499497	-3.33908020614741	0.00101066034307114	0.00920645621157399	-1.284714149745	-3.28754221749529	1.23405288284362	adipose	RARRES2
0.196239195617394	6.2986587447753	3.34019739942183	0.00101362081468268	0.00922799913249597	-1.32536317116526	3.28671856166712	2.62767264280208	adipose	FLRT2
-0.0809985713060898	5.99239961649732	-3.33779689893444	0.00101482617920377	0.00923354764930263	-1.29435015604812	-3.28638384555629	7.44054579448747	adipose	KHDC4
0.151151108759439	3.83559929345262	3.33736737385875	0.00101648069625952	0.00924317393693733	-1.09893847721866	3.28592500357898	5.58876102566341	adipose	RPAP3
-0.186435721824755	4.43537061191412	-3.33679969724594	0.00102053368367656	0.00927458617511339	-1.13072184061434	-3.28480391560403	5.97031461088953	adipose	GADD45GIP1
-0.54980136499761	1.14824697077372	-3.3359355086688	0.00102176058750016	0.0092802932610287	-0.959754947182588	-3.28446535692346	5.81704017001575	adipose	PRR16
-0.1292891429114	7.44099164021284	-3.33506131016756	0.00102423445727074	0.00929731277997077	-1.24982489881133	-3.2837838461933	2.90983198689766	adipose	CDV3
0.109977759618951	8.44231426400395	3.33499287009378	0.00102488069874491	0.00929773210014775	-1.19343452711303	3.28360606819352	4.903464632871	adipose	LAMP1
-0.0945686648149876	5.6426283154931	-3.33395955076985	0.00102836265438994	0.00932386151537282	-1.26925695133867	-3.2826499802549	7.61060244397141	adipose	AMBRA1
-0.59200212655702	1.15481095331252	-3.33380075461793	0.00102945591526383	0.00932831544269766	-0.982878916678715	-3.28235040671375	6.14872752054756	adipose	PLIN5
0.185485446410529	6.62234694086225	3.33337561763692	0.00103035742650552	0.00933102765850555	-1.27088464083084	3.28210359750397	5.27281654183778	adipose	PTPN11
-0.137930869480458	7.36272861693835	-3.33254748353791	0.00103308873223669	0.00935029784229412	-1.26370353686732	-3.28135705848616	3.22849021562143	adipose	IP6K2
0.281611345616494	11.1628177371115	3.33230298491562	0.00103729229587417	0.00938286288649749	-1.05010159448083	3.28021167303616	4.65326799696543	adipose	IGFBP5
0.18690005425884	4.97411391640126	3.33119299571848	0.00103822258422994	0.00938579868298886	-1.26510451311233	3.27995876898452	6.35546383553211	adipose	PTPRE
0.435966126670479	0.635425935130868	3.330496252154	0.00104054304805465	0.00940129127090777	-1.03851889653024	3.27932885073943	5.74226121269385	adipose	TMEM233
-0.189091134700565	3.55555192872631	-3.33110766320065	0.00104261383079203	0.0094145112518196	-1.09140808976856	-3.27876780812291	3.901986316803	adipose	UBE2S
0.184166206919159	4.86359772456533	3.32897399527638	0.00104645827168284	0.00944372214311332	-1.26823266106761	3.27772895219662	4.45505524552757	adipose	LYN
0.125651357563845	4.82727689397172	3.3298278545658	0.00104891946046462	0.00946019647313478	-1.15393454549402	3.27706573513739	6.95699458638117	adipose	BORCS7
0.0975778543588498	8.13863168579519	3.32794011584768	0.00104950485558688	0.00946019647313478	-1.23129323228964	3.27690820057165	8.44077141392043	adipose	IQGAP1
-0.389242307218968	1.6522191583719	-3.3313519317421	0.00105252793948424	0.00948193047808622	-1.0591687251883	-3.27609595600281	0.760733130713858	adipose	ZBTB20
-0.145956214636966	6.2845759016513	-3.32668965836044	0.00105447188702926	0.00948313509978182	-1.33883361617873	-3.27557479414168	4.05236523361878	adipose	GLB1L
0.454203921999833	4.57703849596805	3.32641705131134	0.00105467778801017	0.00948313509978182	-1.26393788620182	3.27551964527229	7.75399725367913	adipose	KLF5
-0.150201709962691	3.80382969008143	-3.32626848828197	0.00105521944035507	0.00948313509978182	-1.11739031724847	-3.27537461574139	5.88635556891034	adipose	PAM16
0.416610469843227	0.7296699510259	3.32671912097596	0.00105569000407979	0.00948313509978182	-0.942350453673196	3.27524867636557	4.43893084235778	adipose	CD22
-0.353065735502696	0.950712937090857	-3.32639992718332	0.00105572171972402	0.00948313509978182	-0.953456055724402	-3.27524019001388	5.43735212312873	adipose	BNIPL
-0.100836328244981	6.33557832881496	-3.32562476056987	0.00105835549557887	0.00950128528620779	-1.34411847865374	-3.27453627605995	1.44044765221285	adipose	C1H1orf43
-0.242284765707615	3.45190010773279	-3.3244676346446	0.00106170143581357	0.00952580413892951	-1.08171227810886	-3.27364435959788	8.20720573567247	adipose	FAM110D
-0.300694568977465	5.07995360729492	-3.32388846844278	0.00106384156507057	0.00953948208956506	-1.2902637901674	-3.2730752348616	8.63247283453389	adipose	SLC7A2
-0.286992669105942	0.483760919303878	-3.32382533139708	0.00106555239524031	0.00954929691396681	-0.999662714311077	-3.27262103493943	5.57510307914689	adipose	LOC110743152
-0.09800722335454	5.17845377239396	-3.32421194616225	0.00106838069775417	0.00956623815220128	-1.33620909396269	-3.27187164018578	4.15566461134883	adipose	ZNF318
0.337131698076992	1.80325847192172	3.32293694952852	0.00106867752445695	0.00956623815220128	-0.991380925823258	3.27179309861301	4.33964529376004	adipose	CD226
-0.23116072580198	6.4231841604907	-3.32219683841775	0.00106989163604683	0.00957157673241664	-1.32893920558022	-3.27147204961009	6.04471320340306	adipose	PEAR1
0.295337991998014	3.98556760471061	3.32204822696805	0.00107250713787455	0.00958943918139993	-1.18433725996088	3.27078157275722	5.89780591086414	adipose	PDGFRA
-0.185161735990882	5.00964790128508	-3.32054994873184	0.00107586811694644	0.0096139426021252	-1.28376434479603	-3.26989657758355	8.84948125058433	adipose	ASRGL1
-0.117997103459969	6.66179300697745	-3.32031394764493	0.00107785618780202	0.00962615655907338	-1.35369622152089	-3.26937429231479	7.26947380470858	adipose	GSK3A
-0.090212992229436	4.85170744504288	-3.31971928185405	0.00108223175700732	0.00965020536758358	-1.31238087665839	-3.2682279199462	5.90717567635079	adipose	NGDN
-0.105914686882738	5.42820901940951	-3.31885946457432	0.00108226300623192	0.00965020536758358	-1.3356320632282	-3.2682197482692	6.97302411615003	adipose	THOC1
-0.113384479713139	4.41912943973314	-3.31987984157878	0.00108319637444974	0.00965020536758358	-1.26156617193865	-3.26797577288909	3.87857362788941	adipose	IFT46
0.13837806652961	3.77111675098845	3.31845934889559	0.00108349295172956	0.00965020536758358	-1.1383927653671	3.26789829054303	2.23548251360409	adipose	MICU2
-0.0861096568267376	6.68147189825186	-3.31840436751656	0.00108371220761202	0.00965020536758358	-1.33559560342386	-3.26784102142206	2.22599145636952	adipose	ARHGEF11
0.129292935309799	5.85100072448596	3.31882018965291	0.0010842857402364	0.00965020536758358	-1.28914722117972	3.26769126671457	4.98499550372736	adipose	AKAP11
-0.267104593857654	6.23870583913537	-3.31696841650354	0.00109275116819302	0.00971996518435751	-1.38650635781082	-3.26548934430276	5.02045380087403	adipose	NBEAL2
-0.242356288691375	1.67002834314434	-3.31593752567776	0.0010934500547292	0.00972060160529483	-0.980464842482522	-3.26530826426303	8.26227377681716	adipose	LOC116273249
0.186230390972081	4.85710805358808	3.31494805769537	0.00109649879513368	0.00974211515515847	-1.27809583222029	3.26451959180096	4.71801712129681	adipose	ST3GAL2
0.155567798632386	6.02655260845474	3.31947430161238	0.00109791107356911	0.00974907282805352	-1.1641842465659	3.26415493942583	0.651639066626679	adipose	ARMC10
0.285387794307883	5.21547853721975	3.31394905152103	0.0011013564802217	0.00976977998875969	-1.28661130913698	3.26326714708831	5.99112992588855	adipose	ALCAM
0.156788309917367	3.59741492658213	3.31359450328063	0.0011015040748863	0.00976977998875969	-1.12893126711549	3.2632291731491	4.81613656757786	adipose	CEP85L
0.285796940174504	7.33240902844403	3.31538480922061	0.00110238868809725	0.00977203244969499	-1.35901416407376	3.26300167372979	5.73833180030578	adipose	C1R
-0.115904114172831	5.4644977955719	-3.3128691399541	0.00110560270938836	0.00979491937219707	-1.30333257008497	-3.26217652983063	5.96558493931522	adipose	SCAF4
-0.395724545397719	0.575485245288786	-3.31434041993891	0.00110758158120071	0.00980684377183141	-0.948014364923409	-3.26166959159802	0.0316526622895723	adipose	LOC103878020
-0.297218894646435	5.25530424537149	-3.31264892949199	0.00110851271786121	0.00980948290306078	-1.36895652088739	-3.26143134700726	4.85654606429645	adipose	GJA5
0.0823474616914997	5.67592080681701	3.31148803899739	0.00111099522442883	0.0098163199805735	-1.38860387034526	3.2607970654917	4.26017100938364	adipose	UBQLN2
-0.150850932275979	4.97893389140778	-3.31105383927005	0.00111103237604047	0.0098163199805735	-1.3196978298401	-3.26078758319536	4.62153848884721	adipose	GPATCH4
-0.0973270264225948	4.65855113353446	-3.31092371906113	0.0011117265575181	0.0098163199805735	-1.26493107740984	-3.26061045946386	6.42531074270166	adipose	ZC3HC1
-0.442476918019867	5.78652617555576	-3.31312475250013	0.00111187242584403	0.0098163199805735	-1.40745317691552	-3.26057325346388	5.20576398039913	adipose	NR1D1
-0.148524296124121	3.8814628466516	-3.31072103531704	0.00111245291293237	0.0098163199805735	-1.18265933810547	-3.26042523584908	6.68342808013338	adipose	RABEPK
-0.349898469620009	3.53452532244111	-3.31181219789362	0.0011135322511269	0.00982025169676223	-1.08394821521871	-3.26015020661291	6.54818116572344	adipose	SPTB
-0.212168307596847	1.54328832071572	-3.30864002132424	0.00112005398216844	0.00987214815341296	-0.95066580913841	-3.25849361132573	2.70447610180748	adipose	ZNF585B
0.248085524528762	1.59538408386971	3.30828348704871	0.00112249314585271	0.00988564258114546	-1.04093455355072	3.25787632617527	7.72038682659713	adipose	ZNF680
0.196703703724686	6.05870684668931	3.30796386711879	0.00112286098372482	0.00988564258114546	-1.35854201042626	3.25778334417176	5.58515538100489	adipose	LOC101007826
-0.395348306581291	9.67725804758651	-3.30704891378191	0.00112698631338045	0.00991632761262355	-1.20526113366007	-3.25674246845583	3.15102088659552	adipose	ACACB
0.569766407897077	6.06073810829719	3.30666033468706	0.00113312160804488	0.00996465341467387	-1.41611983880305	3.25520094819353	6.98969399581267	adipose	IFI30
-0.106265413450874	6.3064711446381	-3.30509246330065	0.00113451877626182	0.00997128101995283	-1.34994225448667	-3.25485098226354	1.31325458596191	adipose	MIA3
0.231064446022365	2.62334618666888	3.30749490314269	0.00113609730797542	0.00997519216228008	-1.04756487166074	3.25445606701042	7.21289287226453	adipose	LRFN3
-0.551393761877266	-0.235173411104132	-3.30522327351005	0.00113669846445428	0.00997519216228008	-1.30335212444738	-3.2543058037289	4.13544241296697	adipose	LOC103885770
0.592247530351719	1.73534626801604	3.30433651440079	0.00113689508606561	0.00997519216228008	-1.02001508778726	3.25425667271964	7.01433616741944	adipose	ADAMTS14
0.174341138254796	3.44626498432724	3.30331754954838	0.00114088732373544	0.0100045552242674	-1.14554701699109	3.25326080363003	6.08571421956967	adipose	NAP1L2
0.205148026628664	5.36542621088871	3.30201032294428	0.00114797687263947	0.0100610303402424	-1.40470625648288	3.25150021879626	2.01743073464052	adipose	MARCHF2
-0.206991332344193	1.62607225169237	-3.30080628010663	0.00115093153300063	0.0100799251002143	-1.02470137070964	-3.25076943790022	7.99638829443726	adipose	OXLD1
0.253838774746249	7.49026477174514	3.30134343952087	0.0011514338449422	0.0100799251002143	-1.37914123383495	3.2506453727653	3.43053610883085	adipose	ECM1
-0.275705421298104	1.43990584477927	-3.29993180746679	0.0011534697115343	0.0100906745609078	-1.04440476353954	-3.25014304938919	8.32835743818868	adipose	MYO1A
-0.154989224754264	4.07455994118661	-3.30051037489116	0.00115396420277048	0.0100906745609078	-1.19482559422319	-3.25002116385671	2.57959109911533	adipose	LSM5
0.28668709236595	8.92836428492845	3.29942778982368	0.00115618297765579	0.0101043740771441	-1.23388287496106	3.24947485882142	6.69400953382278	adipose	LOC100997115
0.72381958252464	0.710011258198509	3.29896390067855	0.0011572316106681	0.0101078375463936	-1.06747797193084	3.24921700231917	5.02911496578756	adipose	COL6A5
0.235014373395333	3.92481867939907	3.29854141405739	0.00115974746097442	0.0101186147321096	-1.23749427375457	3.24859923984924	3.74848518234331	adipose	ADGRE2
0.418876544351003	6.2218832618727	3.29890056320445	0.0011597715239901	0.0101186147321096	-1.42961149818797	3.24859333720139	3.12773316073424	adipose	LCP1
-0.265621212609341	7.27580768427604	-3.29869502295058	0.0011617726440815	0.010130369791808	-1.3035041400276	-3.24810285891511	1.68703932330164	adipose	ECH1
0.408699436788561	4.79326584265903	3.29850522325214	0.00116397775894061	0.0101438894121399	-1.36836421681749	3.24756328452328	6.12960935626241	adipose	FERMT3
-0.378153445110957	-0.612919177439164	-3.29681173028943	0.00116677272776725	0.0101625314315647	-1.14283093712397	-3.24688073334665	5.45452114486012	adipose	LOC116273800
-0.211914443713659	6.27481003481653	-3.29559477909964	0.00117042698932317	0.0101886326963834	-1.41216768833496	-3.24599061238731	4.04857780202652	adipose	SH2D3C
0.126688978952264	5.08603069188728	3.29460000307868	0.00117437654214413	0.0102127873926662	-1.36554868008985	3.24503144627825	5.81952047119648	adipose	PTAR1
-0.172772656132423	4.17713566830737	-3.29470056483474	0.00117451998281583	0.0102127873926662	-1.24665283329727	-3.24499666721068	5.21856361331197	adipose	PAOX
-0.348514936116587	0.109227667171887	-3.29519591947647	0.00117584744147368	0.010218595684596	-1.07131117178113	-3.24467499359181	1.97281701729615	adipose	SLC39A2
0.161889040998198	6.23772413193349	3.29390881340014	0.00117948699673205	0.0102391480648683	-1.35721089632551	3.24379476422965	3.3661737730827	adipose	TSPAN9
0.209114078712789	5.21877567357887	3.2942770763639	0.00117953399779219	0.0102391480648683	-1.42187209455406	3.24378341340886	5.90705594410063	adipose	EIPR1
0.168785160437131	6.90878536695058	3.29312593443372	0.00118022536592276	0.0102394132390667	-1.40249668559186	3.24361649532239	0.504948908599387	adipose	RNASET2
-0.0941481223153075	5.61432798274686	-3.29330990899866	0.0011821081591474	0.0102500089121371	-1.44601522990925	-3.24316238723995	4.7428922462855	adipose	KXD1
0.618302474194041	6.98508841704099	3.29319199076104	0.00118833488272304	0.0102982377001082	-1.44194476545016	3.24166531813752	1.537409070001	adipose	MYRF
-0.0738765547029705	6.33590052507455	-3.29039242497145	0.00119119604186954	0.0103172625314525	-1.41362355325692	-3.24097984860666	3.52400893957548	adipose	RBM17
0.134427258850881	4.16708139628646	3.29018591032397	0.00119199655502005	0.0103184282793495	-1.28381688432688	3.24078833595565	5.07116104813422	adipose	RFXAP
-0.0809217526632638	7.23996094552857	-3.29253648551368	0.0011955209886242	0.0103431589719329	-1.44233018238064	-3.2399465704894	8.98083202520841	adipose	DNAJB2
-0.271402365537476	1.9173065329799	-3.28925266495627	0.00119625474087864	0.0103437317019612	-1.0569590854413	-3.23977161161024	4.74432227855358	adipose	HOXD3
-0.102772230826038	6.16780631739048	-3.28862879658879	0.00119929937652079	0.010360977779232	-1.39539239826443	-3.23904669385278	6.42802740900792	adipose	PHF12
-0.167403822115531	3.5865684704076	-3.28953592713035	0.00119958658508823	0.010360977779232	-1.15510743075525	-3.23897839821636	7.39743108108586	adipose	PRICKLE3
-0.228127293506387	1.9042210272662	-3.28844945784268	0.00120103567053999	0.0103638643938297	-1.05784553096224	-3.23863404882412	6.57952529937079	adipose	LOC108581910
0.573344628298907	7.40434772362489	3.28916857319041	0.00120183260254346	0.0103638643938297	-1.42674832152437	3.2384448356512	4.34447192636792	adipose	WT1
0.0940491639850689	5.08723472948713	3.28811353845237	0.00120192735177231	0.0103638643938297	-1.4200420274806	3.23842234733618	5.54757263882641	adipose	VAMP4
0.417236504328797	5.74673109688807	3.28734702057932	0.00120333154667464	0.0103702015104136	-1.42572170528633	3.23808925965954	5.1973820778395	adipose	ABCD2
-0.0933420702960182	9.79165745045899	-3.28717563318206	0.00120422860473716	0.0103721635521969	-1.24649955464024	-3.23787665732109	5.87878308983905	adipose	DDX17
-0.337174651695055	2.47849234257981	-3.28576664383407	0.00121059123912374	0.0104211729167902	-1.09596641951022	-3.23637290113508	7.07422160777729	adipose	SLC9A5
0.108510705492477	6.38733431837579	3.28471221464164	0.00121409401962695	0.0104427927284845	-1.44757323565213	3.23554816091996	3.07096545554688	adipose	ANKFY1
-0.321104605448929	1.63830779976582	-3.28463505652371	0.00121445062902414	0.0104427927284845	-1.07798660791396	-3.23546431947599	5.14120548680406	adipose	VAX2
0.279005539262635	4.88978052708752	3.28477803035357	0.00121866803016999	0.0104675519764036	-1.42122812907265	3.23447449898772	2.69018448471896	adipose	NHSL1
0.13855287418877	4.89959038712476	3.28409333982531	0.00121868110780458	0.0104675519764036	-1.34037801634366	3.23447143460164	2.96027855987638	adipose	SLC41A3
0.449476270838712	3.63296627608164	3.28356014847209	0.00122020814169808	0.0104748615820563	-1.24101639474152	3.23411382462873	5.19602144749254	adipose	GPR63
-0.106696794416735	4.5762018105457	-3.28304737169686	0.00122151150192017	0.0104777374162677	-1.33112250321018	-3.23380892271972	0.272155031861361	adipose	BUD13
-0.148116508059196	9.23802494906384	-3.28350557133449	0.00122189554767317	0.0104777374162677	-1.30793870808722	-3.23371913819169	0.353030086666091	adipose	EIF1
0.571415873472028	3.49241331179527	3.28184516692379	0.00122644470473758	0.0105109295906575	-1.20476778096998	3.2326575871566	5.64363220311549	adipose	ERVMER34-1
-0.105364573863954	4.78334377170717	-3.28256911105934	0.00122825062140388	0.0105205878267845	-1.42277382810623	-3.23223718253084	0.176474723377617	adipose	TXNL4B
-0.271238734338676	5.4189039225977	-3.28200704888608	0.00123032027052155	0.0105310167190526	-1.35286410593577	-3.23175608430292	6.56715676129882	adipose	NDRG4
-0.10776702731883	5.85566427375009	-3.28062111511453	0.0012308274461571	0.0105310167190526	-1.45021806091781	-3.23163830332161	6.7153806645621	adipose	ENTPD4
0.418789704005633	3.37217758558852	3.28030069249199	0.00123381894774533	0.0105435273133397	-1.21303075928022	3.23094449988413	0.178274710903401	adipose	LOC100998153
0.151924540208199	8.55779864933504	3.27988996583628	0.00123393789960267	0.0105435273133397	-1.34023513945703	3.23091694412409	5.35430604700183	adipose	CLIC4
-0.107798426952074	3.81204397212922	-3.27987743622378	0.00123433098072915	0.0105435273133397	-1.28759370853782	-3.23082590246749	6.06318287282873	adipose	ZNF830
0.0848637919673096	5.18576278917877	3.27864733720237	0.00124261903573686	0.0106084749083982	-1.46781142239044	3.22891251062083	4.15672663967128	adipose	ATG5
0.297093991546799	0.936423651318144	3.27682942256527	0.00124655308113798	0.0106326371894259	-1.03262068030639	3.22800841261465	0.52595055299412	adipose	LOC101002089
-0.140270001812734	6.40863683495974	-3.27792882698219	0.0012468216697765	0.0106326371894259	-1.379719444511	-3.22794678335556	5.8893142131619	adipose	SF3B4
0.170128352625651	3.11431172549867	3.27821680427739	0.00124842715783526	0.0106404723931009	-1.18562565009911	3.22757865002866	4.58517609412997	adipose	FKBP14
0.302936846037627	6.42390622491926	3.27691908269872	0.00125176304838214	0.0106626849115344	-1.5055606395487	3.2268151366156	1.13159099188498	adipose	SLC6A6
0.0832591136261247	4.95582500216853	3.27528546180864	0.00125301926963737	0.0106626849115344	-1.41706658255223	3.22652810154653	6.62936223109373	adipose	SLC35B3
-0.410068221417401	1.58309264957002	-3.27529752663171	0.00125309772338846	0.0106626849115344	-1.09753770347045	-3.22651018439829	1.54887427785593	adipose	LOC101025966
-0.445297877824913	5.43088074381084	-3.27465308165425	0.0012565433212918	0.0106861354354646	-1.47329915926679	-3.22572430386057	5.1777707931124	adipose	CTTNBP2
0.365284066385523	1.67253135039359	3.27496275369972	0.00125801537472544	0.0106887822236297	-1.07343265883523	3.22538916071362	6.33250722455765	adipose	SLFN11
-0.0852389490808906	7.20940340925461	-3.27451539740468	0.00125823419011943	0.0106887822236297	-1.39331216197425	-3.22533937381719	4.07075894168897	adipose	OTUD5
0.859742125305045	0.329948740897269	3.27210777327495	0.00126771569414635	0.0107563601442911	-1.13338468978089	3.22318969570453	4.02973373273783	adipose	ARC
0.173791546380466	7.13224297966246	3.27178570043817	0.00126779314527201	0.0107563601442911	-1.45116867392449	3.22317219692949	5.23716609712413	adipose	MARCKS
-0.352952727407867	0.189193604673482	-3.27167284438188	0.00126827169949144	0.0107563601442911	-1.20443396968702	-3.22306409756125	4.01480053861231	adipose	LOC110743440
0.340540001109009	8.44856894148714	3.27156851156153	0.00127151000150638	0.0107725489209031	-1.39842969497166	3.22233359393729	5.56753644607213	adipose	SCARA3
-0.117358705274283	6.59446133535934	-3.27090335826901	0.0012715709568462	0.0107725489209031	-1.46801220017943	-3.2223198599676	6.17578126859612	adipose	CRTC2
-0.158625909873336	8.7039164593921	-3.27164659481511	0.00127295107874063	0.0107783480683531	-1.38821432760086	-3.22200906449537	5.39475172709634	adipose	EIF4B
-0.107838615714991	6.16471142041587	-3.27123248939258	0.00127445203305659	0.0107851634364893	-1.52604161861849	-3.22167141117707	1.83896577816393	adipose	U2AF1
0.1141065482629	5.1580514984083	3.2679442871576	0.00128526569002544	0.0108560797424078	-1.42470172992816	3.2192495736893	5.26418551263591	adipose	REST
0.604347954156589	0.0754554753479734	3.26762301157012	0.00128561676302815	0.0108560797424078	-1.22298146641387	3.21917126268634	8.24176569871685	adipose	LOC116270501
-0.286125035687222	7.92679822938149	-3.26782634397119	0.00128578867242448	0.0108560797424078	-1.43362124009537	-3.21913292345286	6.20666520623616	adipose	PER1
0.670022813947944	0.767719721930746	3.26806162606265	0.00128623732379689	0.0108560797424078	-1.09968343468781	3.21903288750713	5.64371073604795	adipose	IL1RN
-0.839659542090588	0.67828198744182	-3.26918391872188	0.00128654110989951	0.0108560797424078	-1.25842563556852	-3.21896517050483	2.90301101339111	adipose	LOC100998522
-0.299036838481359	7.28180539130959	-3.26925601962815	0.0012870357203487	0.0108560797424078	-1.47719199408753	-3.21885494839219	7.22657442955992	adipose	BTF3
-0.165987479803364	5.51713360189213	-3.26559181041018	0.00129486758269252	0.0109105866489808	-1.4633997736678	-3.21711483790683	1.15818075417017	adipose	THAP7
-0.154569293560783	4.3379248475142	-3.26583505848125	0.00129490602436113	0.0109105866489808	-1.33764188910252	-3.21710632078641	7.36999077097012	adipose	PSMG3
0.370925027743051	3.25400753034782	3.26522090727852	0.00129595510975261	0.0109134915356613	-1.23062363871094	3.21687397589522	4.21678565003534	adipose	ARNTL
0.261280105642579	8.09073126644907	3.26505400609909	0.0012966900691095	0.0109137493866658	-1.41488966066779	3.21671130506536	0.514330622388782	adipose	KIF1C
-0.149997172429076	6.48449181387133	-3.26479637830925	0.00129863607304486	0.0109241943278122	-1.46540999697242	-3.21628100059137	4.62816128146646	adipose	SETD1B
0.34689590873347	6.94046545940545	3.26738248815531	0.00129995835471477	0.0109274744572217	-1.53562809940228	3.21598895433607	1.01374714133284	adipose	ID4
-0.113711895827172	7.34616416147744	-3.26429064369316	0.00130043645686458	0.0109274744572217	-1.43793534968818	-3.21588342560266	4.16782210614285	adipose	PA2G4
-0.150182249146151	6.8417640814431	-3.26417586775458	0.00130199957154777	0.0109346793285272	-1.51736341432985	-3.21553865803222	6.12272672516545	adipose	IDH3B
0.279514453199371	5.24938565666087	3.26417787850567	0.00130562937615853	0.0109592238264228	-1.516567537712	3.21473952325742	1.48539084031187	adipose	HR
0.104345242072509	7.33000311037255	3.26239730547293	0.00131032668686162	0.0109926973540448	-1.42036315370938	3.21370840524699	4.46209055596833	adipose	RAB2A
-0.112027223631329	7.42619928330511	-3.26160870670047	0.00131170794022437	0.0109983303754203	-1.46832829426909	-3.21340585198116	5.98109912954641	adipose	VPS4A
0.323905719897382	6.6992636769703	3.26213626257297	0.001312992016044	0.0110005616073384	-1.53658881529102	3.21312484832506	4.69329783170631	adipose	TPPP3
-0.320716372642215	5.18364912487925	-3.26134180481507	0.00131339393182162	0.0110005616073384	-1.49489599168951	-3.21303694628131	5.94707824744849	adipose	ACSM3
0.236196839728746	5.81233343568168	3.2609543944574	0.00131454827650943	0.0110042817636486	-1.4925941875597	3.21278462025876	0.446719988571118	adipose	NFIC
0.57305485856742	0.963028895062482	3.26299716012722	0.00131557728336079	0.011006949247125	-1.08022764454464	3.21255986391121	2.65448477136741	adipose	RAB38
-0.094234126155883	7.38544719068668	-3.25929679774033	0.00132245797622646	0.0110585463257577	-1.49085849617679	-3.21106113419001	2.95450763429869	adipose	LOC101015671
-0.125702694423949	6.12389487019256	-3.25902346928602	0.00132499287195444	0.0110718153713596	-1.47239103663502	-3.21051080478929	2.83694516834253	adipose	FOXJ2
0.10830957819561	7.58016195206927	3.25903106924572	0.00132547386343156	0.0110718153713596	-1.41180330421295	3.21040649053859	2.68666920565242	adipose	QSOX1
-0.506135386977291	0.844666322705409	-3.25769659891766	0.00132905926912514	0.0110957830684774	-1.14652199810911	-3.20963001019002	6.72758981836078	adipose	LOC101003577
0.495707194606875	2.41025266454968	3.25661703590625	0.0013337087734755	0.0111286039014555	-1.16273202386223	3.20862595447862	6.44112643468595	adipose	GNA15
0.387343551718142	7.6247609788044	3.27589309299212	0.00133968920976574	0.0111724888618515	-1.17131234626734	3.20733922321118	3.52450206732414	adipose	LOC101024059
-0.0902484452689075	6.13483415710458	-3.25522988843276	0.00134183455393989	0.011184360631145	-1.56442163411608	-3.2068789291367	6.60209282611241	adipose	UBE3B
0.631765839837698	7.34392123167359	3.2556356101895	0.00134353785819313	0.011192537157367	-1.52889352369622	3.20651396014778	5.86561827591145	adipose	KRT19
-0.219471972769464	4.76254288673197	-3.25441252560719	0.00134467903748849	0.0111960245491048	-1.47926414660407	-3.20626967705378	2.00542366623883	adipose	TSFM
-0.211096128442643	4.3005013684628	-3.25305496088066	0.00135132615913335	0.0112447232026784	-1.37072301859269	-3.20485057108277	4.22025992765824	adipose	DCST2
0.444801373660612	3.08742452641092	3.25311921067961	0.001351979304717	0.0112447232026784	-1.25704864416523	3.20471147751955	3.31855686282336	adipose	RETN
-0.121989539768514	6.38943461951969	-3.2530124818913	0.0013538425186061	0.0112541790910952	-1.57913995602082	-3.20431502876797	1.20138465589627	adipose	PPP1R10
0.142851975289601	4.39917620863462	3.25218938995905	0.00135461799070674	0.0112545875420917	-1.38993391506396	3.20415017458361	6.55646934599409	adipose	LOC108581466
0.306912544790233	1.25486620776443	3.25204823043313	0.00135547150564437	0.0112556436119826	-1.143306037445	3.20396883022598	6.00999662116879	adipose	TMEM229B
-0.334272712484358	0.620844736576114	-3.25142074099621	0.0013590346179215	0.0112729834460315	-1.17101770140316	-3.20321291988121	5.29712743433504	adipose	AS3MT
0.261556311780023	2.72608999741394	3.25140959280248	0.00135922096494931	0.0112729834460315	-1.20472217631165	3.20317343688837	7.26824533542836	adipose	FRRS1
-0.446846070678711	3.18848355982551	-3.25193593132759	0.00135974224334513	0.0112729834460315	-1.28348943781117	-3.2030630155384	4.41847403507373	adipose	LOC103883344
-0.468501868724182	-0.38798490240448	-3.25280481328662	0.00136126200492651	0.0112795480033883	-1.1974143617427	-3.202741310237	0.593839477547986	adipose	CDX1
0.546695461246991	1.2939100344135	3.25127350641019	0.00136424021935297	0.0112952393936187	-1.12185144137774	3.20211183714033	2.33619046001793	adipose	BCL2A1
-0.167909181292749	7.09669644328391	-3.25005735585565	0.00136461362664436	0.0112952393936187	-1.54609313640587	-3.20203300350724	6.1042598424473	adipose	GNPAT
0.193847834647046	6.76857891767645	3.24864637539251	0.00137007493966997	0.0113343893167038	-1.51276595821167	3.20088228064349	3.85036322787751	adipose	MATN2
-0.185291401157907	5.25059351297509	-3.2514936604996	0.00137082690885556	0.0113345586727411	-1.37537600787194	-3.20072416889494	5.73023992333449	adipose	PLCG2
0.0915360785233857	5.52470367741217	3.24821436949747	0.00137357805315664	0.0113512490312864	-1.49320584817845	3.20014638429282	6.37968717302695	adipose	DNASE1L1
-0.109808900956618	5.890659821829	-3.24667781863128	0.00137870663520112	0.0113845073312	-1.54571427822621	-3.19907214307763	5.51103317974665	adipose	TSTA3
-0.739223118258729	4.37550307673146	-3.24683254082816	0.00137907197551871	0.0113845073312	-1.39425382347311	-3.19899575898388	4.96173185537335	adipose	PFKFB1
0.351056089277468	0.542476940540963	3.24610973006874	0.00138315779774874	0.0114076499816491	-1.18101065146187	3.19814277843458	2.69389826160826	adipose	LOC103884719
-0.355470803963435	7.25568102212806	-3.24658022304421	0.00138399292079363	0.0114076499816491	-1.56576215774957	-3.19796871924324	5.27474039049366	adipose	COQ8A
0.152413165229895	7.15701724067347	3.24601236922037	0.00138408402487902	0.0114076499816491	-1.5597344844333	3.19794973687931	4.45368793924922	adipose	PTPA
0.153570559682472	4.99943915102099	3.24522406758171	0.00138613510176582	0.0114184813407025	-1.48127566802164	3.19752268108116	3.30988366641468	adipose	BACH1
-0.19404201374835	8.06127117341344	-3.24444963318292	0.0013909594186023	0.011452134001723	-1.50115871827905	-3.19652050035682	0.809701675148945	adipose	LOC116273462
-0.159234884560721	4.21438540973133	-3.24361854567323	0.00139387150386021	0.0114700153756314	-1.39327971481464	-3.1959171078293	4.93518464371765	adipose	ARMC5
0.125475558284968	3.63126149169678	3.24301705820573	0.00139559148974669	0.0114780733193339	-1.34411490137081	3.19556126758889	8.73939025455352	adipose	ACTR6
0.147304444517515	3.3219188812771	3.24251077351189	0.00139832750881209	0.0114944746679275	-1.28742083798906	3.19499605718206	4.76385498686249	adipose	MBLAC2
-0.084348254096371	5.80888795543852	-3.24256299454687	0.0014019357968425	0.0115180250117044	-1.49620562187861	-3.19425220952848	3.75614404503349	adipose	TRIM4
0.521735698875368	4.3468724526139	3.24183604137287	0.00140455645685339	0.0115301644021069	-1.47428500344036	3.1937130669896	4.1740146221472	adipose	BMP7
0.109230263229673	5.82873276015002	3.24120146308925	0.00140490160640064	0.0115301644021069	-1.59357120361781	3.19364212927978	5.50610151260008	adipose	CCDC88A
-0.233089222333268	4.14849301089689	-3.24357972514889	0.00140792435132796	0.0115488553858268	-1.30192707706127	-3.19302155787664	3.93256293957655	adipose	KIF25
-0.261595304592054	4.40451834625814	-3.23894968136724	0.00141477920862232	0.0115989438294195	-1.4477862974821	-3.19161879066895	3.13398681306184	adipose	EHD3
0.261995474483293	2.19471636816483	3.23827357188298	0.00141767784098812	0.0116165616848815	-1.19604561956406	3.19102750340648	2.32523036623704	adipose	NAP1L3
-0.0955256010449686	3.89240252928078	-3.23771651864202	0.00142047861685789	0.0116327806524602	-1.39929344004309	-3.19045723557081	4.00764187119407	adipose	PAXIP1
0.288598631810011	5.56404921957967	3.23984279724045	0.00142115868183977	0.0116327806524602	-1.62342012248857	3.19031892350611	6.32779945167561	adipose	DISP1
0.134309459074429	4.38067276980376	3.23678868419026	0.00142621763978131	0.0116680265725509	-1.42860922827027	3.18929194034059	6.2516874405916	adipose	RRM2B
-0.131067579662043	3.98089627850984	-3.2351747058984	0.00143264258988958	0.01171440471258	-1.42203225676422	-3.18799248672927	6.39014143154661	adipose	EXOSC4
-0.106306620056448	7.41866385412791	-3.23459566401122	0.00143534976956198	0.01172884272593	-1.55429315839449	-3.18744656451135	6.20649036364036	adipose	TSPAN14
-0.127999440001022	6.24341339352973	-3.23442337439002	0.00143650696909422	0.01172884272593	-1.56788248336597	-3.18721349643516	3.43083324258586	adipose	ATP6V0B
0.163379062324646	2.74991912974505	3.23427104753859	0.00143667915416683	0.01172884272593	-1.26316235617151	3.18717883195037	5.57640159413802	adipose	C7H15orf41
0.739181211843101	-0.382071237028486	3.23390863686946	0.00144160463262703	0.0117603757033139	-1.45571052228169	3.18618884739241	8.34348502943073	adipose	PLEK2
0.261046893742812	5.81284665408672	3.23361142418671	0.00144205962157447	0.0117603757033139	-1.62274196198034	3.1860975553662	7.56734739782812	adipose	ENTPD1
-0.0851745135637075	7.99337973222386	-3.23312130771187	0.00144303686337452	0.011762154759594	-1.53102823539536	-3.18590156475204	2.76908970749134	adipose	EWSR1
-0.174792623015145	5.48151445476258	-3.23183902525245	0.00144828829409037	0.0117987524274081	-1.58134675150507	-3.18485045514818	8.04094889026318	adipose	FAM43A
-0.116651744207103	5.19376054393095	-3.23110242397515	0.00145230702149925	0.0118252744603945	-1.54763295348822	-3.18404844957852	3.50388033747147	adipose	CIPC
0.134272095760707	6.19964373659988	3.22988840876175	0.00145781414383363	0.0118638813858729	-1.61319701078245	3.18295272502654	6.97368600274464	adipose	NUCB2
0.211763545564485	3.45577577448957	3.22948392354334	0.00146113609368516	0.0118846738958801	-1.36793959577979	3.18229361648582	1.11613333988759	adipose	ZFHX4
0.245997306151723	5.00216078535812	3.2282492920386	0.00146621006770886	0.0119135923080583	-1.57248249065723	3.18128954936678	5.54453190447703	adipose	CHPT1
-0.0960957082926442	5.88912985082625	-3.22886285903083	0.00146624502512681	0.0119135923080583	-1.64850186582277	-3.1812826429056	7.32399130977536	adipose	BAHD1
-0.108578314630971	5.99532187425195	-3.22845915361561	0.0014669980073427	0.0119135923080583	-1.64440571944748	-3.18113391466804	6.47537064377458	adipose	EIF1B
0.54105081012525	5.74046415399888	3.22713898470276	0.00147358331714033	0.0119608032996801	-1.63155903966807	3.17983618103497	5.94617324581972	adipose	LOC101017772
0.102078958418971	5.53857712328835	3.22640896389471	0.00147798023632965	0.0119902113936796	-1.54143692336048	3.17897267452313	5.29680178123673	adipose	STXBP3
0.390911083366541	3.50488578832939	3.23324812766052	0.00148064401481543	0.0119955496756995	-1.25450124709086	3.17845068849337	1.26138956777614	adipose	SULT1C4
0.13316864711476	5.61677539117251	3.22524356380466	0.00148088355457726	0.0119955496756995	-1.62702307346252	3.17840379141607	5.68960965534417	adipose	MFSD1
0.172101011408912	4.96490188283292	3.22524118020299	0.00148096073117865	0.0119955496756995	-1.57615702551719	3.17838868327541	6.19192813378588	adipose	LHPP
-0.114055015908622	3.87029671337527	-3.22423089286489	0.001485251148692	0.0120240159608059	-1.47310458405779	-3.17754992748696	5.1363509209899	adipose	NSMCE2
-0.50023956602237	1.86323146954918	-3.22400606799874	0.00148858118241556	0.0120446816822607	-1.23307656644338	-3.17690045947219	5.49954464084873	adipose	KCNA5
0.115230616229684	5.8689872059147	3.22337849015323	0.00149011520948766	0.0120499607795399	-1.59780910540104	3.17660172312043	5.91661667062804	adipose	BMPR1A
-0.102737187518225	4.81098044598775	-3.22304334825152	0.00149152112005514	0.0120499607795399	-1.53579830230861	-3.17632818491307	5.99903129743487	adipose	DPY30
-0.10078237583925	5.96808582643287	-3.22295304751876	0.00149164142369142	0.0120499607795399	-1.63383725267129	-3.1763047893092	6.24537816966772	adipose	NOL7
0.40946888962639	3.95970819416245	3.22463974871838	0.00149234428757257	0.0120499607795399	-1.48164406675034	3.17616813719974	4.52071983843834	adipose	ALOX5AP
0.172918643056679	7.67571838882317	3.22279769032592	0.0014949674276548	0.0120577658205969	-1.59474862724237	3.17565866447187	5.87743084224526	adipose	CTSA
0.509662579925495	1.34486464666104	3.2222912063206	0.0014950831091682	0.0120577658205969	-1.23499637593188	3.17563621549036	4.68104236717732	adipose	ASGR2
0.759246939567183	4.31258431741146	3.22388285679249	0.00149564542802112	0.0120577658205969	-1.41470285102366	3.17552711552567	5.21907947294073	adipose	AKR1B10
-0.109246270989612	7.06964469291227	-3.22205289419333	0.00149783993228449	0.0120691782375185	-1.63072798953372	-3.17510170346376	5.63003931735361	adipose	SUPT6H
0.115126009018007	6.47628082216285	3.2202323395309	0.00150574789808018	0.0121246005960351	-1.64806160817527	3.17357346564256	5.57144945410601	adipose	LRRFIP1
-0.170059879645297	4.40450979511445	-3.22010593928482	0.00150646581391048	0.0121246005960351	-1.53464913247561	-3.17343509261931	2.8475672855294	adipose	HHEX
-0.172887535806459	5.52173266465157	-3.22140742430545	0.0015070655532729	0.0121246005960351	-1.67353776109398	-3.17331954380963	2.5998661095272	adipose	OPHN1
-0.133118918191777	5.30109319354949	-3.21889542537106	0.00151307224261439	0.0121649464498115	-1.63915856046383	-3.17216459568551	5.70453534051183	adipose	RIT1
0.108801739510846	5.76764745895361	3.21866245797133	0.00151430952466369	0.0121649464498115	-1.66157521367661	3.17192721953177	0.961882463315955	adipose	PREPL
0.137795125186868	5.47044457578013	3.21883017298072	0.00151443573421661	0.0121649464498115	-1.57028605572219	3.17190301590534	4.93420151989709	adipose	HEATR5A
0.0929113324222372	7.08840733593195	3.21719074249633	0.00152053557369284	0.0122076159141816	-1.62571876095198	3.17073543870205	0.395682151319142	adipose	MOB1A
0.103539518085742	4.41504827419355	3.21674837769484	0.00152296244753001	0.0122182837485703	-1.50700003225964	3.17027210742402	3.86431989275614	adipose	CCDC90B
-0.0898487885692192	6.12909663919963	-3.21867552804851	0.0015234413812351	0.0122182837485703	-1.51993129507133	-3.17018075123216	4.28440089544662	adipose	PYCR2
-0.154078380671366	5.85467110624428	-3.21606332465665	0.00152838626189958	0.0122516012044149	-1.68083867825353	-3.16923906296036	6.0123392580006	adipose	KLF8
-0.213133953057094	5.25922288884124	-3.2145896278068	0.00153469030973256	0.0122957737069835	-1.58613215538499	-3.16804259980544	1.31493827735803	adipose	AASS
0.137622292364687	8.86477742871081	3.21684711989103	0.00153658491590449	0.0123045908382119	-1.55065281351001	3.16768390170673	6.28692397790034	adipose	PDIA3
0.42853046485657	0.946586968963811	3.21397296776469	0.00153801218426561	0.0123096584685928	-1.25947265790893	3.16741395169308	4.91918098064152	adipose	LOC108580638
0.256611669306744	8.90248565173847	3.2124700947504	0.00154634390774646	0.01236497366968	-1.53493185203256	3.1658426993749	5.53870572117238	adipose	IGFBP6
-0.415897756895968	3.06757466674537	-3.21198508559484	0.00154679683286292	0.01236497366968	-1.35776016311805	-3.16575750733304	3.2815484330798	adipose	RAD51B
-0.517997010748815	2.40441787922212	-3.21319917697663	0.00154731745372762	0.01236497366968	-1.29660616813196	-3.16565961057048	3.98183604484093	adipose	PWWP3B
0.516851360198424	0.141252096006583	3.2109008260985	0.00155386672117288	0.0124109097136978	-1.30550072058417	3.16443068029592	6.38021299583781	adipose	NLRP12
-0.178256742237938	3.82404459798181	-3.21445771495014	0.00155787614806248	0.0124365228821371	-1.33590823288564	-3.16368068747258	1.07478808954225	adipose	LOC103876602
0.279470503494032	1.81524679607934	3.21057179539795	0.001559764393412	0.0124451850030478	-1.25015244827365	3.16332809274021	2.78964689643914	adipose	LOC116269531
0.400039704072085	4.04437145812942	3.20914023084849	0.0015611940746525	0.0124501812592591	-1.49705572935681	3.1630613877028	6.48701876036665	adipose	EVI2B
0.121950157549617	6.17419359613655	3.20871601001525	0.00156374914706414	0.0124641425070776	-1.68075063515394	3.16258530214203	1.86224035540297	adipose	FOXP1
0.340548655147608	5.81578709558944	3.20786800679856	0.00156777785176808	0.0124848355690194	-1.66316928657352	3.16183608841421	6.71390390982993	adipose	PTPN4
0.21058568700143	2.5374499314175	3.20782952655984	0.00156795676136249	0.0124848355690194	-1.3187170858605	3.16180285792239	5.0742124307986	adipose	IQUB
0.558298041179987	0.0140312219568817	3.20778593159674	0.00156886087343674	0.0124856185073972	-1.40903826658594	3.16163498241843	5.74846237749446	adipose	LOC110743350
-0.0838579292475665	6.36651338514654	-3.20762440696304	0.00157263436322464	0.0125000358108741	-1.70946170479387	-3.16093528130844	6.96280413092877	adipose	TAF1
-0.128173285026011	6.7413947439913	-3.20699633225222	0.00157263499253782	0.0125000358108741	-1.63830306256267	-3.16093516474673	5.42302040324414	adipose	TRMT2A
0.207057858925851	9.37753530374835	3.2074055776773	0.00157351149788971	0.0125000358108741	-1.52394832086103	3.16077285964349	4.75940845859103	adipose	CTSD
0.13476842456878	5.51179316686079	3.2066833149525	0.00157389931377963	0.0125000358108741	-1.65569019491199	3.16070107318386	7.91772789308785	adipose	GNB4
0.27468744755325	5.37642622062357	3.20682964374884	0.00157471936859898	0.0125001417092424	-1.60430200101399	3.16054933097451	7.48614245514546	adipose	AMOT
0.617516939796774	1.92594903085841	3.20579653965531	0.00157930886512743	0.0125301540528159	-1.28817708575807	3.15970143527594	0.916010029279788	adipose	PADI4
0.27938793713142	6.41495283077522	3.20585191209145	0.00158027088361152	0.0125313701850361	-1.70352858970908	3.15952399288856	0.941859569504944	adipose	CTSC
-0.529500132780525	0.0473068127673388	-3.20425563403122	0.00158784360003857	0.0125849803491548	-1.46180701086131	-3.15813068281128	8.97206492303974	adipose	AGMO
-0.350614471735083	0.799380849251181	-3.20278839875082	0.00159550775220604	0.012639260030896	-1.35916175832078	-3.15672676424255	7.33729992914397	adipose	LOC110741844
0.192741823983602	2.20022646180357	3.20197192302551	0.00159879604276955	0.0126588373442586	-1.31676818111838	3.15612631787968	5.88769677316985	adipose	LOC103884236
-0.124499269769738	4.23074412553241	-3.20113338436742	0.00160294473086559	0.0126852035775089	-1.54277354783758	-3.15537038157046	4.26736921365269	adipose	RPIA
-0.101411398839039	4.47419198720403	-3.20087355468052	0.0016049476743824	0.0126945708088593	-1.59884382061823	-3.1550060677914	4.71947033204861	adipose	ZNF34
0.284586776225703	4.07417190144749	3.20089603946302	0.00160955181974624	0.0127244925749837	-1.45918448980133	3.15417020764081	5.42781739407186	adipose	ERAP2
-0.203222347471364	5.48038697235031	-3.20276167121118	0.0016120819912987	0.0127379961525616	-1.51045252223913	-3.15371180390456	6.94603299949757	adipose	LOC103886865
-0.302597287070249	2.79960830417708	-3.19957596367091	0.00161299643515646	0.0127383503164088	-1.35396692243024	-3.15354629247967	5.17026825065559	adipose	CACNA1A
-0.117575014734676	3.19772532581673	-3.20164920974286	0.00161401904732579	0.0127383503164088	-1.4271687946577	-3.15336130519808	6.51272963328795	adipose	C8H8orf76
0.430079073853451	2.76840514263359	3.19894801400186	0.00161459309592945	0.0127383503164088	-1.35988798430111	3.15325750890623	1.225603540875	adipose	DHRS2
-0.338096415721013	2.12053013964121	-3.19875757743595	0.00161662656697802	0.0127479026235748	-1.31778732779257	-3.1528901009893	4.98873090249915	adipose	NRG2
0.337734179485401	0.357808549678322	3.19747345003279	0.00162278125494706	0.0127899265236036	-1.3507433533253	3.15178065714433	1.88247724891019	adipose	GP5
-0.260478258929766	3.90683021359653	-3.19579576361104	0.00163287894129105	0.0128629685792094	-1.5410600669096	-3.14996880977973	5.94165825014134	adipose	NOL4L
-0.109483509987054	4.13313066721914	-3.19497416822477	0.00163717743063622	0.0128902765689574	-1.570606591177	-3.14920065076218	2.04087281750502	adipose	FBXO22
-0.123618252222825	4.64964969217516	-3.19316370036733	0.0016455113560808	0.0129486556495064	-1.62380399409415	-3.14771661428736	-0.344522798454424	adipose	SS18L2
0.122324150277189	3.61949330535718	3.19306596762838	0.00164626341591014	0.0129486556495064	-1.4856110130411	3.14758303413952	9.22940202254972	adipose	KIAA0586
-0.117432253970826	5.75975501448133	-3.19268810800778	0.00164821004712409	0.012957389487665	-1.69639682946443	-3.14723753596639	7.44795967985566	adipose	NOP10
0.289905250298444	9.46533959940631	3.19170483355903	0.00165451299746883	0.0129971306213985	-1.55248459860678	3.14612142608154	6.37176050559127	adipose	LUM
-0.186089884557137	5.16454650307535	-3.19259460042048	0.00165494280193735	0.0129971306213985	-1.72907883261065	-3.14604545999828	3.32601122939158	adipose	PER2
0.146659676223573	4.85700945807059	3.19436660898907	0.00165682584881745	0.0130053275214926	-1.49924557742157	3.14571285343766	2.40476959712839	adipose	TCTN1
0.409787495459268	5.04992330040985	3.19121523768621	0.00166242141564121	0.0130426429546129	-1.71061044259191	3.14472654500668	8.13312908045272	adipose	APOBEC3C
-0.101542232347565	5.19841505856177	-3.19000505582497	0.0016636676976877	0.0130458152710885	-1.656759397521	-3.14450728377443	4.88962665345859	adipose	BRMS1
0.3799870247237	5.4201279591441	3.18871549406556	0.00166972741909815	0.0130867103484703	-1.69638383115023	3.14344333222842	9.51851372737382	adipose	ANGPTL7
0.640366062500905	1.51266983556043	3.18768560740969	0.00168117343532035	0.0131661852179654	-1.37962267149341	3.14144332384807	7.45607857905112	adipose	F5
-0.243306482686978	5.27391784319511	-3.18655891718845	0.00168158608591514	0.0131661852179654	-1.70021708418807	-3.14137145395234	7.82829737219317	adipose	NCAPD3
0.381219971088467	1.04513622465654	3.18865685247462	0.00168241669774582	0.0131661852179654	-1.27883410718452	3.1412268384079	6.32409818617494	adipose	ST8SIA1
-0.0854559181348237	7.20526687730132	-3.18553116152195	0.00168862091537295	0.0132080671800625	-1.66290068096817	-3.14014871190192	7.6848192482253	adipose	ADIPOR1
0.439478330061886	4.23975960594342	3.18548940863842	0.00168972568568485	0.0132100401108409	-1.55591755959262	3.13995711476179	5.56081054827915	adipose	KCNN4
-0.402378172519549	1.66509399209838	-3.18450574217409	0.00169542489472855	0.0132479116206853	-1.334863699208	-3.13897054408926	5.60876071708712	adipose	CH25H
0.369336199645214	6.50894875702198	3.18348735711738	0.00169969273875352	0.013272891503919	-1.69653784855433	3.13823374764794	7.16544827129668	adipose	DYNLT1
-0.151224155498909	7.20257730633388	-3.18328841126397	0.00170070438276254	0.013272891503919	-1.72655922592868	-3.13805934791881	5.47070054851064	adipose	HID1
0.26993255150525	9.85481026550896	3.1842769242178	0.00170119151511992	0.013272891503919	-1.5649501189279	3.13797540404015	0.815489560394805	adipose	FBLN1
0.18479997820575	5.69796732613452	3.18261580533589	0.00170901406159641	0.0133212529214793	-1.78723313395732	3.136630422444	0.0538559239096297	adipose	SPRED1
0.338935854666322	1.04041467149358	3.18201720713696	0.0017091094422653	0.0133212529214793	-1.4020925086859	3.13661405799009	6.45813870775118	adipose	LYPD6
0.493261858176412	1.57399913591116	3.18294582653469	0.00171156975840371	0.0133337221751964	-1.31692549081642	3.13619223174661	5.11446028753093	adipose	PTGS2
-0.323855324823982	2.44243689095423	-3.18171584302717	0.00171368315888514	0.0133434776617715	-1.38797275278348	-3.13583032993585	0.264805116102914	adipose	LOC101008777
-0.0914548201231891	6.03038480424854	-3.18126887761751	0.00171504354178997	0.0133473629733981	-1.79011088878955	-3.13559759305129	7.36342551177906	adipose	PHF10
-0.158269120137155	5.28403940335676	-3.1803752833299	0.0017160315969594	0.0133483481902037	-1.72310517493784	-3.13542866111602	5.78660043622338	adipose	FBXO44
0.191348908340993	4.64440802559556	3.18010349537347	0.00171773871747975	0.0133549229439783	-1.64507935610416	3.13513699824694	-0.071187051777849	adipose	IFIH1
-0.162545171988573	4.83034888810534	-3.1792831635468	0.00172482900632809	0.0133936402995334	-1.63293969719055	-3.13392846269889	4.43841215914279	adipose	FAAH
-0.39952311159921	2.96924617905277	-3.17995607228968	0.00172501147901815	0.0133936402995334	-1.45263425655614	-3.13389742067938	7.34927978266889	adipose	TCF15
-0.205633458078828	7.47665354565154	-3.17878105305303	0.00172531178043683	0.0133936402995334	-1.71340694648283	-3.13384634036154	5.71740892993006	adipose	ESAM
0.476640484572787	5.14970996507101	3.17892437680478	0.00173271766882056	0.0134443967342887	-1.76405787193509	3.13258920236532	5.28249486250052	adipose	PLLP
-0.122430260668992	3.6225944395966	-3.17683036271263	0.00173744973114403	0.0134743661581966	-1.5016054755025	-3.13178852684182	6.39368304480033	adipose	LOC101015678
-0.0881751751552345	6.13923266840118	-3.17715488286227	0.00173851141875074	0.0134758551443435	-1.80528919683177	-3.13160916236994	4.3020368950951	adipose	DNAJA2
[truncated: 39,432 more rows]
