# Supplementary material for: Genetic regulatory effects in response to a high cholesterol, high fat diet in baboons
Source: bioRxiv. 2023 Nov 20:2023.08.01.551489. Originally published 2023 Aug 3. Preprint. [Version 2] doi: 10.1101/2023.08.01.551489 (PMC10418186; doi:10.1101/2023.08.01.551489)
Supplement: Supplement 5 [file media-5.txt]

snps gene statistic pvalue FDR beta BF TESTS eigenMT_FDR source
chr1:69993:A_G TMEM88B 3.9854588538769 0.000150467635706626 0.010742550775233 0.783509584502527 0.059133780832704 393 0.219401518685451 adipose_0yr
chr1:4381:G_T ANKRD65 4.6328122709931 1.42059672050072e-05 0.00193611728558232 0.682428645422054 0.00589547639007799 415 0.0354429766825095 adipose_0yr
chr1:16277:G_A MRPL20 -3.38170103639575 0.0011284108253974 0.0413898752659197 -0.207365620039617 0.489730298222472 434 1 adipose_0yr
chr1:65926:G_T LOC101011345 3.31620600379747 0.00138707350658272 0.0473885308686638 0.960503874891881 0.643602107054382 464 1 adipose_0yr
chr1:16277:G_A CCNL2 6.93368299187169 1.05310801022229e-09 1.11325267610932e-06 0.417556609506341 4.97066980824921e-07 472 1.25627139048488e-05 adipose_0yr
chr1:4381:G_T AURKAIP1 -4.15282361887914 8.3255562253524e-05 0.00711635040319759 -0.353713515614104 0.048454737231551 582 0.188061950443247 adipose_0yr
chr1:154280:A_G MXRA8 -3.83511700723106 0.000253045695700647 0.0153941832026113 -0.365395004859903 0.162708382335516 643 0.471103799804129 adipose_0yr
chr1:145261:G_A DVL1 3.23984946303441 0.00175876620156664 0.0544347293301979 0.32525815560263 1 677 1 adipose_0yr
chr1:115087:G_A TAS1R3 4.00711210546259 0.000139483388098348 0.0102457965338215 0.338402405479999 0.102520290252286 735 0.333368839540529 adipose_0yr
chr1:105877:C_G CPTP 4.81713922778281 7.02226198591235e-06 0.00112464386101385 0.436555072881725 0.00498580600999777 710 0.0308926973677539 adipose_0yr
chr1:158639:G_A INTS11 -3.96933293274343 0.000159182267692422 0.0112041811532627 -0.331191199164116 0.113815321400082 715 0.360931928917413 adipose_0yr
chr1:153340:A_G PUSL1 4.56026968224488 1.86761280304669e-05 0.00241311354656978 0.786561549294851 0.0134654883099666 721 0.0693383748666828 adipose_0yr
chr1:179110:A_T ACAP3 4.06675707237924 0.000113064025541354 0.00882810612651746 0.41992991795953 0.0829889947473538 734 0.28419550920078 adipose_0yr
chr1:179542:C_T SCNN1D -4.63092479295315 1.43078387909039e-05 0.00194701760307441 -0.886975563498389 0.0111458064181141 779 0.0596679625638619 adipose_0yr
chr1:145663:G_A UBE2J2 3.91437439020446 0.000192665485162727 0.0127548704974911 0.565016550838245 0.156059042981809 810 0.456600471834666 adipose_0yr
chr1:167809:G_T C1QTNF12 7.5489453978783 6.99797556996193e-11 1.16288728279441e-07 0.927449290536345 6.09523672143684e-08 871 1.97575514534998e-06 adipose_0yr
chr1:158639:G_A B3GALT6 2.8388728471847 0.00576965724121005 0.113806448863354 0.267936911713352 1 908 1 adipose_0yr
chr1:175249:G_A SDF4 -4.44106960592933 2.91380699578127e-05 0.00329264781294622 -0.358922321922127 0.0267778862912299 919 0.11908998376521 adipose_0yr
chr1:248071:T_C TNFRSF4 -3.20033337302067 0.00198597661519643 0.0592395677401552 -0.648669603729831 1 940 1 adipose_0yr
chr1:238774:C_T TNFRSF18 7.79175557708928 2.37962857146181e-11 4.6533961114609e-08 0.929904283036035 2.32251748574673e-08 976 8.48116271220972e-07 adipose_0yr
chr1:235331:A_G TTLL10 3.51180510161214 0.000743400051990396 0.0317612369103633 0.352685485542062 0.738196251626463 993 1 adipose_0yr
chr1:235313:G_A LOC116273776 3.20132423223362 0.00197995825076685 0.0591163559376077 0.549067602925173 1 986 1 adipose_0yr
chr1:356640:T_C C1H1orf159 4.49159257239077 2.414915700829e-05 0.00291149459417746 0.421629668044379 0.0265399235521107 1099 0.118195884903534 adipose_0yr
chr1:351517:A_G RNF223 -3.28615277795415 0.00152356749004054 0.0501462669091288 -0.822180439606128 1 1073 1 adipose_0yr
chr1:374405:A_G LOC116273781 -3.26631960727976 0.00162044633076074 0.0517975816853614 -0.462327608331982 1 1099 1 adipose_0yr
chr1:368215:G_C LOC103881263 4.35517220568519 3.99968248981679e-05 0.00422168053255446 0.880650677346302 0.0442364883373737 1106 0.175847365062971 adipose_0yr
chr1:293786:A_G AGRN 3.53002138742502 0.00070066872756114 0.0304569301141139 0.501650068199083 0.784748974868477 1120 1 adipose_0yr
chr1:355841:G_A ISG15 -4.03294507197131 0.000127384362230335 0.00961107642898668 -0.657753919149519 0.138466801744374 1087 0.417783513558367 adipose_0yr
chr1:491879:A_G HES4 3.38432833975768 0.00111904875126276 0.0411271234078118 0.399635920261716 1 1099 1 adipose_0yr
chr1:363475:C_T PERM1 4.51917531069936 2.17859768581825e-05 0.00269122478360149 0.733658199032424 0.0265135338364081 1217 0.11813313800272 adipose_0yr
chr1:357688:C_T PLEKHN1 3.29544880504806 0.00148005542451535 0.049269861986203 0.793463885805687 1 1220 1 adipose_0yr
chr1:368606:C_G KLHL17 3.2085566874151 0.00193654323587076 0.0581614056943243 0.438237025752046 1 1066 1 adipose_0yr
chr1:377530:G_A NOC2L -5.29043252936884 1.08689866395274e-06 0.000263939617792393 -0.654000526381036 0.00117167675974105 1078 0.00936171680578459 adipose_0yr
chr1:565546:G_A SAMD11 2.10074481721513 0.038893816918295 0.318491945443109 0.252393524880282 1 1099 1 adipose_0yr
chr1:498422:G_A LOC103881261 4.81570466559257 7.06123169017097e-06 0.0011303964794678 0.509724078807354 0.00812041644369662 1150 0.0460652566599305 adipose_0yr
chr1:493284:C_G LOC116273792 4.43207498502744 3.01252704521859e-05 0.00338561962714966 0.630856648942638 0.043591266344313 1447 0.174075061110512 adipose_0yr
chr1:517725:T_C LOC101023535 -4.77222143840981 8.34776973605908e-06 0.0012870528977726 -0.963452184373319 0.0145752059591592 1746 0.0738097959566383 adipose_0yr
chr1:636582:G_T LOC108584285 3.9980445516401 0.000143986116860171 0.0104380927347657 0.683960371560122 0.24434444031171 1697 0.633212089787821 adipose_0yr
chr1:631230:A_G ATAD3A -7.35550922476507 1.64764678683265e-10 2.44390204878763e-07 -0.963775885743502 2.70214073040555e-07 1640 7.37254533375422e-06 adipose_0yr
chr1:636765:A_G TMEM240 -5.11714625833951 2.17128597767949e-06 0.000448377310040509 -0.73527229812071 0.0032395586786978 1492 0.0216184698329705 adipose_0yr
chr1:683430:C_G SSU72 -4.58064932031415 1.72982354747777e-05 0.00227151106904647 -0.406313560112926 0.0248056696708312 1434 0.111984386121205 adipose_0yr
chr1:625093:A_C FNDC10 3.42414151003886 0.000985841917017539 0.0379155260587071 0.361425197267326 1 1415 1 adipose_0yr
chr1:641396:G_T LOC103886700 2.98009754657094 0.003840968574036 0.0894549221300807 0.94951488645447 1 1357 1 adipose_0yr
chr1:635936:G_C MIB2 -4.13323566695598 8.92888772723242e-05 0.00750204384294879 -0.409663241274137 0.101521453458633 1137 0.330624631745238 adipose_0yr
chr1:807794:G_A MMP23B -4.05424993740199 0.000118170867764697 0.00907579982179013 -0.4913597858006 0.0971364533025809 822 0.31932175167482 adipose_0yr
chr1:783981:G_A CDK11B -6.40806843725416 1.02856754495583e-08 6.7177123284446e-06 -1.13076921078175 7.66282820992093e-06 745 0.000133128096621163 adipose_0yr
chr1:793769:T_C LOC101015749 3.10107307110881 0.00268348326602347 0.0715366503175142 0.180572099260643 1 645 1 adipose_0yr
chr1:847547:A_G SLC35E2B -2.40896531634544 0.0183561743281604 0.219524121549391 -0.192668372848593 1 623 1 adipose_0yr
chr1:898423:T_C NADK -4.79134422132459 7.75607117479507e-06 0.00121349630676178 -0.474949285073356 0.00445974092550717 575 0.0281720910632891 adipose_0yr
chr1:750951:G_A GNB1 2.62543843735091 0.0104103915918804 0.160342381876529 0.217064334429593 1 566 1 adipose_0yr
chr1:985887:G_A CALML6 -3.33532614799392 0.00130630830330251 0.0456383573705719 -0.588163410159537 0.939235670074505 719 1 adipose_0yr
chr1:998306:G_A TMEM52 -6.65726466532369 3.50965765047307e-09 2.9621843844704e-06 -0.600238329910417 2.53397282364156e-06 722 5.12882507866249e-05 adipose_0yr
chr1:1025588:G_A CFAP74 2.98797048049964 0.00375341626510614 0.0881765121181317 0.390220972780687 1 731 1 adipose_0yr
chr1:1003907:T_C LOC116273824 4.27436712616337 5.37206891331637e-05 0.00515531964745003 0.520879316618111 0.0393235444454758 732 0.160327767675902 adipose_0yr
chr1:1047704:T_C GABRD -4.5437142924189 1.98733506144472e-05 0.00252207678937349 -0.609410337435089 0.0206484112884106 1039 0.0972094813793607 adipose_0yr
chr1:1027568:C_T PRKCZ 3.33585763745867 0.00130412772409568 0.0455743486763028 0.597977590564446 1 1008 1 adipose_0yr
chr1:1188141:G_A LOC101020735 -4.70602964085616 1.07551377014647e-05 0.001570124259952 -0.48030301669999 0.0089267642922157 830 0.0498155980606854 adipose_0yr
chr1:1293328:A_G FAAP20 -4.24100414215406 6.06268222885652e-05 0.00564405708497957 -0.57275299548762 0.0501383820326434 827 0.19319118196249 adipose_0yr
chr1:1261609:A_C LOC103886885 -2.33667471666948 0.0220239705507744 0.241093567909174 -0.473982510977554 1 732 1 adipose_0yr
chr1:1223282:G_A SKI 2.99211303526215 0.00370809410061566 0.0874810003405674 0.399125524390666 1 752 1 adipose_0yr
chr1:1457126:T_C MORN1 -4.29203870969932 5.03769892424473e-05 0.00491958692219136 -0.718625476798275 0.0435760956947169 865 0.174075061110512 adipose_0yr
chr1:1439098:T_C LOC103887368 4.14339135094754 8.61100968470461e-05 0.00730257172254033 0.828493369417274 0.0793073991961295 921 0.275268590349311 adipose_0yr
chr1:1486077:A_G RER1 -3.20093016817872 0.0019823497039397 0.0591750442562685 -0.375673145689355 1 1067 1 adipose_0yr
chr1:1434687:T_C PEX10 3.78884534508646 0.000296257645100631 0.0170159612774664 0.564832325637404 0.311959300290964 1053 0.758286084781333 adipose_0yr
chr1:1546107:G_A PLCH2 4.40294196541863 3.35501652746914e-05 0.00367752326275823 0.321113751752119 0.0366032303146883 1091 0.151361646476756 adipose_0yr
chr1:1658167:A_G PANK4 -3.64825251196053 0.000475006006745287 0.023576073855651 -0.492615466819157 0.534856763595193 1126 1 adipose_0yr
chr1:1643443:C_G HES5 3.42074421268918 0.000996596925135934 0.0381931595685543 0.781983045034949 1 1180 1 adipose_0yr
chr1:1672611:T_C TNFRSF14 -3.57810074117859 0.000598781470253024 0.0276286570612096 -0.586370944201331 0.668838902272628 1117 1 adipose_0yr
chr1:1707502:T_C PRXL2B 4.33091380849852 4.37139807603586e-05 0.00443628168278862 0.749976630652791 0.0473422411634684 1083 0.1847358849918 adipose_0yr
chr1:1707606:G_A MMEL1 3.36117722752278 0.00120412608807887 0.043214407523706 0.421535487204623 1 1090 1 adipose_0yr
chr1:1791038:A_C LOC103887817 -3.20689433429717 0.00194644243949866 0.0583900955555691 -0.624513287117973 1 1199 1 adipose_0yr
chr1:1820771:G_T LOC108584904 5.62169828641257 2.82206845775745e-07 8.90146209147199e-05 1.25286865157742 0.000341752490234427 1211 0.00335945846081007 adipose_0yr
chr1:1936650:T_C LOC116268914 -3.35613516592804 0.00122344563197287 0.0436002986694174 -0.374083242575542 1 1051 1 adipose_0yr
chr1:2212254:A_C PRDM16 3.84087617371781 0.000248109298709887 0.0152299783940052 0.366753841493575 0.261259091541511 1053 0.665861970382261 adipose_0yr
chr1:2417505:C_T ARHGEF16 2.6164845950619 0.0106642691041628 0.162688091249904 0.529912207836971 1 1314 1 adipose_0yr
chr1:2491272:G_T MEGF6 -4.17587232467063 7.66585128633679e-05 0.00670854465352685 -0.810149225574616 0.0979695794393842 1278 0.321067510344506 adipose_0yr
chr1:2571408:C_T LOC116269088 4.84293109738973 6.35636137443943e-06 0.00103681715580623 0.612800186416857 0.00840310973700893 1322 0.0473195343970881 adipose_0yr
chr1:2574740:G_T TPRG1L 4.57940993559259 1.73791346480034e-05 0.00227968560175804 0.404262343304592 0.0232185238897325 1336 0.106464885861538 adipose_0yr
chr1:2582660:T_A WRAP73 -5.40109271434607 6.95213738531168e-07 0.000182929163942158 -0.848555533694693 0.000912815638691424 1313 0.00763648205051606 adipose_0yr
chr1:2656020:G_A TP73 -2.7879916248845 0.00665950447478462 0.124149532996115 -0.433114410921999 1 1347 1 adipose_0yr
chr1:2687157:T_C LOC103888144 -4.01036815335137 0.000137899742241485 0.0101603508299307 -0.608688788107199 0.186854150737212 1355 0.52038488144996 adipose_0yr
chr1:2709823:G_A LOC100999962 8.05813514856256 7.26092773631885e-12 1.87503887184185e-08 0.763796707313298 9.72964316666726e-09 1340 3.86929577526594e-07 adipose_0yr
chr1:2741255:G_C SMIM1 -5.20822483857021 1.51108139756315e-06 0.000342274560909582 -0.683492391837644 0.00199462744478336 1320 0.014539963551954 adipose_0yr
chr1:2742443:G_A LRRC47 8.11384672191568 5.6626424178874e-12 1.57183854458637e-08 0.784641533526752 7.41239892501461e-09 1309 3.05530812342662e-07 adipose_0yr
chr1:2832667:A_G CEP104 6.37333533230367 1.19385465032848e-08 7.55604643546453e-06 0.796294301842395 1.52813395242045e-05 1280 0.000237286960049249 adipose_0yr
chr1:2852741:C_T DFFB -4.57447098242009 1.77051827394649e-05 0.00231141291634498 -0.629147462337342 0.0226272235410361 1278 0.104501973978414 adipose_0yr
chr1:2916484:A_G C1H1orf174 -3.50387804726286 0.000762755347108952 0.032211907749694 -0.410271536140051 0.978615110340785 1283 1 adipose_0yr
chr1:2914110:C_T LOC103888364 -10.6285466461709 7.92930810558583e-17 1.3666801782026e-12 -0.994347875684109 1.00305747535661e-13 1265 1.64672888774784e-11 adipose_0yr
chr1:3017640:A_G LOC108584952 3.27902155896555 0.00155775763165473 0.0506403863880782 0.575427277450593 1 1146 1 adipose_0yr
chr1:3593823:A_G AJAP1 -3.53289397563334 0.000694146408517132 0.030261726504946 -0.608378383749296 0.913496673608546 1316 1 adipose_0yr
chr1:4749927:G_A NPHP4 6.48625095057759 7.34875490683791e-09 5.20196156835614e-06 1.17257329494302 8.62743826062771e-06 1174 0.000147041556442003 adipose_0yr
chr1:4861094:T_A KCNAB2 3.61147701555978 0.00053649603600215 0.0256704717197182 0.388968022923377 1 2142 1 adipose_0yr
chr1:5035574:T_C CHD5 -5.61755433094473 2.87062944860466e-07 8.9870628808605e-05 -0.767565438616857 0.0006157500167257 2145 0.00551390504487983 adipose_0yr
chr1:4941412:T_C LOC103876127 -1.82812124822014 0.0713548282035695 0.41955139223885 -0.35905714405673 1 973 1 adipose_0yr
chr1:4952797:T_C RPL22 3.13300132155952 0.00243744955465338 0.0675744594932401 0.20336595855039 1 966 1 adipose_0yr
chr1:5085014:A_G RNF207 -3.8876550913359 0.000211287124939709 0.0135083477023988 -0.223140025483574 0.208329105190553 986 0.563841827885042 adipose_0yr
chr1:5082904:T_C ICMT 6.61455781315757 4.22285005176393e-09 3.48133668492507e-06 0.73045548292781 4.26507855228157e-06 1010 7.98800353210871e-05 adipose_0yr
chr1:5191413:A_T GPR153 4.51740397533231 2.19307458195958e-05 0.00270745346693281 0.426760561273796 0.0236852054851635 1080 0.108011734795589 adipose_0yr
chr1:5201799:C_G ACOT7 5.53437713219583 4.03895808326182e-07 0.000118053058269067 0.57915015461508 0.000434187993950646 1075 0.00410629393786509 adipose_0yr
chr1:5256451:G_T HES2 -4.8213611442958 6.90878644282642e-06 0.00111352860050183 -0.49667486486724 0.00616263750700117 892 0.0368300999484998 adipose_0yr
chr1:5293729:T_C ESPN 5.89030647052464 9.2502479432007e-08 3.67796441910289e-05 0.58667878169969 8.44547637214224e-05 913 0.00102671335541841 adipose_0yr
chr1:5240285:C_T TNFRSF25 3.36753959253116 0.00118015735254192 0.0426310584820944 0.740182259160708 1 882 1 adipose_0yr
chr1:5366144:A_G PLEKHG5 2.94113724310809 0.00430273869760387 0.0955771114669834 0.50557261464176 1 899 1 adipose_0yr
chr1:5330057:T_C NOL9 -3.4041301474054 0.00105080638483885 0.0395106434879341 -0.594255673588524 0.899490265422056 856 1 adipose_0yr
chr1:5330057:T_C TAS1R1 -3.57936613601411 0.000596299852513712 0.0275389993821222 -1.20551838602695 0.495525177438895 831 1 adipose_0yr
chr1:5450876:A_G ZBTB48 4.2994040478967 4.90435352487821e-05 0.00482838859809209 0.394357359131461 0.041637961426216 849 0.167915591659617 adipose_0yr
chr1:5523721:C_T KLHL21 -3.30626274122238 0.00143090745111908 0.0482589358630101 -0.336020678873026 1 842 1 adipose_0yr
chr1:5408214:T_C PHF13 3.17154322290224 0.00216850054286612 0.0626085613364348 0.605154130847245 1 803 1 adipose_0yr
chr1:5420861:G_C THAP3 -3.2011039711461 0.00198129461446446 0.0591475193060857 -0.349584273141213 1 815 1 adipose_0yr
chr1:5497427:T_C DNAJC11 4.06278660874892 0.000114661788991291 0.00890927521405882 0.314541989186053 0.0951692848627715 830 0.31436141421223 adipose_0yr
chr1:5605118:G_C LOC101015506 3.1914775312789 0.002040531067954 0.0603302511446399 0.521781470338721 1 866 1 adipose_0yr
chr1:5738018:G_A CAMTA1 2.65846698024527 0.00952060734901966 0.152171538348679 0.250805811051519 1 792 1 adipose_0yr
chr1:5812296:C_T LOC108585018 -2.24410754815114 0.0276605351182264 0.271007931891619 -0.209555049907536 1 794 1 adipose_0yr
chr1:6659771:C_T VAMP3 3.45091963147991 0.000904823084382906 0.0359077023123772 0.25395530447555 0.935587069251925 1034 1 adipose_0yr
chr1:6629385:A_G PER3 -4.81161595751753 7.1734609999371e-06 0.00114506493524439 -0.502952630715849 0.00766842980893276 1069 0.0440081266118854 adipose_0yr
chr1:6748380:A_G TNFRSF9 3.60239182908771 0.000552812160775466 0.0261768301927213 0.683728640022689 0.508034375752653 919 1 adipose_0yr
chr1:6742631:T_C PARK7 3.88978120115895 0.000209744422747047 0.0134429602686523 0.189792473050627 0.188350491626848 898 0.523489544663363 adipose_0yr
chr1:6799104:T_C ERRFI1 4.0560249118657 0.000117432853746431 0.0090272488320923 0.744754716299218 0.0861957146498804 734 0.292104320217873 adipose_0yr
chr1:6972560:A_C LOC103877464 3.02685873916131 0.00334744389783557 0.0820402152079636 0.736645350007846 1 1245 1 adipose_0yr
chr1:7075401:T_G LOC103877483 -4.00955520397237 0.000138293512290696 0.0101853132864244 -1.24030427509284 0.182962316760591 1323 0.512294486929654 adipose_0yr
chr1:7155287:T_C SLC45A1 -3.01031063089461 0.00351494409391381 0.0847301763823573 -0.372753798245889 1 1024 1 adipose_0yr
chr1:7233564:C_T RERE 6.16132200324637 2.95017237376774e-08 1.59403871424308e-05 0.566205956625227 2.60795237841068e-05 884 0.00037495171620144 adipose_0yr
chr1:7201869:G_T LOC116274123 -4.35107591566343 4.06022991618641e-05 0.00427240527213311 -1.02725980349935 0.0296396783881608 730 0.129302507944536 adipose_0yr
chr1:7751892:A_G ENO1 -3.5505911914168 0.000655215506357237 0.0293455655179487 -0.422565222256157 0.861608390859767 1315 1 adipose_0yr
chr1:7807017:A_T CA6 -3.06150757927996 0.00302045256796294 0.0768447190195886 -0.655983782734082 1 1572 1 adipose_0yr
chr1:7882445:A_G SLC2A7 3.92388388513544 0.000186425485309923 0.012466974438231 1.06986744896935 0.274045463405587 1470 0.690252460148769 adipose_0yr
chr1:7833893:G_A SLC2A5 -3.50881252655531 0.000750651679142865 0.0318629504169097 -0.33900734278368 1 1402 1 adipose_0yr
chr1:8035916:A_G LOC110742810 -2.49308176787028 0.014781999256595 0.19526014427763 -0.521690694863605 1 1379 1 adipose_0yr
chr1:7977692:A_T GPR157 3.82640446524778 0.000260692351808956 0.0156512482628589 0.869690808338569 0.344113904387822 1320 0.817025942581123 adipose_0yr
chr1:8068855:T_A LOC103878097 2.67654998332705 0.00906328242410892 0.147870669936472 0.649766421823786 1 1180 1 adipose_0yr
chr1:8129926:A_G H6PD 4.61006839782842 1.54818454149326e-05 0.00207928899127901 0.33785255198247 0.0185162871162594 1196 0.0893587747250848 adipose_0yr
chr1:8115938:C_T SPSB1 -3.07580895500132 0.0028943521178785 0.0748663008862618 -0.695533767655831 1 1156 1 adipose_0yr
chr1:8224330:C_G LOC103878191 -2.70244626075303 0.00844312678263192 0.141747461116702 -0.645159317871762 1 1140 1 adipose_0yr
chr1:8333998:T_C LOC103878268 -3.7198813351651 0.00037395010161612 0.020004517503193 -0.902506636663806 0.42892076655369 1147 0.959886995684874 adipose_0yr
chr1:8365972:A_G LOC103878296 4.07461377333448 0.000109965239673007 0.00865727651117195 0.553364681451488 0.122391311756057 1113 0.381328842856503 adipose_0yr
chr1:8354560:G_A SLC25A33 -4.20493254717306 6.9056188987782e-05 0.00619816093424129 -0.236562242533161 0.0781025497451815 1131 0.272020630191377 adipose_0yr
chr1:8445657:T_G TMEM201 -5.25924835457277 1.23191615932385e-06 0.000288738446118195 -0.515510212623463 0.00140561633778851 1141 0.0108867252484846 adipose_0yr
chr1:8452143:A_G PIK3CD -2.76980525447069 0.00700693238311028 0.127547968335361 -0.219308656835687 1 982 1 adipose_0yr
chr1:8531999:C_T CLSTN1 4.88535621286151 5.3926466491829e-06 0.000913045462997228 0.421415245776885 0.00503133932368765 933 0.0311146058368938 adipose_0yr
chr1:8670107:A_C CTNNBIP1 3.75464352368417 0.000332634395242992 0.0184543830200225 0.36343587672698 0.282073967166057 848 0.704652979753626 adipose_0yr
chr1:8841112:C_G LZIC -9.09794832355247 6.9678691046737e-14 4.36408241037873e-10 -0.952169728615245 6.0132710373334e-11 863 4.56533241443083e-09 adipose_0yr
chr1:8746461:G_A NMNAT1 -4.1782566188504 7.60055629708062e-05 0.00665874198412022 -0.282625275551289 0.0642247007103312 845 0.234129446051251 adipose_0yr
chr1:8848142:A_G RBP7 4.28920647487482 5.08990161503507e-05 0.00495100903368452 0.59240263682407 0.0404647178395288 795 0.164039506488181 adipose_0yr
chr1:8884382:C_T UBE4B 4.27841080781319 5.29371630770191e-05 0.00508957425372061 0.576931977002926 0.0436202223754637 824 0.174082117470997 adipose_0yr
chr1:9051273:G_A KIF1B -3.67966036344559 0.00042785355104051 0.0219304189819941 -0.348864859325919 0.336292891117841 786 0.802702644663683 adipose_0yr
chr1:9183770:T_C PGD -4.41635442657676 3.19289850271086e-05 0.0035421371100683 -0.489291725311593 0.0263414126473646 825 0.117479689866975 adipose_0yr
chr1:9251515:A_G CENPS -2.8238617030187 0.00602010399332369 0.11656040058111 -0.302232244337871 1 827 1 adipose_0yr
chr1:9325034:C_T DFFA -4.73559356576092 9.6063072283056e-06 0.00143869365561444 -0.565051400174746 0.0080596917645484 839 0.0458154955352014 adipose_0yr
chr1:9297170:C_T CORT 3.92712495365451 0.000184343329796044 0.0123481596117191 0.966220409943751 0.155401427018065 843 0.455509020320921 adipose_0yr
chr1:9313556:G_C PEX14 -3.05941925707844 0.00303928777727163 0.0771443107692446 -0.272143523388964 1 807 1 adipose_0yr
chr1:9536174:G_A LOC103878866 4.19282741786187 7.21302277678342e-05 0.0064150287557332 0.548336374627383 0.0494813362487343 686 0.191196440689135 adipose_0yr
chr1:9592531:A_G CASZ1 -2.72740456657252 0.00788228654906193 0.136539200946031 -0.414008409457817 1 689 1 adipose_0yr
chr1:9833418:A_G C1H1orf127 -12.7664421211696 8.53392345439377e-21 1.72495341391316e-15 -1.01819538304861 1.04625901550868e-17 1226 6.28016974059083e-15 adipose_0yr
chr1:9783823:C_T TARDBP -3.15310767083885 0.00229348670000338 0.0651054185130522 -0.423780155488286 1 1087 1 adipose_0yr
chr1:9858715:C_T MASP2 3.83734494409929 0.000251125015843948 0.0153314514841905 0.390602787095894 0.245098015463693 976 0.634309172868044 adipose_0yr
chr1:9846017:A_G SRM -3.36885085396958 0.00117527364574118 0.0424914907768333 -0.406261116673859 0.991930957005556 844 1 adipose_0yr
chr1:10009307:C_T EXOSC10 -3.0146051804008 0.00347074316445923 0.0839992469542293 -0.327480307861583 1 803 1 adipose_0yr
chr1:9880351:T_C MTOR 3.16352887279826 0.00222203199690348 0.0636903383814601 0.312546608995541 1 634 1 adipose_0yr
chr1:10132664:T_C ANGPTL7 -2.52585821265459 0.013567854055565 0.185865911495933 -0.385108346924191 1 420 1 adipose_0yr
chr1:10147954:G_A UBIAD1 -4.70981993566472 1.06006991734091e-05 0.00155484213665259 -0.738570306703597 0.00742048942138637 700 0.0427897810885588 adipose_0yr
chr1:10279541:T_A DISP3 2.85562697256091 0.00550146147106634 0.110732657723785 0.729897985050146 1 1156 1 adipose_0yr
chr1:10470507:T_C FBXO2 5.51419728987807 4.38652531873574e-07 0.000127192015358087 1.25147169044828 0.000467164946445356 1065 0.00437295530766199 adipose_0yr
chr1:10509904:A_G FBXO44 8.12901332009484 5.29197369145637e-12 1.48751894476413e-08 1.08870262777163 5.54598842864628e-09 1048 2.38850550980802e-07 adipose_0yr
chr1:10616694:G_T FBXO6 3.58101460613559 0.000593081602094447 0.0274202845157563 0.598086127150382 0.598419336513297 1009 1 adipose_0yr
chr1:10553699:G_A MAD2L2 4.79214051903008 7.73233960428771e-06 0.00121037952623386 0.702117615142021 0.00744624303892906 963 0.0428996509573334 adipose_0yr
chr1:10560350:G_A DRAXIN -3.22853928416249 0.0018211778480091 0.055730204429348 -0.559610870428509 1 913 1 adipose_0yr
chr1:10590988:C_T AGTRAP -3.34697025658818 0.00125931193542201 0.0445069715017099 -0.664323180584468 1 846 1 adipose_0yr
chr1:10534378:A_G C1H1orf167 6.71693335252394 2.70902071052476e-09 2.37698820804035e-06 1.18266580516184 2.44895472231438e-06 904 4.97246536006498e-05 adipose_0yr
chr1:10555616:G_A MTHFR 3.01847516817312 0.0034313541751249 0.0833853004940382 0.808883540646179 1 970 1 adipose_0yr
chr1:10654077:C_T CLCN6 -4.19219911658384 7.22933314669202e-05 0.00642696388472004 -0.445231225228982 0.0675219715901035 934 0.242668625286305 adipose_0yr
chr1:10750514:T_C NPPB 3.68930096492774 0.000414297228442021 0.0214666712350057 0.605916685186335 0.39151088087771 945 0.898249044421769 adipose_0yr
chr1:10771544:T_A KIAA2013 3.70047342961606 0.000399098307292345 0.02089703772272 0.411911070437 0.408676666667361 1024 0.92547293248605 adipose_0yr
chr1:10897504:G_A PLOD1 -4.25441059973635 5.77544681853288e-05 0.00543866765059318 -0.540867048535863 0.0576389592489581 998 0.215185447862777 adipose_0yr
chr1:10836813:C_T MFN2 -3.82161249680992 0.000264991685760573 0.0158341184886344 -0.313813185369591 0.25439201833015 960 0.6519495514457 adipose_0yr
chr1:10892850:T_C MIIP 4.10857400978811 9.74853071914464e-05 0.00795513207938039 0.591350402671984 0.104601734616422 1073 0.337963014047474 adipose_0yr
chr1:11003585:A_T TNFRSF8 -3.80929592164405 0.000276355083715816 0.01631040989756 -0.822443394663027 0.303990592087398 1100 0.743828190167482 adipose_0yr
chr1:11034537:C_T LOC110742870 3.8531298251839 0.000237910759990503 0.0147836926780034 0.557631704881197 0.232438812510721 977 0.611098372667114 adipose_0yr
chr1:10995161:A_G TNFRSF1B -4.46207947092211 2.69526942456463e-05 0.00315074303296323 -0.289985761807072 0.0264136403607334 980 0.117742679055226 adipose_0yr
chr1:11172191:A_G VPS13D 3.14250618541472 0.0023683743820394 0.0663770259556509 0.340776356514356 1 691 1 adipose_0yr
chr1:11375843:C_T DHRS3 3.25350403124179 0.00168608841596561 0.0529963518248247 0.476160888657948 1 1075 1 adipose_0yr
chr1:11790947:A_G LRRC38 -5.25262515824662 1.26507504686684e-06 0.000294656599165055 -0.592649725675865 0.00226195418379791 1788 0.0160857519298002 adipose_0yr
chr1:12015104:C_T PDPN 3.59037185902054 0.000575123757752123 0.0268659177224589 0.671409629820051 0.947228829017747 1647 1 adipose_0yr
chr1:11920037:T_G LOC116274195 2.92982161371674 0.00444617094638689 0.0974570658513979 0.678893748149845 1 1643 1 adipose_0yr
chr1:12015672:G_A PRDM2 -3.06906166567407 0.00295322250139096 0.0757852599495335 -0.500432434923174 1 1024 1 adipose_0yr
chr1:12262161:T_C KAZN -3.5147400907612 0.000736352411707501 0.0315474871936004 -0.427305161913903 1 1473 1 adipose_0yr
chr1:13547633:T_G TMEM51 4.68688480660711 1.15692777132302e-05 0.00166818105602287 0.263672112783973 0.0174696093469776 1510 0.0854702639675868 adipose_0yr
chr1:13567152:G_C FHAD1 3.89045679382811 0.000209256475036669 0.0134267812094412 0.603541993557052 0.311792147804637 1490 0.758017967001456 adipose_0yr
chr1:13848615:A_G LOC110742907 -3.65218586764446 0.000468841087176573 0.0233487923041045 -0.772701032222302 1 2348 1 adipose_0yr
chr1:13829119:T_C EFHD2 -4.7171368647387 1.03086457598121e-05 0.00151861690242087 -0.302610821025865 0.025513898255535 2475 0.114315595449572 adipose_0yr
chr1:13984857:G_A CASP9 -9.76222151882959 3.61797645052755e-15 4.73192802578524e-11 -1.04505741794552 1.18452548990272e-11 3274 1.08344598143102e-09 adipose_0yr
chr1:13916711:C_T DNAJC16 -3.2550694909737 0.00167793841930535 0.0528383894275848 -0.446801778054143 1 2636 1 adipose_0yr
chr1:13976829:G_A AGMAT 3.85672783423054 0.000234993139829043 0.0146609858007057 0.620075527997058 0.27259204220169 1160 0.687673751853173 adipose_0yr
chr1:14067287:G_A DDI2 3.64628853202728 0.000478113010230261 0.0236589858250947 0.493834412488558 0.454207359718748 950 1 adipose_0yr
chr1:14080061:T_C PLEKHM2 3.130657720389 0.00245476778101454 0.0678960644875445 0.505911149099728 1 751 1 adipose_0yr
chr1:14138596:T_C SLC25A34 -3.8129054788516 0.000272977533251778 0.0161631763203413 -0.842785392973119 0.186170677677713 682 0.518857570637479 adipose_0yr
chr1:14292268:C_T TMEM82 4.0100035610332 0.000138076207310667 0.0101720043332718 1.55655462685458 0.0937537447639429 679 0.310808065140803 adipose_0yr
chr1:14153155:G_A FBLIM1 4.32206702745232 4.51509796772057e-05 0.00454765780670048 0.74833397974742 0.0307929681398543 682 0.132885044266529 adipose_0yr
chr1:14236643:C_T LOC103881833 2.3587404478522 0.0208408913524872 0.235004913353124 0.824178538531799 1 504 1 adipose_0yr
chr1:14277998:C_G SPEN 2.48877968096345 0.0149484068801028 0.19637212857055 0.397048466955623 1 456 1 adipose_0yr
chr1:14512251:G_A ZBTB17 2.92403171287701 0.00452125735274639 0.0984193372506979 0.357766165964445 1 750 1 adipose_0yr
chr1:14517340:T_G HSPB7 5.05463268131094 2.78018525098917e-06 0.000542762025688742 0.897883810373695 0.00306376414659007 1102 0.0206704537153853 adipose_0yr
chr1:14485933:T_C FAM131C -6.35539130303196 1.28928630881681e-08 8.02526224933698e-06 -0.672678946620235 1.49428283191868e-05 1159 0.00023223589822288 adipose_0yr
chr1:14591584:G_A EPHA2 3.17112796494682 0.00217124437458093 0.0626669857235119 0.361860977978987 1 1166 1 adipose_0yr
chr1:14643662:T_C ARHGEF19 -5.19431669780437 1.5973666590821e-06 0.000359511628684044 -0.882145710084932 0.00123795916078863 775 0.009797577074754 adipose_0yr
chr1:14704321:A_G LOC110742925 -10.2665425718885 3.88855392202167e-16 5.88155419914796e-12 -1.47740533562562 2.85808713268593e-13 735 4.0968759436292e-11 adipose_0yr
chr1:14620404:C_T CPLANE2 3.95635918388841 0.00016654280148988 0.0115434696827276 0.852510205678761 0.114414904623548 687 0.362593876919502 adipose_0yr
chr1:14653322:A_G FBXO42 -3.14493868052092 0.00235099249236327 0.0660305363091538 -1.07242855999514 1 634 1 adipose_0yr
chr1:14911968:T_C SZRD1 2.75389874965646 0.00732432483874786 0.130731104918912 0.265777002557481 1 617 1 adipose_0yr
chr1:14895196:A_C NECAP2 -5.94565593110103 7.3345917183546e-08 3.10330553450661e-05 -0.805803049416088 0.000103197705477249 1407 0.00121758079042199 adipose_0yr
chr1:15158292:G_T LOC100998646 -4.30333460447593 4.83459498952943e-05 0.00478066727019104 -0.576535585405403 0.082961650020325 1716 0.2841773899163 adipose_0yr
chr1:15110350:G_C MFAP2 2.90282957670537 0.0048063227136872 0.102067808178004 0.496561147749889 1 1235 1 adipose_0yr
chr1:15156994:G_A ATP13A2 -4.71218345347009 1.05054904598759e-05 0.00154403140486559 -0.6850226763368 0.0124490061949529 1185 0.0651909790056314 adipose_0yr
chr1:15200304:G_C SDHB -3.47576621340877 0.000835309393929673 0.0341436304318728 -0.347232358861392 0.902134145444047 1080 1 adipose_0yr
chr1:15284195:C_T PADI2 3.59362986850286 0.000568993207242208 0.0267199676400461 1.00142413678486 0.566717234413239 996 1 adipose_0yr
chr1:15590290:A_G PADI4 -6.29151310514084 1.69445293187931e-08 1.02712073155566e-05 -0.952987731296817 2.16042748814612e-05 1275 0.000317885759554603 adipose_0yr
chr1:15622716:C_G RCC2 -3.44472169540372 0.000922995881514206 0.0362693611431799 -0.680999170324929 0.9940665643908 1077 1 adipose_0yr
chr1:15799131:A_G ARHGEF10L -4.41488615399437 3.21026907055069e-05 0.00355024782222071 -0.511653869959707 0.0339004413850153 1056 0.142548090657481 adipose_0yr
chr1:15957053:A_G LOC110742975 4.0181327796427 0.000134192615639721 0.00996547799843196 1.15431003941846 0.192029632980441 1431 0.531417702301559 adipose_0yr
chr1:16012815:C_T ACTL8 -2.24312779320843 0.0277264265873957 0.271260450123957 -0.527280533454164 1 1285 1 adipose_0yr
chr1:16422896:T_C IGSF21 3.34729762370908 0.00125801394182232 0.0444688728221405 1.03085866486316 1 1166 1 adipose_0yr
chr1:16716463:G_C KLHDC7A 4.18268530626214 7.48069420160443e-05 0.00657991835629287 0.977652251672269 0.103981649402302 1390 0.337036706331321 adipose_0yr
chr1:17053736:T_C ALDH4A1 -3.64141830699235 0.000485901241627644 0.023953219359211 -0.362012005628336 0.609320157001066 1254 1 adipose_0yr
chr1:17163404:T_G IFFO2 3.36098083667188 0.00120487318726432 0.0432358731646368 0.521808308056193 1 1280 1 adipose_0yr
chr1:17228909:A_C UBR4 -3.62491382405825 0.000513200833736273 0.0249139843787133 -0.624169844548156 0.387466629470886 755 0.891504677460724 adipose_0yr
chr1:17415673:G_A EMC1 4.62107886938541 1.48508647702551e-05 0.00200886383747739 0.339919731636915 0.0117915866275825 794 0.0624119029877668 adipose_0yr
chr1:17526805:C_G MRTO4 2.99854129748209 0.00363876781223762 0.0866471623522599 0.259791595615022 1 933 1 adipose_0yr
chr1:17544611:A_G LOC101009567 2.51736631025589 0.0138734874927584 0.188255321397951 0.32158003526999 1 966 1 adipose_0yr
chr1:17523867:C_G LOC101009235 7.88632473043728 1.56189617549411e-11 3.50782791173831e-08 1.52633478797943 1.58532461812652e-08 1015 6.0179674436708e-07 adipose_0yr
chr1:17519400:G_A LOC101010515 4.77251155529392 8.33847279567655e-06 0.00128579782543105 0.973512772218833 0.00906391992890041 1087 0.0504198592511784 adipose_0yr
chr1:17534513:T_A SLC66A1 2.452754768846 0.0164092274663307 0.206391144195196 0.356100709892856 1 1108 1 adipose_0yr
chr1:17633194:G_A CAPZB 3.63650464914581 0.000493881038224227 0.0242407170889067 0.694586758470492 0.572408123301879 1159 1 adipose_0yr
chr1:17798991:A_G MICOS10 2.35177023264277 0.0212083589420089 0.236902999429697 0.274842749264268 1 904 1 adipose_0yr
chr1:17826870:G_T LOC103882066 2.96134505324544 0.00405718067169935 0.0922647062205469 0.581100795500985 1 959 1 adipose_0yr
chr1:17793795:G_T NBL1 -4.21656823305022 6.62206746352172e-05 0.00600302956646798 -0.526860246777179 0.0736373901943615 1112 0.260148425759297 adipose_0yr
chr1:17976482:G_C HTR6 2.05878584998319 0.0428531060892524 0.333102864601888 0.316474644691652 1 1083 1 adipose_0yr
chr1:17980202:G_A TMCO4 3.26106661852971 0.00164705710482487 0.0521509077961231 0.833819500837919 1 1082 1 adipose_0yr
chr1:18073630:A_C RNF186 -2.73655629159878 0.00768530924351772 0.134842629932316 -0.600572263901879 1 1033 1 adipose_0yr
chr1:18343954:C_G PLA2G5 2.49738399371897 0.014617252207678 0.194124216260561 0.159808748752604 1 911 1 adipose_0yr
chr1:18402447:G_A PLA2G2D -2.80466264640364 0.00635496655076621 0.120648726354587 -0.392342455303507 1 1104 1 adipose_0yr
chr1:18330237:T_G PLA2G2F 4.51365954007339 2.22398513808254e-05 0.00273468134704697 0.520611043314517 0.0249531132492861 1122 0.112562361677757 adipose_0yr
chr1:18332745:A_G PLA2G2C 2.49202463791267 0.0148227348260289 0.195654098311354 0.350311239774395 1 1028 1 adipose_0yr
chr1:18430981:G_A UBXN10 4.74802472733116 9.1597496750219e-06 0.00138381924535067 1.64879272788787 0.00885747793574618 967 0.0494864561343259 adipose_0yr
chr1:18567008:T_G VWA5B1 -4.08827132500837 0.000104771867834808 0.00838197184835205 -1.24576496049927 0.0819316006468199 782 0.281628880677186 adipose_0yr
chr1:18655983:T_C CAMK2N1 4.26695031103906 5.51870136965161e-05 0.005258154631792 0.544662371874847 0.0592708527100583 1074 0.219782729508649 adipose_0yr
chr1:18718689:A_G MUL1 -3.08696627465485 0.00279939386184176 0.0733798483990278 -0.468516860181461 1 1088 1 adipose_0yr
chr1:18863352:T_C FAM43B 3.06445935101346 0.00299401469327396 0.0765412909362149 0.326968929409968 1 1032 1 adipose_0yr
chr1:18803389:C_T LOC108583370 4.75881618405661 8.78853525805939e-06 0.00134198175090579 0.78567939760324 0.00935100151457519 1064 0.0517321535403111 adipose_0yr
chr1:18843254:A_C CDA 2.83896605050922 0.00576813259086123 0.113800650760657 0.43588709299843 1 1076 1 adipose_0yr
chr1:18880100:G_A PINK1 3.01365237009201 0.00348050506520095 0.0841674604421148 0.538694843470347 1 1054 1 adipose_0yr
chr1:18963705:C_T DDOST -4.23506057395452 6.19438988771462e-05 0.0057174329236384 -0.652858494586376 0.0616341793827605 995 0.226881816325041 adipose_0yr
chr1:18942211:G_A KIF17 2.4163506583991 0.0180140062985036 0.217280523824986 0.43634236859927 1 954 1 adipose_0yr
chr1:18906559:A_T SH2D5 -2.55613228956924 0.0125269807212003 0.178118377638903 -0.653983566894681 1 747 1 adipose_0yr
chr1:18944931:C_T HP1BP3 -3.15703653578081 0.00226629950144874 0.0645760450489122 -0.354362035559949 1 695 1 adipose_0yr
chr1:18952240:C_T EIF4G3 -2.89488995672175 0.00491727246616817 0.103526821417663 -0.265496352073791 1 503 1 adipose_0yr
chr1:19591232:A_G ECE1 3.35190125658562 0.00123989359976732 0.0440363865003093 0.285416902463625 0.61994679988366 500 1 adipose_0yr
chr1:19603311:G_A LOC108584302 -5.25906881344684 1.2328036893334e-06 0.000288834472722232 -0.577533438241749 0.00140539620584008 1140 0.0108867252484846 adipose_0yr
chr1:19810686:G_A ALPL -3.72827617727108 0.000363546611818921 0.0196355352500562 -0.783167400071822 0.423531802769043 1165 0.95115151029905 adipose_0yr
chr1:19744359:C_G RAP1GAP 2.70177096160741 0.00845879482440313 0.141886227619741 0.521959544713323 1 982 1 adipose_0yr
chr1:19909123:G_C USP48 2.5731347819402 0.0119745364310745 0.173864626285929 0.548749568283892 1 798 1 adipose_0yr
chr1:20108929:C_G LDLRAD2 -2.31805815739728 0.0230680400777787 0.246804335672323 -0.628328792777721 1 1061 1 adipose_0yr
chr1:20111182:T_G HSPG2 2.99786667161254 0.00364598655931801 0.0867548678564851 0.226135170572742 1 1101 1 adipose_0yr
chr1:20099848:C_T LOC103882153 3.94843080972164 0.000171200363021724 0.0117662557555995 0.4112730226052 0.183355588796266 1071 0.513246014223067 adipose_0yr
chr1:20203535:C_T LOC103882166 -6.72118103978077 2.65948950344195e-09 2.35022237370962e-06 -0.969835681789464 2.43077340614594e-06 914 4.94077201960331e-05 adipose_0yr
chr1:20343849:G_A CDC42 -3.59777855561029 0.000561276423575264 0.0264531258357913 -0.732343137430422 0.487749212086904 869 1 adipose_0yr
chr1:20289014:C_T WNT4 -2.98607040236104 0.00377437551873551 0.0885037939010493 -0.265129809181011 1 820 1 adipose_0yr
chr1:20614245:C_T LOC103882185 -3.11385470547472 0.00258233641267675 0.0700785125503192 -0.544368108083011 1 877 1 adipose_0yr
chr1:20552108:T_C ZBTB40 -3.73626215362951 0.000353906246258013 0.0193251601785143 -0.547550724808276 0.281709372021378 796 0.703974160010048 adipose_0yr
chr1:20770907:G_A EPHA8 -6.48280390743752 7.45867047669484e-09 5.25467352744688e-06 -1.06420068648527 7.44375313574145e-06 998 0.000129863406204652 adipose_0yr
chr1:20833325:C_T C1QA 2.68232750938352 0.00892143679752289 0.146580974057521 0.18965877016504 1 1193 1 adipose_0yr
chr1:20842678:C_T C1QC -2.94385358793456 0.00426894985760904 0.0950145071769446 -0.19975810514388 1 1184 1 adipose_0yr
chr1:20842678:C_T C1QB -3.05944084349908 0.00303909252556823 0.0771405732649389 -0.213506682873982 1 1149 1 adipose_0yr
chr1:20953136:G_A EPHB2 -2.59442510448097 0.0113138556983356 0.168344900038397 -0.352586020139731 1 999 1 adipose_0yr
chr1:21169502:A_C TEX46 2.41086265478161 0.0182677202043757 0.218966732917645 0.532979173006372 1 829 1 adipose_0yr
chr1:21132449:C_T KDM1A -2.92356870325412 0.00452731217777507 0.0985154525925001 -0.351083080724341 1 830 1 adipose_0yr
chr1:21328978:G_A LUZP1 -2.99784356217765 0.00364623407380783 0.0867561946146128 -0.779206221783427 1 732 1 adipose_0yr
chr1:21407927:A_G HTR1D 3.46769867402386 0.000857306823854505 0.0346869557801714 1.13219015906014 0.708135436503821 826 1 adipose_0yr
chr1:21380974:A_G LOC103882269 -2.83096912026795 0.00590030453753584 0.115240376448699 -0.502549082472654 1 770 1 adipose_0yr
chr1:21452562:C_T HNRNPR -3.124487584043 0.00250091282748694 0.0686719906385855 -0.239499531833445 1 741 1 adipose_0yr
chr1:21591293:C_T ZNF436 -2.87843313355045 0.0051547997012099 0.106408686258141 -0.536464316372358 1 691 1 adipose_0yr
chr1:21577571:A_G TCEA3 6.47087337236366 7.85182340445603e-09 5.39765522614392e-06 0.849601618210746 5.51983185333259e-06 703 0.000100497564207405 adipose_0yr
chr1:21682495:G_A ASAP3 -3.83750409049815 0.000250988352037511 0.0153235287687103 -0.335560722954486 0.205810448670759 820 0.558652213450344 adipose_0yr
chr1:21738749:G_A E2F2 2.9876340709307 0.00375711923672508 0.0882350176519678 0.627293098369545 1 756 1 adipose_0yr
chr1:21714733:C_T ID3 2.35467257542552 0.0210546549884928 0.236189584783624 0.604386977150829 1 810 1 adipose_0yr
chr1:21803314:A_G MDS2 3.63062329017879 0.00050359615618427 0.024613775515752 0.41411338793716 0.403884117259785 802 0.919389206485653 adipose_0yr
chr1:21957750:G_A RPL11 -4.31906922481993 4.56481950940831e-05 0.00458156556495816 -0.406598086568483 0.0317711437854818 696 0.136324530001803 adipose_0yr
chr1:21907724:G_C ELOA 2.67374404613117 0.00913290951311394 0.148523907414136 0.412547985415626 1 623 1 adipose_0yr
chr1:21909764:A_T PITHD1 -4.00442817539339 0.00014080188492612 0.0103181409368102 -0.448619739211873 0.0830731121064108 590 0.284405939000728 adipose_0yr
chr1:22036038:A_C LYPLA2 3.36645993570538 0.00118419280255218 0.0427337863252522 0.390841822257449 0.678542475862399 573 1 adipose_0yr
chr1:21915859:C_T GALE 3.9954204798032 0.000145314982022376 0.0104989956461041 0.62145662786999 0.0839920596089333 578 0.286354185475398 adipose_0yr
chr1:22030267:T_C HMGCL 3.10804350620655 0.00262787443418102 0.0706217384349338 0.260943281159375 1 551 1 adipose_0yr
chr1:22075961:C_T FUCA1 4.85110014387241 6.15859488121421e-06 0.00101069956600358 0.408713834413668 0.00383064601611524 622 0.0248745938734082 adipose_0yr
chr1:22042703:T_C CNR2 2.59466372383904 0.0113066415555758 0.168275845488151 0.601303096865746 1 641 1 adipose_0yr
chr1:22212653:T_C PNRC2 3.55516681931946 0.000645491830812865 0.0291030729818737 0.477436421085481 0.611926255610596 948 1 adipose_0yr
chr1:22164037:G_A SRSF10 2.8711397199003 0.00526341072341537 0.107781130856293 0.607769831211378 1 985 1 adipose_0yr
chr1:22213436:G_A LOC103882367 -2.83104360852761 0.0058990606747321 0.115219118612321 -0.659149245940598 1 1072 1 adipose_0yr
chr1:22243218:T_C MYOM3 -4.39906369397154 3.4033601415205e-05 0.00371646559721986 -0.894351984802973 0.0379134319765384 1114 0.155740205604223 adipose_0yr
chr1:22332917:C_T IL22RA1 3.89734364811984 0.000204344032793252 0.0132045572264921 0.704951170758162 0.228047940597269 1116 0.602471745047172 adipose_0yr
chr1:22372910:T_C IFNLR1 3.80133450877495 0.000283946432891581 0.016573000836703 0.708479728473573 0.316316326241221 1114 0.76531099564698 adipose_0yr
chr1:22501369:G_A LOC108585577 -7.93980990661479 1.23069782461602e-11 2.85037179844785e-08 -0.960616169427313 1.20977596159755e-08 983 4.68495497386405e-07 adipose_0yr
chr1:22530988:T_C GRHL3 -12.3304019596087 5.28599967437228e-20 3.83550633327456e-15 -1.13793608188302 5.16970768153609e-17 978 2.48249362867363e-14 adipose_0yr
chr1:22588798:C_T STPG1 2.70162601244924 0.0084621613341655 0.141918071833883 0.699019511885051 1 893 1 adipose_0yr
chr1:22624490:C_G NIPAL3 2.4499990070003 0.0165260715610175 0.20721139077938 0.20797622074032 1 793 1 adipose_0yr
chr1:22641048:C_T LOC100999502 3.17031005044023 0.00217665826301731 0.0627878324640913 0.43497181420174 1 490 1 adipose_0yr
chr1:22843680:A_T NCMAP 3.16043158660104 0.0022430488985292 0.0641511350224961 0.292811827244629 0.623567593791118 278 1 adipose_0yr
chr1:22966546:G_A LOC116274558 -3.14941674576548 0.00231930449239245 0.0656037869750108 -1.1026487723441 1 543 1 adipose_0yr
chr1:23013476:C_T SRRM1 3.52348214189089 0.000715733448790135 0.0309503733974272 0.461097890380488 0.407968065810377 570 0.924958759216917 adipose_0yr
chr1:23111764:A_G CLIC4 -5.47289586977832 5.19205405745466e-07 0.000145703794526969 -0.471669213249554 0.000286601383971497 552 0.00291271925043625 adipose_0yr
chr1:23332044:A_G RUNX3 -2.87890003440224 0.00514791757034604 0.106312521763802 -0.43896267457058 1 859 1 adipose_0yr
chr1:23381887:A_G LOC108585612 3.31041171208421 0.00141246117811993 0.0479832382674474 0.639740967624882 1 1117 1 adipose_0yr
chr1:23563874:G_A SYF2 -4.02000027230877 0.000133315384376072 0.00991496202431983 -0.658150660166535 0.134915168988585 1012 0.410234378016897 adipose_0yr
chr1:23673551:G_A RSRP1 -2.57741996508689 0.0118388213014519 0.172633081124924 -0.404534335622458 1 1030 1 adipose_0yr
chr1:23681950:G_A LOC103882495 -4.52493804630205 2.13213812042751e-05 0.00264744920580177 -1.18856525696809 0.0212787384418666 998 0.0995183851939062 adipose_0yr
chr1:23635566:A_G TMEM50A -6.70257502366864 2.88332363360094e-09 2.50619098909201e-06 -0.521748333566829 2.82565716092892e-06 980 5.59538378836317e-05 adipose_0yr
chr1:23660412:T_C LOC101000761 -3.43652521686701 0.000947558274258326 0.0368093345201127 -0.834247720386911 0.882176753334502 931 1 adipose_0yr
chr1:23809219:G_A MACO1 -3.15789421223712 0.00226040465410664 0.0644697103531389 -0.433817595034049 1 930 1 adipose_0yr
chr1:23866075:G_A LDLRAP1 4.15220964462374 8.34385651714355e-05 0.00712553586458134 0.716875681735045 0.0775144270442636 929 0.270610162607455 adipose_0yr
chr1:23994812:A_G MAN1C1 3.62387099390693 0.0005149738130743 0.0249902344164269 0.712258403168727 0.538147634662643 1045 1 adipose_0yr
chr1:24146071:A_C SELENON 5.9249415458775 8.00070214037016e-08 3.34189613981584e-05 0.870429648037798 7.28863964987722e-05 911 0.000908502208921749 adipose_0yr
chr1:24156762:T_C MTFR1L 4.05404988768704 0.000118254325086343 0.00908029124289099 0.391890595085554 0.0977963268464057 827 0.320777296117787 adipose_0yr
chr1:24209241:C_T AUNIP -2.5551369740163 0.0125600221704109 0.178378292330622 -0.265404302787931 1 846 1 adipose_0yr
chr1:24159267:A_G PAQR7 -4.08773812685575 0.00010497011874983 0.00839149162120692 -0.508958621826546 0.0838711248811142 799 0.286195872573537 adipose_0yr
chr1:24284034:G_T STMN1 4.34419802055832 4.16389127575249e-05 0.00428708467344922 0.620646112975104 0.0274816824199664 660 0.121450536544118 adipose_0yr
chr1:24215484:C_T PAFAH2 -3.54862748522525 0.000659431015704309 0.029438048618766 -0.373069826042635 0.398296333485403 604 0.909904373642675 adipose_0yr
chr1:24186368:A_G LOC101008193 -2.41285791490903 0.0181751114589457 0.218341634986506 -0.409342757551023 1 637 1 adipose_0yr
chr1:24354636:A_G LOC101009130 -2.9163922066363 0.00462212234487689 0.0997913718822714 -0.544088692626016 1 722 1 adipose_0yr
chr1:24352783:C_T EXTL1 2.08619863037212 0.0402289951982285 0.323260699441089 0.477350536241324 1 729 1 adipose_0yr
chr1:24356239:C_T SLC30A2 -3.07184162856465 0.00292883358301008 0.0754419514212459 -0.934531484978402 1 700 1 adipose_0yr
chr1:24443060:G_A TRIM63 -2.29406686048913 0.0244780150059577 0.254894803959046 -0.437991277290517 1 738 1 adipose_0yr
chr1:24397011:T_A LOC116274614 2.81556013157176 0.00616285749632638 0.118280975516405 0.864199116083413 1 782 1 adipose_0yr
chr1:24391535:G_A LOC101004600 2.55962582840553 0.0124116258535487 0.177313464498855 1.02423034085849 1 774 1 adipose_0yr
chr1:24501248:G_A PDIK1L 2.66466875257733 0.0093614510432396 0.150639550064349 0.36343710568153 1 783 1 adipose_0yr
chr1:24401478:A_G FAM110D 2.62327792547789 0.0104711440005286 0.160960410773805 0.504890363628046 1 680 1 adipose_0yr
chr1:24480508:G_A ZNF593 -4.43865072173831 2.94004291416995e-05 0.00331925828992629 -0.638806394424051 0.0199334909580723 678 0.0946557464332885 adipose_0yr
chr1:24481535:C_T CNKSR1 4.6019118076774 1.59659947949772e-05 0.00213323094652085 0.551929205427081 0.0107291485022247 672 0.0578729245803796 adipose_0yr
chr1:24504351:G_A CATSPER4 3.25078870945399 0.00170031283127625 0.0531933961109793 0.909961206121887 1 637 1 adipose_0yr
chr1:24539231:A_T LOC103882719 -2.47289800147571 0.0155773840253736 0.200911025072871 -0.865300359599206 1 641 1 adipose_0yr
chr1:24434328:C_T CEP85 3.35922273375053 0.00121158073262186 0.0433359869525654 0.453639974632994 0.7814695725411 645 1 adipose_0yr
chr1:24572220:G_A SH3BGRL3 -2.686253284715 0.0088262103332535 0.145588532345853 -0.257928306225614 1 664 1 adipose_0yr
chr1:24482993:A_G UBXN11 3.4774781368946 0.000830710699735041 0.0340163164995798 0.505901645223846 0.554084036723272 667 1 adipose_0yr
chr1:24617746:T_C CD52 -2.84504407527565 0.00566950201727248 0.112732429200666 -0.298996223303552 1 742 1 adipose_0yr
chr1:24643548:T_C CRYBG2 -2.63838930137261 0.0100528743344099 0.156845744529722 -0.534910144890421 1 745 1 adipose_0yr
chr1:24577261:C_T ZNF683 -3.32789845129749 0.00133714352304689 0.0462502100403503 -0.588605823679622 0.993497637623839 743 1 adipose_0yr
chr1:24805436:C_G DHDDS 2.5971466262325 0.011231822991095 0.16754700500525 0.258716008629879 1 726 1 adipose_0yr
chr1:24680051:G_A HMGN2 -2.9852011625939 0.00378399996661118 0.0886037793423434 -0.498935924202401 1 678 1 adipose_0yr
chr1:24840885:C_T RPS6KA1 -3.09165471045729 0.00276036328665577 0.0726961962406685 -0.235558416324838 1 594 1 adipose_0yr
chr1:24962585:G_A ARID1A 1.82870826186872 0.0712658538946546 0.41924918581422 0.256757654803256 1 382 1 adipose_0yr
chr1:25118039:A_G PIGV 3.99042014941121 0.000147879869702187 0.0106153196879114 0.559982232913909 0.0638841037113448 432 0.23310901673395 adipose_0yr
chr1:25143970:A_T ZDHHC18 -5.4465291030635 5.78056113499648e-07 0.000158440830259376 -1.16235302084011 0.000301167235133317 521 0.00303346630961759 adipose_0yr
chr1:25173916:C_G GPN2 3.28894141721178 0.0015103901599696 0.049921879471875 0.62227782450829 0.90774448614173 601 1 adipose_0yr
chr1:25127247:G_A GPATCH3 2.75303221158003 0.00734198734718707 0.130937226195513 0.725730290239136 1 629 1 adipose_0yr
chr1:25251318:C_T NUDC -2.6134655266083 0.0107511287319639 0.163582179525727 -0.324106784729035 1 693 1 adipose_0yr
chr1:25312610:C_T TRNP1 -3.17285814198212 0.00215983352472452 0.0624280445076889 -0.265103458619198 1 841 1 adipose_0yr
chr1:25294509:G_A TENT5B -3.61753544355357 0.000525870960803803 0.0253750811224115 -0.642933596782547 0.417015671917416 793 0.93959378606331 adipose_0yr
chr1:25426864:C_T LOC101025074 2.6016740317689 0.011096549000382 0.166693221697588 0.416259210465801 1 772 1 adipose_0yr
chr1:25415150:T_C SLC9A1 2.89224804617228 0.0049547114452307 0.103903792189044 0.461154467203964 1 742 1 adipose_0yr
chr1:25529065:C_T WDTC1 2.58281596356496 0.0116699040148737 0.171484090932109 0.309577707580789 1 535 1 adipose_0yr
chr1:25553275:G_A TMEM222 3.06114850236889 0.00302368344643588 0.0768772467100173 0.529944620695104 1 430 1 adipose_0yr
chr1:25692871:C_A LOC108585927 3.31290923349462 0.00140146521320321 0.0477664502625136 1.02355680613156 0.598425646037771 427 1 adipose_0yr
chr1:25568191:G_A LOC108585932 -2.18621558998549 0.0317984562588725 0.29010049536201 -0.474511515630098 1 420 1 adipose_0yr
chr1:25668121:T_C SYTL1 3.52428515672281 0.000713867127133677 0.0308928828687244 0.543099203178596 0.285546850853471 400 0.710639226864724 adipose_0yr
chr1:25571244:G_A MAP3K6 11.9970401082614 2.16262952353674e-19 4.62349189672359e-15 1.39315341564251 8.8235284560299e-17 408 3.94144964147494e-14 adipose_0yr
chr1:25633094:G_A FCN3 2.37965662288355 0.0197719246133587 0.228296781863362 0.499089551876761 1 406 1 adipose_0yr
chr1:25643354:A_G CD164L2 4.16782492726805 7.89024773754392e-05 0.00683597818358407 1.1107649782624 0.0323500157239301 410 0.137824192620211 adipose_0yr
chr1:25763923:A_C GPR3 -3.67982593952112 0.000427617200747047 0.0219198203773556 -0.906151603020571 0.175323052306289 410 0.496696930486608 adipose_0yr
chr1:25688143:G_A WASF2 -2.53363934028758 0.0132931395826518 0.184339257045954 -0.384394653650977 1 426 1 adipose_0yr
chr1:25819752:A_C AHDC1 3.85267887325744 0.000238278869741997 0.0148020162685204 0.502683321273261 0.123905012265838 520 0.38485890614525 adipose_0yr
chr1:25980172:G_A FGR 2.90858743871062 0.00472731063250943 0.101106584323868 0.277095895559349 1 588 1 adipose_0yr
chr1:25990141:A_G IFI6 -2.267401909022 0.0261339500933485 0.263456830190214 -0.302458615785338 1 625 1 adipose_0yr
chr1:26064742:A_G FAM76A 2.52049216739608 0.013760270932247 0.187218347035857 0.29455741002438 1 686 1 adipose_0yr
chr1:26145424:A_C STX12 3.71015112590537 0.000386363372703078 0.0204735877871232 0.288269410333766 0.241090744566721 624 0.627829585363011 adipose_0yr
chr1:26118808:C_T PPP1R8 3.1683764803136 0.00218950701944149 0.0630465991808142 0.895358130841126 1 773 1 adipose_0yr
chr1:26262206:G_C THEMIS2 3.74043868168277 0.000348962032573518 0.0191577484815452 0.206303989100538 0.290336411101167 832 0.719491908712581 adipose_0yr
chr1:26259550:A_C RPA2 -4.90170009110502 5.06076663118141e-06 0.000871858413322079 -0.710213034483608 0.00420549707051175 831 0.0268994964137162 adipose_0yr
chr1:26243480:C_T XKR8 4.23064653121145 6.29398570373226e-05 0.00578941229497215 0.593350075610014 0.0519253820557911 825 0.198405159842378 adipose_0yr
chr1:26272700:G_T EYA3 -5.28357050753687 1.11729882227835e-06 0.000270848607733462 -0.765607017562024 0.000935179114246979 837 0.0077795237879844 adipose_0yr
chr1:26517140:C_T PTAFR 3.70890696965768 0.000387978613927691 0.0205253407680711 0.285787380023305 0.345300966395645 890 0.818699856332834 adipose_0yr
chr1:26447288:G_A DNAJC8 -3.02876747409483 0.00332860763545438 0.081786749779996 -0.194482821063979 1 915 1 adipose_0yr
chr1:26568024:C_T ATP5IF1 3.95983420351906 0.000164539900092527 0.0114432023648358 0.358847839942668 0.143972412580961 875 0.43034891080845 adipose_0yr
chr1:26583716:G_C SESN2 -2.72389789358775 0.00795897608938008 0.137184642754176 -0.341437159722361 1 862 1 adipose_0yr
chr1:26604581:C_T LOC101012887 -4.03700105704986 0.000125578735331905 0.00951001860125779 -0.515952642294853 0.0825052291130616 657 0.282919666491389 adipose_0yr
chr1:26773833:C_T LOC103882919 10.0799901593733 8.85695838644895e-16 1.28710650710065e-11 0.826349903068442 5.59759770023574e-13 632 7.51878717665231e-11 adipose_0yr
chr1:26855307:C_A LOC116272086 -3.24983101905783 0.00170535654323587 0.0533076823799709 -0.520604502356767 1 634 1 adipose_0yr
chr1:26884119:G_A LOC116272087 -2.707992181993 0.00831544970061894 0.140444903359822 -0.530758799452741 1 632 1 adipose_0yr
chr1:26880884:C_T RCC1 6.08171967074501 4.13379162073436e-08 2.05664596813192e-05 0.643146502927872 2.60015492944191e-05 629 0.000374110680784421 adipose_0yr
chr1:26852270:T_C TRNAU1AP 6.55317187292468 5.50638257889489e-09 4.1699576454986e-06 0.715987386830178 3.52959123307162e-06 641 6.76610662722952e-05 adipose_0yr
chr1:26906345:G_A LOC101013261 2.63970260011415 0.0100172493802945 0.156615998135836 0.295157535600365 1 656 1 adipose_0yr
chr1:26951683:A_T LOC116272422 -3.21833819288036 0.00187924278555394 0.0570142198375347 -0.542880302871093 1 657 1 adipose_0yr
chr1:26951508:T_G LOC116272308 2.93016651057308 0.00444173469884464 0.0974034906685056 0.520996668866175 1 659 1 adipose_0yr
chr1:26904131:C_T LOC116272150 2.49609681725514 0.0146663688219272 0.194481452697977 0.701737247549363 1 661 1 adipose_0yr
chr1:26901379:T_A RAB42 3.69897937787061 0.000401099605569343 0.0209853038956337 0.439548230306317 0.26873673573146 670 0.680539910340129 adipose_0yr
chr1:26878240:C_T TAF12 3.33951324523103 0.00128922210990621 0.0452566097658117 0.334349053667298 0.840572815658849 652 1 adipose_0yr
chr1:27021279:A_T LOC103882972 -3.42574243416432 0.000980811839183557 0.0377626569926001 -0.519504448811119 0.64243175466523 655 1 adipose_0yr
chr1:27084655:A_G GMEB1 2.0808768830051 0.0407272785631387 0.325184508780422 0.331610385660481 1 652 1 adipose_0yr
chr1:27000440:G_A YTHDF2 1.98243443861274 0.0509521790015666 0.361145881115934 0.50837421392102 1 775 1 adipose_0yr
chr1:27149068:C_T EPB41 3.54246431785048 0.000672829104585001 0.0297526336712341 0.254237386650733 0.613620143381521 912 1 adipose_0yr
chr1:27447191:A_G TMEM200B -4.86545179523068 5.82558543291908e-06 0.000970386375312819 -0.362524101821232 0.00296522298535581 509 0.0200894428260499 adipose_0yr
chr1:27568311:C_T SRSF4 2.92137086106228 0.00455615583708439 0.0989339556530104 0.410192123541086 1 596 1 adipose_0yr
chr1:27453315:A_G MECR -2.31751487868576 0.0230991559026472 0.246889574396423 -0.328203397920264 1 592 1 adipose_0yr
chr1:27631814:C_T PTPRU 3.78095116040054 0.00030430041946094 0.0173559586059929 0.71629407828662 0.20083827684422 660 0.549217201256234 adipose_0yr
chr1:29039033:C_T MATN1 3.70064732008119 0.000398865997823943 0.0208890881643084 0.607191981516696 0.40365238979783 1012 0.919079552304021 adipose_0yr
chr1:29056338:G_A LOC101019684 -3.79316505637899 0.000291942938928132 0.0168692397756867 -0.778981623708163 0.294570425378485 1009 0.726493929658556 adipose_0yr
chr1:28972359:C_T LAPTM5 -3.2202790524948 0.00186806353537413 0.0567884716892449 -0.300744624962047 1 1008 1 adipose_0yr
chr1:29215031:G_A SDC3 -2.87039895210842 0.00527455904942941 0.107841567726517 -0.335990555997511 1 656 1 adipose_0yr
chr1:29248095:A_C PUM1 -2.15499871191821 0.0342468146877848 0.300263006963153 -0.476997079940587 1 505 1 adipose_0yr
chr1:29585440:G_A NKAIN1 -4.18888531093747 7.31594773825235e-05 0.00647496903281478 -0.576510803256948 0.0625513531620576 855 0.229514476714961 adipose_0yr
chr1:29617132:C_T SNRNP40 4.48484044444202 2.47644789470544e-05 0.00297101456946963 0.641797797692723 0.0171617839103087 693 0.0842424125212592 adipose_0yr
chr1:29571375:T_C LOC101023790 3.05059329196816 0.00312010398994925 0.0783959144958922 0.819703214517133 1 694 1 adipose_0yr
chr1:29612848:T_C ZCCHC17 4.22025122530143 6.53467986562009e-05 0.00596368730129178 0.659163301554376 0.0424754191265306 650 0.170683650749456 adipose_0yr
chr1:29753702:C_T FABP3 -3.4074307340401 0.00103982043468016 0.0392209359434089 -1.19699671425822 0.632210824285537 608 1 adipose_0yr
chr1:29866016:A_G TINAGL1 4.46866896616501 2.63006173340834e-05 0.00308962288224919 0.517175812204515 0.0197517636178966 751 0.0940079950078558 adipose_0yr
chr1:29912891:G_C LOC100999736 -1.91577401169799 0.0590584315786242 0.385617966644438 -0.333118807329688 1 764 1 adipose_0yr
chr1:29868181:T_C HCRTR1 3.12323874483421 0.00251035049084243 0.0688495106390653 0.438374635844403 1 784 1 adipose_0yr
chr1:29898452:G_C PEF1 3.18347466743448 0.00209103332582907 0.0612693070281032 0.313502516736581 1 786 1 adipose_0yr
chr1:29840225:C_T LOC103883147 2.56860023492628 0.0121196785815274 0.175040426845824 0.974299097271854 1 717 1 adipose_0yr
chr1:29857259:G_A COL16A1 -2.76576668195113 0.00708630172015528 0.128454290291838 -0.586041422218469 1 716 1 adipose_0yr
chr1:30077975:A_G ADGRB2 -2.59844882273378 0.0111927626449413 0.16728419885762 -0.537847110327614 1 588 1 adipose_0yr
chr1:30131038:C_G SPOCD1 4.20646524351801 6.86760971473577e-05 0.00616778039517232 0.663153234674792 0.0463563655744664 675 0.18192845704484 adipose_0yr
chr1:30086459:A_C PTP4A2 2.97170820040263 0.00393634230930986 0.0908459217931728 0.301997928808127 1 577 1 adipose_0yr
chr1:30224093:A_C KHDRBS1 -2.48377442036053 0.0151441293430574 0.197975922623538 -0.445752953005597 1 431 1 adipose_0yr
chr1:30368564:T_C TMEM39B -3.26271474835732 0.00163866414580634 0.0520636554732211 -0.571726331869002 0.791474782424462 483 1 adipose_0yr
chr1:30381542:G_A KPNA6 -2.54179270813001 0.0130106695407366 0.182184435372528 -0.441575280399018 1 467 1 adipose_0yr
chr1:30523500:A_G TXLNA -3.11804058353125 0.00254999163938024 0.0695969843707358 -0.295668418935754 1 504 1 adipose_0yr
chr1:30361002:A_G CCDC28B 2.62210570066789 0.0105042406848758 0.161269989934097 0.46876220871885 1 479 1 adipose_0yr
chr1:30381243:T_C IQCC -3.68926764853505 0.000414343365056086 0.0214668816577437 -0.670151064867368 0.191426634655912 462 0.530350901265073 adipose_0yr
chr1:30380811:A_G DCDC2B 9.3146275866904 2.64999612126931e-14 2.51387855035109e-10 1.26748534534076 1.22429820802642e-11 462 1.10405258120993e-09 adipose_0yr
chr1:30392842:G_T LOC103883229 -4.54697840279701 1.96315551256916e-05 0.00249652097151739 -0.979726021325013 0.00895198913731537 456 0.0499282843551792 adipose_0yr
chr1:30562524:C_T TMEM234 -2.95571169897262 0.00412429876993946 0.0932091871870279 -0.495724815118968 1 455 1 adipose_0yr
chr1:30499119:G_T EIF3I -4.03642296304707 0.000125834578148106 0.00952809535184182 -0.734557043189494 0.0571288984792401 454 0.213620022392154 adipose_0yr
chr1:30451770:G_A LOC101006116 4.8595401795263 5.96057284805388e-06 0.000988207510345769 1.0069375494725 0.00264649434453592 444 0.018305316301709 adipose_0yr
chr1:30573211:G_A FAM167B 2.77098671952343 0.00698386758338018 0.127393101318966 0.568796656673379 1 440 1 adipose_0yr
chr1:30534593:C_T LCK 3.5659893355593 0.000623034425074522 0.0284384754647774 0.383692547542982 0.277250319158162 445 0.695134333688811 adipose_0yr
chr1:30614123:T_C HDAC1 2.66555216157294 0.00933897799344528 0.150397265195882 0.236720573329454 1 431 1 adipose_0yr
chr1:30524479:C_T MARCKSL1 2.37027597044862 0.0202451580102596 0.231279850889887 0.190136133402553 1 465 1 adipose_0yr
chr1:30678391:G_A FAM229A -2.92731803518168 0.0044784961821548 0.0977968110355676 -0.591203760600458 1 488 1 adipose_0yr
chr1:30594021:G_A TSSK3 -2.8965790712918 0.00489347258694425 0.10329374389594 -0.406598177999616 1 488 1 adipose_0yr
chr1:30690082:A_G BSDC1 3.18661201502031 0.00207109734732341 0.0608600813185725 0.486869410190041 1 495 1 adipose_0yr
chr1:30703666:T_C ZBTB8B 2.98081830080615 0.00383287534714533 0.0893263162076489 0.38632183917325 1 434 1 adipose_0yr
chr1:30870226:C_T ZBTB8OS 2.57689880765944 0.0118552521785918 0.172748305936741 0.435214446861411 1 511 1 adipose_0yr
chr1:30741763:T_C RBBP4 2.31185459624211 0.023425560165392 0.248857290905587 0.367245673806646 1 482 1 adipose_0yr
chr1:30933222:G_C SYNC -3.14540519634424 0.00234767254387847 0.065956454174672 -0.679974271979503 1 470 1 adipose_0yr
chr1:30899010:T_C KIAA1522 -2.21660367180675 0.029563446311202 0.279555749548266 -0.378483478284192 1 532 1 adipose_0yr
chr1:30859211:G_A YARS1 3.23278674912379 0.00179750019969235 0.0552008411002579 0.44645684676784 0.796292588463711 443 1 adipose_0yr
chr1:30945525:G_T S100PBP -3.05083429732566 0.00311787092110278 0.0783583257557154 -0.39750321808979 1 360 1 adipose_0yr
chr1:30981063:A_C FNDC5 -4.85207869116083 6.13531125386211e-06 0.00101052622718841 -0.667191033574958 0.00193262304496656 315 0.0141578274018756 adipose_0yr
chr1:31076922:C_G HPCA -2.82176843582339 0.00605581061044332 0.116955954939369 -0.732261936889569 1 350 1 adipose_0yr
chr1:31022300:C_T TMEM54 -4.82388106980936 6.84191044791674e-06 0.00110364023420781 -0.667432909760504 0.00246308776125003 360 0.0172541902691796 adipose_0yr
chr1:31123683:A_C RNF19B -2.13856128269824 0.0356008315377293 0.305635757823549 -0.390385672018966 1 395 1 adipose_0yr
chr1:31142746:T_C LOC101016349 2.80788369217299 0.0062976193089404 0.119899332106522 0.812428687832121 1 488 1 adipose_0yr
chr1:31247553:T_C LOC110743388 -2.40200973278169 0.0186837215584119 0.221650659757299 -0.33454399793202 1 592 1 adipose_0yr
chr1:31233269:G_A AK2 3.26685666536181 0.00161774852581285 0.0517611317942508 0.188058985919043 1 695 1 adipose_0yr
chr1:31266905:A_G AZIN2 4.37925125845657 3.6610376763691e-05 0.00393522877899681 0.853082305834917 0.0272747306889498 745 0.120712679049158 adipose_0yr
chr1:31302682:G_A TRIM62 3.68727839752874 0.000417106964822874 0.0215700733829558 0.866377457669612 0.349952743486391 839 0.826699335492142 adipose_0yr
chr1:31424526:A_G ZNF362 -3.98545442930658 0.000150469962796588 0.010742550775233 -0.460337031539 0.0878744582732074 584 0.296017641969794 adipose_0yr
chr1:31449725:G_A A3GALT2 3.70566962545989 0.000392211729604956 0.0206745142633125 1.01052490945039 0.22081520376759 563 0.588758805381437 adipose_0yr
chr1:31527138:G_A PHC2 -4.93899806732821 4.37628337747664e-06 0.000774398058962653 -0.368039806286439 0.00214875513834103 491 0.0155001229662417 adipose_0yr
chr1:31403114:C_T LOC110743393 2.42017677777666 0.0178389882775695 0.216076354504939 0.418904076757877 1 493 1 adipose_0yr
chr1:31551905:A_T ZSCAN20 2.79986765744419 0.00644122381206015 0.121676262144967 0.750590540586415 1 736 1 adipose_0yr
chr1:31607680:C_T CSMD2 -2.91887119094722 0.00458916672041314 0.0994206475658842 -0.447917452022518 1 808 1 adipose_0yr
chr1:32761436:G_A LOC103883497 2.91219181480526 0.00467846137872124 0.100568344288122 0.725707966510301 1 655 1 adipose_0yr
chr1:32982769:C_T LOC108586286 -2.75653616800734 0.00727080559528312 0.130128312668544 -0.61564362631078 1 907 1 adipose_0yr
chr1:32940896:A_C GJB3 3.2358310085455 0.00178070760747667 0.054872064762037 0.767416556516546 1 938 1 adipose_0yr
chr1:32962473:G_A LOC116275180 -3.68604908737686 0.00041882356576138 0.0216163518235517 -0.740112405777715 0.384061209803185 917 0.885599966134404 adipose_0yr
chr1:33075367:C_T GJA4 2.84699680351018 0.0056381449033853 0.112409957881457 0.26644646508926 1 909 1 adipose_0yr
chr1:33100846:T_C SMIM12 -4.61650992899517 1.51096055335955e-05 0.00203556616734739 -0.448479570182035 0.010909135195256 722 0.0585870975569898 adipose_0yr
chr1:33042939:G_T DLGAP3 3.41086189136563 0.00102851477026947 0.0389166345937474 1.22674716139995 0.746701723215635 726 1 adipose_0yr
chr1:33147669:G_T LOC116274149 -2.78284799013093 0.00675613107230416 0.125257116351209 -0.430457919617019 1 651 1 adipose_0yr
chr1:33167070:C_T TMEM35B -4.90262025019245 5.04268660298612e-06 0.000868945609867844 -1.01103330529507 0.00327774629194098 650 0.0218304267599176 adipose_0yr
chr1:33160694:A_T ZMYM6 2.85143212010511 0.00556751368539623 0.111564491025612 1.02989724639372 1 649 1 adipose_0yr
chr1:33335636:A_C ZMYM1 3.69406846452755 0.000407745362832859 0.0212256224687318 0.639786387137766 0.238938782620055 586 0.624002193958671 adipose_0yr
chr1:33287932:T_C SFPQ -2.3279112381349 0.0225101164317676 0.243735703513654 -0.190271427877246 1 542 1 adipose_0yr
chr1:33400827:A_G LOC116268968 3.16252026849499 0.00222885568844997 0.0638141606268221 0.420680428126424 1 573 1 adipose_0yr
chr1:33379105:C_T ZMYM4 -2.66598889865923 0.00932788596616085 0.150281863737775 -0.575965120391597 1 594 1 adipose_0yr
chr1:33671404:T_A KIAA0319L 3.09046855708737 0.00277018968950581 0.0728806842726631 0.342217611242153 1 486 1 adipose_0yr
chr1:33786884:T_C LOC108586324 -2.74257060725047 0.00755831955949324 0.133353261096555 -0.346207647515274 1 460 1 adipose_0yr
chr1:33773549:G_A NCDN -2.11884984390526 0.0372857163040251 0.31268347625308 -0.332825503185693 1 652 1 adipose_0yr
chr1:33714214:C_T TFAP2E 3.5255868193976 0.000710851662327407 0.0308030792667242 0.583168465482809 0.472005503785398 664 1 adipose_0yr
chr1:33714786:G_A PSMB2 2.59442780052501 0.0113137741659853 0.16834481346986 0.379930027001253 1 785 1 adipose_0yr
chr1:33886611:A_G LOC116275229 -2.63516244453248 0.0101408959991325 0.157543448748909 -0.386403799878665 1 826 1 adipose_0yr
chr1:33926882:T_C C1H1orf216 -6.75443389145798 2.3015537800369e-09 2.0634348403451e-06 -1.38317746829878 1.89648031475041e-06 824 4.0385359075084e-05 adipose_0yr
chr1:34015610:G_A CLSPN -2.71487221663445 0.00815950655673413 0.139231486395862 -0.636125215015277 1 813 1 adipose_0yr
chr1:33945412:G_T AGO4 3.55018641247675 0.000656082354488093 0.0293675707145587 0.682109546591676 0.367406118513332 560 0.855929257053254 adipose_0yr
chr1:34094976:T_A AGO1 3.28654923002425 0.00152168755164565 0.0501459762026443 0.485345179164068 0.760843775822825 500 1 adipose_0yr
chr1:34111565:A_T LOC101005189 2.75994387257419 0.00720218513142162 0.129648467537556 0.709329723646772 1 437 1 adipose_0yr
chr1:34390893:G_A LOC101005776 2.80609980883272 0.00632932049994949 0.12031539058306 0.638819965914113 1 529 1 adipose_0yr
chr1:34299450:G_A TEKT2 -3.01734834053324 0.00344278009030156 0.0835552013971621 -0.929372764073151 1 532 1 adipose_0yr
chr1:34326720:C_A ADPRS -3.84192485672472 0.00024722039707727 0.0151835403582439 -0.646108763499033 0.134487896010035 544 0.409290764516139 adipose_0yr
chr1:34222586:T_C COL8A2 3.8807449773117 0.000216376452102925 0.0137762875768351 0.406941626371549 0.12722935383652 588 0.393151281309875 adipose_0yr
chr1:34393196:G_A TRAPPC3 -3.85320487178625 0.000237849552635347 0.0147807153489737 -0.852012457353579 0.1574564038446 662 0.459359447911159 adipose_0yr
chr1:34424129:A_G MAP7D1 2.46607920087519 0.0158546436481612 0.202534516516057 0.389945624599638 1 694 1 adipose_0yr
chr1:34408353:T_C THRAP3 4.3008912275657 4.87784582690197e-05 0.0048135879857106 0.293777140077767 0.0320474470827459 657 0.137038776791765 adipose_0yr
chr1:34569509:A_G SH3D21 -2.41387613083438 0.0181280132719506 0.218045088818778 -0.706281805065203 1 582 1 adipose_0yr
chr1:34452751:T_G EVA1B -3.61127868702917 0.000536847280901403 0.025679736013921 -0.285366937105663 0.286139600720448 533 0.711704635079083 adipose_0yr
chr1:34552936:C_T STK40 -2.5874252353637 0.011527343717753 0.170175387036602 -0.541390101628549 1 563 1 adipose_0yr
chr1:34668151:C_T LSM10 2.99855267814672 0.00363864614860483 0.0866451932172901 0.532754978487856 1 585 1 adipose_0yr
chr1:34611335:A_C OSCP1 2.48333843762374 0.0151612861608119 0.198083744942921 0.460618924564789 1 654 1 adipose_0yr
chr1:34674492:T_C LOC103883616 -4.50023222744111 2.33834125013456e-05 0.00284633327714494 -0.989361321339938 0.0180286110385375 771 0.0875584224597288 adipose_0yr
chr1:34742186:G_A MRPS15 -3.07756389145787 0.00287922013461461 0.0746773141456076 -0.277886680307463 1 786 1 adipose_0yr
chr1:34627013:G_C CSF3R 3.8626776637991 0.00023024336642922 0.014438387735297 0.466010340238414 0.192483454334828 836 0.532211419729052 adipose_0yr
chr1:34920332:T_C LOC101012532 3.0519328929102 0.00310771053177631 0.0782356425634898 0.625399328118899 1 734 1 adipose_0yr
chr1:35117909:A_C GRIK3 2.55112732485772 0.0126939283718606 0.179677212754384 0.646528491798258 1 719 1 adipose_0yr
chr1:35381433:T_C LOC110743485 -3.63243040525296 0.000500591914166724 0.024507344838926 -0.528951801283066 0.371439200311709 742 0.863126561769575 adipose_0yr
chr1:35529419:C_G LOC108586412 3.46009534345814 0.000878538724539322 0.0352356673769593 0.733426745031763 0.641333268913705 730 1 adipose_0yr
chr1:35509338:G_C LOC103883641 4.44349519344002 2.88772616622931e-05 0.00326815902717673 0.716618471409147 0.0219467188633428 760 0.101996751978487 adipose_0yr
chr1:35653824:T_C ZC3H12A -2.91923639480706 0.00458433007067331 0.0993502594708008 -0.378701434606156 1 676 1 adipose_0yr
chr1:35638250:G_A MEAF6 3.27383214460168 0.00158308917620155 0.0511037146371194 0.429996672783037 1 681 1 adipose_0yr
chr1:35797700:A_G SNIP1 3.41706219841753 0.00100837824861834 0.0385001948822024 0.629730283899759 0.802669085900199 796 1 adipose_0yr
chr1:35766681:A_T DNALI1 3.1870045885677 0.00206861532272548 0.0608168856656876 0.513845414934532 1 811 1 adipose_0yr
chr1:35783762:G_A GNL2 -4.25671127256003 5.72749357168279e-05 0.00540220507769795 -0.436207887065248 0.0465072478020643 812 0.182382853365057 adipose_0yr
chr1:35876027:A_G RSPO1 -3.26640589782263 0.00162001258293005 0.0517975816853614 -0.221399365636842 1 947 1 adipose_0yr
chr1:36000485:G_A C1H1orf109 2.57979193735725 0.0117642982881085 0.172119948093731 0.395777106078834 1 952 1 adipose_0yr
chr1:35819190:C_G CDCA8 3.20812324851725 0.00193911978552905 0.0582238457045404 0.736255839883257 1 947 1 adipose_0yr
chr1:35971795:C_T EPHA10 -11.1750492703185 7.34106954590271e-18 1.36018945905679e-13 -1.02971904600325 6.46014120039439e-15 880 1.48583993165726e-12 adipose_0yr
chr1:36054132:C_T MANEAL 3.78274618919476 0.000302453501865699 0.0172719144375166 0.711303980063451 0.235308824451514 778 0.616450068203038 adipose_0yr
chr1:35953973:A_G YRDC -3.06438103404846 0.00299471336045365 0.0765538709235266 -0.594618241489337 1 756 1 adipose_0yr
chr1:36110769:G_A C1H1orf122 -3.452519723474 0.000900186684856379 0.0358138385043962 -0.506301470754943 0.654435719890588 727 1 adipose_0yr
chr1:36118206:C_G MTF1 -3.51034799883353 0.000746922590341874 0.0317612369103633 -0.641628327776238 0.505666593661449 677 1 adipose_0yr
chr1:35992393:G_A INPP5B 5.89932172415017 8.9075895662955e-08 3.55061023411674e-05 1.87058680900336 5.66522696416394e-05 636 0.000731301609728904 adipose_0yr
chr1:36072012:T_C LOC116275280 4.18637354467281 7.38226456040566e-05 0.00651033923791551 1.05718336663238 0.0468773799585759 635 0.183310405994366 adipose_0yr
chr1:36154256:A_C LOC116275281 -3.28356900163043 0.00153587302477304 0.0503792128926476 -0.780137150579366 0.969135878631788 631 1 adipose_0yr
chr1:36079498:C_G SF3A3 1.96512703903261 0.0529598619178495 0.367601539765934 0.366224303197745 1 575 1 adipose_0yr
chr1:36226883:C_T FHL3 3.31219495129706 0.00140460177836464 0.0478330262130455 0.614001285209038 0.901754341710099 642 1 adipose_0yr
chr1:36175894:C_T UTP11 -4.52614381888898 2.12253942101959e-05 0.00263854102479256 -0.823205624111003 0.0140299855729395 661 0.0715011841032162 adipose_0yr
chr1:36283934:T_C POU3F1 -2.99164022474039 0.00371324119192308 0.0875605113223984 -0.627232326177941 1 651 1 adipose_0yr
chr1:37014517:G_A LOC101023791 -2.26342303487525 0.0263893271375959 0.264875975003933 -0.384945427127128 1 953 1 adipose_0yr
chr1:36968770:C_A LOC101023434 -2.06642905635138 0.0421070210874795 0.330453883772317 -0.757398377207767 1 949 1 adipose_0yr
chr1:37041803:C_G RRAGC 2.53206100528769 0.0133484544786215 0.184683854302295 0.181614997899925 1 885 1 adipose_0yr
chr1:37061002:A_G LOC110743532 -3.39409632722109 0.00108487974601006 0.040296395589608 -0.804908257630698 0.963373214456933 888 1 adipose_0yr
chr1:37009785:G_A MYCBP -4.15792529736194 8.17498208653243e-05 0.00702490887008441 -0.684072237792411 0.0730843398535999 894 0.258527440130377 adipose_0yr
chr1:37147587:G_A GJA9 2.7110093884214 0.00824672998797489 0.14004595001171 0.545477752504203 1 904 1 adipose_0yr
chr1:37117827:C_T RHBDL2 -3.0711509283574 0.00293487561926563 0.0755584939674625 -0.59408711645351 1 912 1 adipose_0yr
chr1:37106577:G_A AKIRIN1 -3.3960084803322 0.00107830706523855 0.0401973109899678 -0.495385219092942 0.978024508171365 907 1 adipose_0yr
chr1:37153274:C_A NDUFS5 4.06667787566658 0.000113095685053865 0.00882810612651746 0.302244538565653 0.0877622516017992 776 0.295769050620371 adipose_0yr
chr1:37363433:C_A MACF1 -2.42670469012324 0.0175438854654759 0.214480798144615 -0.506489017025861 1 719 1 adipose_0yr
chr1:37736005:G_A BMP8A 2.94257264955195 0.00428485288330491 0.0953026515882399 0.77175821043889 1 449 1 adipose_0yr
chr1:37812432:A_C LOC100998312 -2.4578824657086 0.0161937806785459 0.204927516050244 -0.613395834896503 1 507 1 adipose_0yr
chr1:37739571:C_G LOC103883770 2.80274521953117 0.00638933130322607 0.121047304244009 0.326695383318858 1 525 1 adipose_0yr
chr1:37820418:G_C PABPC4 -2.57741356836058 0.0118390228504667 0.172633081124924 -0.436797321629142 1 631 1 adipose_0yr
chr1:37843058:G_A HEYL -6.21618657215018 2.33637155809417e-08 1.32959634331358e-05 -0.709984073335484 1.58405991638785e-05 678 0.000244390545172512 adipose_0yr
chr1:37850063:T_C LOC108586501 5.62304791121138 2.80642806748238e-07 8.85589765451833e-05 0.704753222814165 0.000201220892438487 717 0.00216772344473273 adipose_0yr
chr1:37949763:T_A NT5C1A -2.69692502631407 0.00857200812267389 0.143006308220652 -0.5441171451498 1 775 1 adipose_0yr
chr1:37988753:C_T HPCAL4 2.51089266917608 0.0141106282509542 0.190221720062742 0.923178640657037 1 872 1 adipose_0yr
chr1:37889344:T_C PPIE 3.00803308018604 0.003538596698852 0.0850598736560624 0.397120107175119 1 991 1 adipose_0yr
chr1:38022527:C_T BMP8B -3.7456861529311 0.000342843322328678 0.0189002369554871 -0.828949825679751 0.325358312889915 949 0.78147836363505 adipose_0yr
chr1:37988498:G_A LOC103883822 5.44301874369214 5.8636978225227e-07 0.000159929552856423 0.658049124181063 0.000558224032704161 952 0.00508651196403298 adipose_0yr
chr1:37994330:G_A OXCT2 3.40985013205465 0.00103183640645378 0.0390051458907316 0.609935869444503 0.9688943856601 939 1 adipose_0yr
chr1:38055345:C_T TRIT1 8.48066768120201 1.09968762216091e-12 3.83840871770392e-09 1.34014005461565 1.0886907459393e-09 990 5.72919776657591e-08 adipose_0yr
chr1:38112736:C_T MYCL -3.42504024961867 0.000983015102485184 0.0378272347478043 -1.32785543993476 0.837528867317377 852 1 adipose_0yr
chr1:38188850:G_A MFSD2A -4.20557883961992 6.88956688903008e-05 0.00618575105913438 -0.972855641542747 0.0476758028720882 692 0.185714220557102 adipose_0yr
chr1:38207503:T_C CAP1 3.42408810972625 0.00098601011875877 0.0379155260587071 0.367414853035701 0.608368243274161 617 1 adipose_0yr
chr1:38258880:A_G PPT1 -5.95816559258978 6.95914809209732e-08 2.97273815404091e-05 -0.481409907695845 4.56520114841584e-05 656 0.000607260274645232 adipose_0yr
chr1:38479122:T_C RLF -3.30569660741951 0.00143344195326439 0.0482680913870233 -0.731655968982961 0.964706434546934 673 1 adipose_0yr
chr1:38514567:A_T TMCO2 -3.25735038073604 0.00166612988888522 0.0525424416908771 -0.578376190205376 0.919703698664641 552 1 adipose_0yr
chr1:38470306:C_T ZMPSTE24 4.47702825935131 2.54953788951726e-05 0.00302927963702911 0.328490815926173 0.0138439907400787 543 0.070797490451393 adipose_0yr
chr1:38614756:T_C COL9A2 4.14108441989361 8.68224687553495e-05 0.00734896934131074 0.939016885506428 0.0476655353466869 549 0.185711887005915 adipose_0yr
chr1:38584283:A_G SMAP2 4.8592893846994 5.96636651132211e-06 0.000989020551870371 0.438321864574455 0.00371107997004235 622 0.0242457224709434 adipose_0yr
chr1:38754129:C_T ZFP69B 3.8359936881101 0.000252288249283282 0.0153596623494207 1.01005967639457 0.176854062747581 701 0.499589963270571 adipose_0yr
chr1:38747189:G_A ZFP69 8.98221020056348 1.16839503523354e-13 6.9275512555838e-10 0.822503644959996 7.524464026904e-11 644 5.51640858888443e-09 adipose_0yr
chr1:38732672:C_A EXO5 -3.76274083109773 0.000323655752639162 0.0181477697129747 -0.847841560492186 0.235297732168671 727 0.616450068203038 adipose_0yr
chr1:38747442:C_T ZNF684 4.80689217893096 7.30528731618062e-06 0.00116110619910322 0.655328781111023 0.00534016502812803 731 0.0327398307884722 adipose_0yr
chr1:38925052:C_T RIMS3 -3.42944858798366 0.000969259946662714 0.0374352241062546 -0.814221174441734 0.571863368531001 590 1 adipose_0yr
chr1:38856381:T_G LOC103883977 2.66133014147982 0.00944682677492712 0.151515236035156 0.859196888222135 1 531 1 adipose_0yr
chr1:39024300:C_T LOC101014215 -2.56000535219344 0.0123991520921445 0.17729892177564 -0.772676254715193 1 544 1 adipose_0yr
chr1:38859787:G_A NFYC -3.21684340579915 0.00188789534242463 0.0571177993353388 -0.360502566298163 1 546 1 adipose_0yr
chr1:39126130:A_G KCNQ4 2.88836913447678 0.00501015645745295 0.104592996201808 0.628439380729733 1 703 1 adipose_0yr
chr1:39125040:C_T CITED4 3.0412999096964 0.00320735522990016 0.0798112471786798 0.600141398452694 1 858 1 adipose_0yr
chr1:39300335:G_A CTPS1 3.66015033624854 0.000456590230318314 0.0229561855438147 0.494566917344404 0.288565025561174 632 0.716211010592976 adipose_0yr
chr1:39344492:G_A SLFNL1 -3.06148281541783 0.00302067528352073 0.0768447190195886 -0.651314411216024 1 554 1 adipose_0yr
chr1:39198738:A_C SCMH1 2.18899736509433 0.0315878902641379 0.289132658915972 0.325910674153294 1 554 1 adipose_0yr
chr1:39644854:C_T FOXO6 -3.71515588458225 0.00037993035392695 0.0202623970870725 -0.859515779731083 0.215800441030508 568 0.579247466645331 adipose_0yr
chr1:39691012:C_T HIVEP3 2.47229777316531 0.01560161423112 0.201055932628388 0.308213115315788 1 656 1 adipose_0yr
chr1:40464564:T_A FOXJ3 -2.58436196798812 0.0116219108860907 0.170981125391656 -0.271807800369065 1 475 1 adipose_0yr
chr1:40632631:T_G LOC108586656 3.65865820526171 0.000458861987059766 0.0230460616544469 0.898555834358548 0.217500581866329 474 0.582508529906365 adipose_0yr
chr1:40777497:C_T RIMKLA -2.91855624084782 0.00459334160674783 0.0994355217355213 -0.538171429390952 1 602 1 adipose_0yr
chr1:40817017:A_G ZMYND12 4.78969432696765 7.80546801594263e-06 0.00121815481455585 0.992063449385737 0.00559652056743087 717 0.0339968270269488 adipose_0yr
chr1:40782339:A_C PPCS 2.83399612645152 0.00584995081548458 0.114680007690192 0.390157575347022 1 732 1 adipose_0yr
chr1:40845209:A_G CCDC30 -5.83637833346164 1.15888088870801e-07 4.42120416384742e-05 -0.72764682009507 8.80749475418088e-05 760 0.00106398968074406 adipose_0yr
chr1:40896891:T_A LOC103884101 -2.93545914950775 0.0043741687055061 0.0964769116865573 -0.275579481746479 1 647 1 adipose_0yr
chr1:40982808:A_C LOC101020485 -2.79298906489923 0.00656683869060248 0.123060093003006 -0.503832668418301 1 604 1 adipose_0yr
chr1:40992688:G_A PPIH 4.52213444469501 2.15461960631724e-05 0.00266872161465003 0.402476955237025 0.012992356226093 603 0.0674114474313327 adipose_0yr
chr1:41113394:G_T YBX1 2.96254694506078 0.0040429922608822 0.092224241673927 0.167594656804351 1 562 1 adipose_0yr
chr1:41134172:G_A P3H1 -3.63652141210765 0.000493853604605119 0.0242404408074862 -0.530021930765194 0.337795865549901 684 0.805064041774954 adipose_0yr
chr1:41199471:A_C C1H1orf50 -3.28171269757748 0.00154477141393444 0.0504772516665495 -0.666891107252392 1 673 1 adipose_0yr
chr1:41035907:G_A TMEM269 2.6337467101931 0.0101797344484714 0.157940113028748 0.909991570618485 1 711 1 adipose_0yr
chr1:41078755:T_C SVBP 3.62944589949815 0.000505562719947238 0.0246887673077134 0.596433841590724 0.380183165400323 752 0.878979085340564 adipose_0yr
chr1:41067700:C_T ERMAP 2.87211637959947 0.00524874545391027 0.107559081736292 0.795632515472132 1 775 1 adipose_0yr
chr1:41228401:T_C LOC108586700 -3.8836014477743 0.000214258585411298 0.0136625734116268 -0.57460873159266 0.176120557208087 822 0.49822145255566 adipose_0yr
chr1:41159560:T_C ZNF691 -2.80825002079459 0.00629112737889516 0.119804751769595 -0.532783516985112 1 837 1 adipose_0yr
chr1:41159442:C_T LOC116275455 3.32810998138705 0.00133625599130141 0.0462502100403503 0.957208712684849 1 814 1 adipose_0yr
chr1:41225651:C_T SLC2A1 -3.27214765115327 0.00159139459474884 0.0512030704222892 -0.370712770538957 1 766 1 adipose_0yr
chr1:41361989:C_T LOC108586706 -2.78835684921035 0.00665269187584925 0.124055531732161 -0.46723439671733 1 773 1 adipose_0yr
chr1:41713401:T_G EBNA1BP2 -3.54971421047394 0.000657094964997077 0.0293769167140069 -0.279682273492202 0.532246921647632 810 1 adipose_0yr
chr1:41729704:A_T CFAP57 4.1212777235024 9.31766861841507e-05 0.00772971294138843 0.539980956151116 0.0752867624367938 808 0.264564239459556 adipose_0yr
chr1:41807891:G_A C1H1orf210 -2.76853888813669 0.00703173204642278 0.127834040333641 -0.476732703035765 1 561 1 adipose_0yr
chr1:41677780:C_T TIE1 3.54355367634865 0.000670442336703871 0.0297047651561641 0.522064580938881 0.346618688075901 517 0.820924928653228 adipose_0yr
chr1:41719678:A_T MPL 2.06736452449494 0.0420164801852912 0.330046211851886 0.471500857266698 1 423 1 adipose_0yr
chr1:41790874:C_A LOC116275547 -3.75859588115087 0.000328222574479229 0.0183365488662035 -0.725667876479362 0.138509926430235 422 0.417791876079137 adipose_0yr
chr1:41792844:C_T CDC20 -2.57225047607153 0.0120027174783206 0.174079818144136 -0.40132616336995 1 382 1 adipose_0yr
chr1:41790874:C_A ELOVL1 -4.00663579111024 0.000139716512104886 0.0102585148810427 -0.427366826547976 0.0522539755272274 374 0.199224764177647 adipose_0yr
chr1:41832462:G_A LOC103884269 -2.35038446987245 0.0212820977475352 0.237227313248442 -0.386369130689306 1 370 1 adipose_0yr
chr1:41934851:A_G MED8 -2.42264953588052 0.0177266863917339 0.215603294380984 -0.33748760717787 1 366 1 adipose_0yr
chr1:41888510:A_G SZT2 -2.88823797698858 0.00501204117300946 0.104618589855815 -0.252169787861526 1 369 1 adipose_0yr
chr1:41881578:A_G HYI -4.19744746750391 7.09417344443883e-05 0.00633390355606181 -0.39509347853739 0.0272416260266451 384 0.120599292711254 adipose_0yr
chr1:42031299:G_A PTPRF 2.51155692524698 0.0140861286215159 0.190004813588709 0.163906506186862 1 546 1 adipose_0yr
chr1:42095689:G_A KDM4A 2.04138972325313 0.0445937919372649 0.339659501066628 0.245971063289644 1 601 1 adipose_0yr
chr1:42095689:G_A LOC103884354 2.39788833047717 0.0188802534180314 0.22300989802465 0.602438662387567 1 579 1 adipose_0yr
chr1:42077583:A_G ST3GAL3 3.85172548526086 0.000239058909171867 0.0148401154698418 0.368667838532875 0.137936990592167 577 0.416456101115113 adipose_0yr
chr1:42455633:G_T ARTN 3.24351376376382 0.00173897959847157 0.0540348743090518 0.665150181503339 1 584 1 adipose_0yr
chr1:42376613:A_G LOC101014804 2.41939910054029 0.0178744380848298 0.216312056758855 0.640827269864814 1 587 1 adipose_0yr
chr1:42324536:T_C IPO13 -2.44017202927456 0.0169488218172678 0.210292033795355 -0.311750656518524 1 599 1 adipose_0yr
chr1:42502288:A_G DPH2 4.13781330879787 8.7842311057886e-05 0.00742116663158348 0.475074825044456 0.0545500751669472 621 0.205490849932677 adipose_0yr
chr1:42455044:A_G ATP6V0B 6.8718466987217 1.37981074638145e-09 1.36715571742812e-06 0.601765575461848 8.63761527234788e-07 626 2.03828556407222e-05 adipose_0yr
chr1:42473126:G_C B4GALT2 -4.71216391268679 1.05062741920363e-05 0.00154404452758167 -0.488674876015649 0.0068290782248236 650 0.0399430373149853 adipose_0yr
chr1:42469026:C_G CCDC24 16.9175221493329 8.02936209508573e-28 5.95087874669781e-22 1.19118992806375 5.37164324161235e-25 669 1.71964205641483e-21 adipose_0yr
chr1:42522941:G_A SLC6A9 3.81564507558517 0.000270440384387615 0.016062140426721 0.419389017723452 0.182276819077253 674 0.511029404787606 adipose_0yr
chr1:42625617:A_G DMAP1 2.82605549828924 0.00598289014250974 0.116237472838035 0.539833343448458 1 555 1 adipose_0yr
chr1:42664345:T_C ERI3 3.80924386239858 0.000276404087577964 0.0163117661110126 0.435241701417283 0.149534611379679 541 0.442567151830642 adipose_0yr
chr1:42795659:G_T RNF220 -2.91460943293511 0.00464595741937755 0.100116692243801 -0.290249530544003 1 469 1 adipose_0yr
chr1:43124727:A_G LOC103884499 -3.40939270827361 0.00103334146139458 0.0390479488265056 -0.361163949697082 0.755372608279438 731 1 adipose_0yr
chr1:43062595:A_C TMEM53 3.72923103025891 0.000362380913203865 0.019598282926027 0.338864955802313 0.261276638419987 721 0.665861970382261 adipose_0yr
chr1:43211914:G_A ARMH1 -5.16139577068541 1.82129497981459e-06 0.000396776588548342 -0.639565840283859 0.00134957958004261 741 0.0104950301916836 adipose_0yr
chr1:43313822:C_T KIF2C 2.37776377530297 0.0198666140898744 0.228926402592844 0.418028657695719 1 670 1 adipose_0yr
chr1:43325353:G_A RPS8 -4.87361243956971 5.64413140943854e-06 0.000947186128329869 -0.433648224175217 0.00412021592889013 730 0.0264597484326719 adipose_0yr
chr1:43192779:C_G LOC116272143 -3.17345237846756 0.00215592736570934 0.0623470177243478 -0.601741587346718 1 730 1 adipose_0yr
chr1:43340464:C_T LOC116272155 -3.66314295363669 0.000452066194648505 0.0228262834727525 -1.08975124270281 0.329104189704112 728 0.788503589352199 adipose_0yr
chr1:43186466:A_G LOC116272153 2.70290861577979 0.00843241465316814 0.141649977000094 0.473806583025785 1 730 1 adipose_0yr
chr1:43265495:A_G LOC116272152 3.04698767558159 0.00315369025710926 0.0789219088744877 0.920193944519582 1 732 1 adipose_0yr
chr1:43273212:G_C BEST4 3.8515081165579 0.000239237096589216 0.0148408098337508 0.835526319264317 0.175121554703306 732 0.496201612158697 adipose_0yr
chr1:43355364:C_T PLK3 2.65772422479657 0.00953983272327957 0.152325653966869 0.484243269780425 1 755 1 adipose_0yr
chr1:43240528:A_G TCTEX1D4 5.06811239634208 2.63617054790409e-06 0.000521286440793482 1.15450265254563 0.00198503642257178 753 0.0144975587850794 adipose_0yr
chr1:43299607:A_G BTBD19 -4.43490411858038 2.9811319131645e-05 0.00335678382317244 -0.622252558426982 0.0227162251783135 762 0.104761885528222 adipose_0yr
chr1:43344696:C_T PTCH2 -3.42533468597103 0.000982090673602057 0.0378018854549612 -0.640339442341413 0.772905360124819 787 1 adipose_0yr
chr1:43332323:T_C EIF2B3 4.306845947856 4.77308805274474e-05 0.00473331906032097 0.412912909962068 0.0346526192629268 726 0.145107371005515 adipose_0yr
chr1:43512890:A_T HECTD3 -2.9033425048179 0.00479923496484753 0.101956928752485 -0.218321746243311 1 661 1 adipose_0yr
chr1:43500277:C_T UROD -3.50555046646693 0.000758632568040924 0.032087164544989 -0.32457470723937 0.470352192185373 620 1 adipose_0yr
chr1:43518323:C_T ZSWIM5 -3.35020555309742 0.00124653928547957 0.0441685917383538 -0.93351682067727 0.767868199855415 616 1 adipose_0yr
chr1:43828385:C_A HPDL -3.6500736837651 0.000472142084874604 0.0234684186875506 -0.399774405396229 0.337581590685342 715 0.805022562872137 adipose_0yr
chr1:43846049:T_C MUTYH -8.32453531142241 2.20978477114096e-12 7.41067488094337e-09 -0.713233124573543 1.55789826365438e-09 705 7.93742966797699e-08 adipose_0yr
chr1:43823225:A_G TOE1 3.41876168720902 0.00100292416764668 0.0383470731355406 0.624106657949622 0.692017675676209 690 1 adipose_0yr
chr1:43806971:G_A TESK2 -2.42137209253867 0.0177846232031505 0.215916157332549 -0.360946320714912 1 702 1 adipose_0yr
chr1:43930765:A_G CCDC163 4.33200758569629 4.35394176418483e-05 0.00442662259384377 0.862077421078395 0.0239902191206584 551 0.109117719362919 adipose_0yr
chr1:43941361:T_C MMACHC -2.66289703636675 0.0094066700142713 0.151102099512808 -0.362338822047461 1 540 1 adipose_0yr
chr1:43941397:C_T PRDX1 -3.68455935682897 0.000420912828023746 0.0216879768841854 -0.708675787067614 0.219295583400372 521 0.585927050487458 adipose_0yr
chr1:44026933:A_G AKR1A1 -4.72070755541897 1.01689804562229e-05 0.00150219291214395 -0.541066143976946 0.00437266159617585 430 0.0277378084343942 adipose_0yr
chr1:44090134:C_G NASP 2.5837584239318 0.0116406256255112 0.171190757121256 0.488100663101812 1 375 1 adipose_0yr
chr1:44181001:A_C CCDC17 4.52991105499486 2.09281921502296e-05 0.00261413305849849 0.880700167999216 0.00657145233517209 314 0.038731039108311 adipose_0yr
chr1:44181976:G_A GPBP1L1 5.9171019962651 8.26807530320793e-08 3.41775042631444e-05 0.630700850612284 2.53003104278163e-05 306 0.000364841113136257 adipose_0yr
chr1:44201061:C_T IPP -2.60407209765951 0.0110254965558879 0.166226808115244 -0.384144101031415 1 288 1 adipose_0yr
chr1:44177222:A_G TMEM69 4.21502848876301 6.65893463622989e-05 0.00603226930816152 0.47117022551659 0.0189779637132552 285 0.091314811373799 adipose_0yr
chr1:44264265:C_T MAST2 4.36456939360058 3.86406358664291e-05 0.00409488921889831 0.604825602498022 0.018006536313756 466 0.0875175985613929 adipose_0yr
chr1:44582872:G_A PIK3R3 2.25217768559878 0.0271230104353737 0.268387280378501 0.257730401571259 1 391 1 adipose_0yr
chr1:44779471:C_T TSPAN1 -7.97241932779453 1.06419509738884e-11 2.48806687617372e-08 -1.04196549863275 4.36319989929424e-09 410 1.94000795522324e-07 adipose_0yr
chr1:44646085:C_T POMGNT1 -2.84686324682142 0.00564028447988224 0.112432451837684 -0.453155570056201 1 400 1 adipose_0yr
chr1:44732399:C_T LURAP1 5.92339665368474 8.05270785976006e-08 3.3554242235457e-05 0.961298972380843 3.26134668320282e-05 405 0.000454270827345612 adipose_0yr
chr1:44850891:G_T RAD54L -3.33327565817809 0.00131475317078815 0.0458368824812328 -0.780521426465305 0.671838870272745 511 1 adipose_0yr
chr1:44726569:C_T LRRC41 -3.05410882574513 0.00308767712350529 0.0779038625376402 -0.310462471860872 1 528 1 adipose_0yr
chr1:44838696:A_G LOC101006001 -4.73519204002163 9.62107877211516e-06 0.00144080887333586 -0.404928335171548 0.0054551516637893 567 0.033296013078508 adipose_0yr
chr1:44825683:G_T LOC116275741 3.10062494665409 0.00268709555449361 0.0716088275703455 0.328394410475785 1 593 1 adipose_0yr
chr1:44850767:C_A NSUN4 2.7165650951434 0.00812154692208469 0.138809597552096 0.530330089296018 1 596 1 adipose_0yr
chr1:44901213:G_C LOC108586866 2.23512384885007 0.0282699028035534 0.273899405314965 0.446052598006664 1 592 1 adipose_0yr
chr1:44840470:C_T FAAH 3.47840974421577 0.000828218215545441 0.0339549004589425 0.472140330557818 0.548280458691082 662 1 adipose_0yr
chr1:44964847:C_T KNCN 2.74526600104825 0.00750203215175353 0.132655963295846 0.528345493737847 1 529 1 adipose_0yr
chr1:45032925:A_G MKNK1 5.31676548431491 9.77587320234981e-07 0.000243239281778149 1.11418934365035 0.00051616610508407 528 0.00475516477048193 adipose_0yr
chr1:45119013:T_A MOB3C -3.04350195675549 0.00318647872536337 0.0795032298350388 -0.335115413725066 1 437 1 adipose_0yr
chr1:45213347:A_G ATPAF1 -4.62726836810795 1.45072082478368e-05 0.00197330248716488 -0.377321463090685 0.00618007071357848 426 0.0368998440368093 adipose_0yr
chr1:45253078:T_C EFCAB14 3.71314289609141 0.000382505447550008 0.0203676089588608 0.379827660878497 0.177865033110754 465 0.501384143820276 adipose_0yr
chr1:45294096:A_G LOC101013375 3.94588154111713 0.000172724289389738 0.0118434132753959 0.657135442048024 0.140079398695078 811 0.420843099478045 adipose_0yr
chr1:45469876:G_A LOC101014098 3.08838207279838 0.00278755373126643 0.0731577151384896 0.957899287912192 1 1074 1 adipose_0yr
chr1:45597053:G_A LOC103884854 4.79652789875794 7.60284855505017e-06 0.00119288109035503 0.694864823541257 0.00789935964869713 1039 0.0451177223110837 adipose_0yr
chr1:45596463:G_A PDZK1IP1 13.4531570061786 5.0562290332396e-22 1.12421157008566e-16 1.02380578833144 5.0562290332396e-19 1000 4.41454760320301e-16 adipose_0yr
chr1:45527634:A_G TAL1 3.48695414785048 0.000805685458380887 0.0334488191577258 0.388508743309827 0.705780461541657 876 1 adipose_0yr
chr1:45700205:C_T STIL 2.6306551284389 0.0102650167386247 0.158870733223059 0.47713388449754 1 667 1 adipose_0yr
chr1:45783297:A_C CMPK1 2.83221785336721 0.00587948402591286 0.114945804844991 0.223182573043563 1 507 1 adipose_0yr
chr1:45858687:A_G LOC103884902 -2.44691317876071 0.0166577939559623 0.208221862553109 -0.621056409189327 1 565 1 adipose_0yr
chr1:45818293:T_G FOXD2 2.30515211207416 0.02381733504808 0.251181847084419 0.419468561445435 1 570 1 adipose_0yr
chr1:45976997:T_C LOC116275773 -2.38088829759477 0.0197105261558848 0.227931854266369 -0.520132170646909 1 679 1 adipose_0yr
chr1:46240156:A_G TRABD2B -5.0841490779918 2.47432182441658e-06 0.000492961841982301 -0.614944720737007 0.00174934552986252 707 0.0130440329726705 adipose_0yr
chr1:46584655:T_A LOC101020381 -7.44160035010167 1.12593074634611e-10 1.76545544013408e-07 -0.943560529704374 1.11241957738996e-07 988 3.36493783346556e-06 adipose_0yr
chr1:46696989:C_T LOC101021065 3.68604517759031 0.000418829036073995 0.0216163518235517 0.766324758762989 0.66258753506906 1582 1 adipose_0yr
chr1:46699002:T_C LOC101020740 -3.00832742774971 0.00353553158524089 0.0850337818002118 -0.452588893942325 1 1659 1 adipose_0yr
chr1:46869798:G_T SPATA6 4.76391620943772 8.61823813319795e-06 0.00132059532328423 0.709119137898367 0.00697215464975714 809 0.0405944669634844 adipose_0yr
chr1:47023217:C_T AGBL4 4.11651227270221 9.47710188482296e-05 0.00778496634117234 0.857018168420241 0.0732579975696815 773 0.258998641140887 adipose_0yr
chr1:47033010:T_C LOC108584861 -4.18198200548964 7.49960654554073e-05 0.00659290197923439 -0.458939325591333 0.0500223756587567 667 0.192898974433527 adipose_0yr
chr1:47222765:G_T BEND5 3.8246621624914 0.000262247769507254 0.0157212832222505 0.530200216512301 0.103325621185858 394 0.335419728196377 adipose_0yr
chr1:48888029:T_G DMRTA2 2.13579352499683 0.0358333443912913 0.306652215635572 0.508644572334101 1 363 1 adipose_0yr
chr1:48882839:C_G FAF1 3.15292447234046 0.00229476180810678 0.0651308050322828 0.827478064156245 0.814640441877907 355 1 adipose_0yr
chr1:49441592:G_A CDKN2C 3.81858832125993 0.000267739741214043 0.0159541614898396 0.61681864004421 0.0963863068370555 360 0.317235809068911 adipose_0yr
chr1:49547677:C_T C1H1orf185 4.97891185751025 3.74392750569265e-06 0.00068265700760863 0.808250949718781 0.00254961463137669 681 0.0177502710545428 adipose_0yr
chr1:49698591:A_C RNF11 -2.77823250382822 0.00684392756218856 0.126361178638757 -0.327975849924356 1 752 1 adipose_0yr
chr1:49723067:G_A TTC39A -2.9140019632608 0.00465410495717556 0.100239510522588 -0.820193453617444 1 638 1 adipose_0yr
chr1:49706673:C_T EPS15 3.62113685134298 0.000519649964592334 0.0251436382253495 0.491730005103432 0.297239779746815 572 0.73150309921548 adipose_0yr
chr1:50041714:G_T OSBPL9 -3.67541200308309 0.000433960525768545 0.0221897311189148 -0.489314845055868 0.337621289047928 778 0.805022562872137 adipose_0yr
chr1:50296741:G_A NRDC -3.30723541079707 0.00142656277333503 0.0482197475626842 -0.5369800269704 1 738 1 adipose_0yr
chr1:50337115:G_A RAB3B -1.89607175383059 0.0616539103084211 0.392920359951102 -0.544004355705929 1 782 1 adipose_0yr
chr1:50540966:T_C TXNDC12 3.03271301505282 0.00328998273335668 0.081167862664135 0.345678716982503 1 664 1 adipose_0yr
chr1:50532668:T_G KTI12 -4.4448010947557 2.87377842220817e-05 0.00326050596812148 -0.482282590006574 0.0190244131550181 662 0.0914924706764115 adipose_0yr
chr1:50510768:T_C BTF3L4 -3.49416818867171 0.000787113682382982 0.0329676266446956 -0.588730948304991 0.454951708417364 578 1 adipose_0yr
chr1:50537070:C_A LOC108586984 -3.14903535179472 0.00232198772860786 0.065615271175879 -0.808536652575629 1 476 1 adipose_0yr
chr1:50537837:G_C ZFYVE9 3.45599538415806 0.00089019287195625 0.0355798548449926 0.419067210206788 0.385453513557056 433 0.887638303369373 adipose_0yr
chr1:50734633:T_G CC2D1B -3.40916849225292 0.00103407995214737 0.0390600719148454 -0.308598512570779 0.36192798325158 350 0.847484176800724 adipose_0yr
chr1:50702065:C_G LOC116275862 -3.1172567800397 0.00255601929951499 0.0697073628067452 -0.413766776049401 0.871602581134612 341 1 adipose_0yr
chr1:50849253:T_C ORC1 4.53079661741493 2.08589173223384e-05 0.00261211563468974 1.05519459966545 0.0070085962203057 336 0.0407448898909298 adipose_0yr
chr1:50890079:G_A PRPF38A -4.64361758373682 1.36362089619393e-05 0.00187473992669963 -0.560533621945347 0.00398177301688628 292 0.0257040133957798 adipose_0yr
chr1:50947181:G_C LOC110743842 2.77512700401473 0.00690358757120373 0.126736547018141 0.678701474239204 1 291 1 adipose_0yr
chr1:50812691:C_G TUT4 -1.99422355818748 0.0496221323207208 0.356793769083222 -0.440106074690067 1 271 1 adipose_0yr
chr1:51102623:A_C GPX7 4.19962900646687 7.03871238578704e-05 0.00629323100132469 0.834758197512053 0.0455404691360421 647 0.179544608203017 adipose_0yr
chr1:51137400:T_C LOC101010045 -7.13530637670589 4.34955890418796e-10 5.20045607571783e-07 -1.06451253026278 3.17082844115302e-07 729 8.56614243286459e-06 adipose_0yr
chr1:51165112:C_T ZYG11B 5.29490802010387 1.06750992898897e-06 0.000260111984526326 0.407648160606054 0.000763269599227114 715 0.00659805691357084 adipose_0yr
chr1:51307467:T_G ZYG11A -2.5104322332534 0.0141276329052781 0.190357430723125 -0.875959451006534 1 1002 1 adipose_0yr
chr1:51441448:C_T ECHDC2 7.27929605590833 2.30678291752188e-10 3.25440670538934e-07 0.724057083426031 2.68970888183051e-07 1166 7.3490651781224e-06 adipose_0yr
chr1:51379674:C_T SCP2 3.21308663754366 0.00190980627859025 0.0575746012519741 0.33992939164545 1 1123 1 adipose_0yr
chr1:51401632:C_T LOC103885217 2.92049896631608 0.00456764518532774 0.0991119681883032 0.828981911024689 1 1035 1 adipose_0yr
chr1:51583393:T_C PODN -2.69675960797951 0.00857589697111114 0.143050791990719 -0.602045126075889 1 868 1 adipose_0yr
chr1:51648902:C_T SLC1A7 3.74950845919059 0.000338450932367844 0.0187270409682253 0.796180904234798 0.294452311160024 870 0.726455671230613 adipose_0yr
chr1:51647213:G_T CPT2 2.64673325485941 0.00982847535632765 0.154884569875404 0.246511213176954 1 860 1 adipose_0yr
chr1:51686900:G_T CZIB -4.99551445092175 3.50801872267363e-06 0.000645892305427979 -0.319354086813629 0.00299935600788595 855 0.0203072365877594 adipose_0yr
chr1:51662737:G_A MAGOH -5.13947515208081 1.98715566037427e-06 0.000416740204794727 -0.431727752860446 0.00169504377829925 853 0.0127230953081563 adipose_0yr
chr1:51783913:A_G LRP8 6.17788172525314 2.74978348841712e-08 1.50292786435229e-05 1.51905177885446 2.45555665515649e-05 893 0.000355972318733931 adipose_0yr
chr1:52061859:C_T GLIS1 -3.56848126262157 0.000617969488808024 0.0282565932389266 -0.675496941799482 0.402298137214024 651 0.916647997580898 adipose_0yr
chr1:52244310:A_T NDC1 2.6750031300423 0.00910160637629999 0.148231349362906 0.527856373219454 1 762 1 adipose_0yr
chr1:52327719:T_C YIPF1 -5.34005504763863 8.89947962389013e-07 0.000224421822455145 -0.512428824029238 0.00057668627962808 648 0.00522007071587944 adipose_0yr
chr1:52401083:C_T DIO1 -3.40794148961461 0.00103813010186687 0.0391884243287391 -0.785386155900583 0.737072372325478 710 1 adipose_0yr
chr1:52419898:T_C HSPB11 -4.23895174478127 6.10785432207258e-05 0.00565257829299825 -0.553723319002103 0.0486185204036977 796 0.188513640394383 adipose_0yr
chr1:52498658:T_C LRRC42 3.21017214151945 0.00192696846805577 0.0579333149114475 0.204364738711721 1 757 1 adipose_0yr
chr1:52556092:G_A TMEM59 3.47154744544269 0.00084674510596759 0.0343960748472705 0.472028367477497 0.726507300920192 858 1 adipose_0yr
chr1:52518710:T_C TCEANC2 3.10276621743854 0.00266987576390144 0.0713003411256468 0.437323053560991 1 969 1 adipose_0yr
chr1:52626405:G_A LOC101026362 2.11335984311105 0.0377671363711838 0.314283426652545 0.46205568721725 1 843 1 adipose_0yr
chr1:52611591:G_A MRPL37 2.4180434713588 0.0179363838097441 0.216820963045258 0.204459756719482 1 821 1 adipose_0yr
chr1:52793938:G_C SSBP3 -4.05199956118716 0.0001191129579264 0.00912856796497166 -0.345474238120098 0.0936227849301504 786 0.310481086487971 adipose_0yr
chr1:53007891:T_C ACOT11 4.59563441042823 1.63485850443371e-05 0.00217506908872038 0.752377709128157 0.017166014296554 1050 0.0842424125212592 adipose_0yr
chr1:53057470:G_T MROH7 -4.18267211713293 7.48104844500214e-05 0.00657996963983473 -0.997399915210719 0.0820671014416735 1097 0.281842461021217 adipose_0yr
chr1:53284144:A_G TTC4 -4.64787723608809 1.34177584197764e-05 0.00185715257768555 -0.859880041548213 0.0146521921943958 1092 0.0741214926705175 adipose_0yr
chr1:53146738:G_T PARS2 -3.10022729688983 0.00269030476327882 0.0716518042238995 -0.823964051162478 1 1103 1 adipose_0yr
chr1:53265413:A_C TTC22 6.86010465439456 1.45237201007322e-09 1.40145689748995e-06 0.846720967142945 1.52644298258695e-06 1051 3.35468155715449e-05 adipose_0yr
chr1:53351503:G_A DHCR24 7.6703724639458 4.08226441924539e-11 7.42157340374013e-08 0.643892774927687 4.04144177505294e-08 990 1.38128138105368e-06 adipose_0yr
chr1:53486930:A_G TMEM61 -4.50317050328259 2.31283952620543e-05 0.00282280987219038 -0.984665308251329 0.0242154298393709 1047 0.109907839403269 adipose_0yr
chr1:53434446:G_A PCSK9 4.18537241835874 7.40885793081716e-05 0.00653094219231636 0.885599766146771 0.0808306400252152 1091 0.278812072563233 adipose_0yr
chr1:53471735:C_A USP24 -3.40729458447663 0.00104027145624757 0.0392305925052056 -0.342913918057178 1 1062 1 adipose_0yr
chr1:53773083:A_G LOC108587153 10.0273208365405 1.11789299103551e-15 1.60285523995588e-11 0.986890597156176 1.23527175509424e-12 1105 1.49227043219183e-10 adipose_0yr
chr1:55026873:G_A PLPP3 -2.57843684470978 0.0118068207119213 0.172370496467293 -0.479577355113683 1 997 1 adipose_0yr
chr1:55028721:G_A PRKAA2 -2.98384171385955 0.00379909772082166 0.0887985057359839 -0.620965824761319 1 813 1 adipose_0yr
chr1:55160766:C_G FYB2 -3.02078861293243 0.00340800626537228 0.0831211914210214 -0.79771110308932 1 689 1 adipose_0yr
chr1:55282415:C_G C8B -3.0103470365327 0.00351456721085323 0.0847279291569858 -0.64113190032478 1 804 1 adipose_0yr
chr1:55454080:A_G DAB1 -3.77178810898357 0.000313897272528174 0.0177462662679852 -1.05850060273659 0.239189721666469 762 0.624318001599338 adipose_0yr
chr1:56360493:C_T LOC116269478 -2.61832722054796 0.0106115691937165 0.162225844272334 -0.38502101358571 1 572 1 adipose_0yr
chr1:56650556:C_T OMA1 3.38346120294309 0.00112213056510057 0.0412098247349047 0.86640766032201 1 1040 1 adipose_0yr
chr1:56955775:T_C TACSTD2 -5.27518024265529 1.15560400116532e-06 0.000278571435691301 -0.845183565563003 0.00136130151337275 1178 0.0105761134582756 adipose_0yr
chr1:57042022:T_C MYSM1 -3.80782767304303 0.000277740348246396 0.0163740437926806 -0.494790128961467 0.271352320236729 977 0.685266285446633 adipose_0yr
chr1:57094801:C_T JUN 2.37483115322917 0.0200141151815665 0.229921891248998 0.501951123845385 1 658 1 adipose_0yr
chr1:57622762:A_C FGGY -3.79357288322027 0.000291538698353018 0.016852013028815 -0.482179468862 0.250431741885242 859 0.644552177158212 adipose_0yr
chr1:58214736:A_G HOOK1 -3.49892143998605 0.000775099060122793 0.0325969845686349 -0.481481839188121 0.666585191705602 860 1 adipose_0yr
chr1:58318005:A_G LOC116276324 9.17467327485783 4.94722118440219e-14 3.85955985214117e-10 0.756580826925053 3.75494087896126e-11 759 3.03045816819697e-09 adipose_0yr
chr1:58334140:T_C LOC116276330 -6.42313787922629 9.64105174874949e-09 6.48988726556247e-06 -0.711676186691384 6.6812488618834e-06 693 0.000118388771345993 adipose_0yr
chr1:58348906:G_A C1H1orf87 3.32092692670157 0.00136670652195344 0.0468893984960761 0.48228207920349 1 973 1 adipose_0yr
chr1:58987248:C_A LOC103885609 -3.05427962942507 0.00308610965707207 0.0778766865011635 -0.560470900114568 1 785 1 adipose_0yr
chr1:59534285:A_C NFIA 4.14724446578092 8.49328026191978e-05 0.00721897653070737 0.505723402659642 0.0541871280710482 638 0.204323980366842 adipose_0yr
chr1:59416755:C_T LOC103885620 2.46296524770459 0.0159827252706281 0.203456341861153 0.464465811114273 1 636 1 adipose_0yr
chr1:60098061:T_G TM2D1 3.63988699601546 0.000488374856884832 0.0240447727174494 0.519686582762218 0.303280786125481 621 0.742469709393096 adipose_0yr
chr1:60090300:A_G PATJ -3.77203845141226 0.000313631283434956 0.0177343850508295 -0.383631676485552 0.196646814713717 627 0.540680220014469 adipose_0yr
chr1:60558021:T_C LOC116276338 2.76858890411941 0.00703075104533723 0.12782247690845 0.775871060605392 1 986 1 adipose_0yr
chr1:60613486:A_G KANK4 2.88339616984715 0.00508207625052998 0.105516816962471 0.522059922923013 1 1048 1 adipose_0yr
chr1:60680754:A_G LOC101026968 -3.21869458166947 0.0018771853214774 0.0569643577186719 -1.16912438022871 1 767 1 adipose_0yr
chr1:60827470:A_G USP1 -7.19233633542389 3.38424730439059e-10 4.44422909817413e-07 -0.663242142360917 2.13207580176607e-07 630 5.97852729931718e-06 adipose_0yr
chr1:60749488:A_C DOCK7 -2.13785249110602 0.0356602501609754 0.305859598087659 -0.161728754814856 1 615 1 adipose_0yr
chr1:61168125:C_T ATG4C 3.69676177708175 0.000404087730898738 0.0210806273708855 0.610361444067601 0.28488185028361 705 0.71000221718985 adipose_0yr
chr1:61800482:T_G LOC110743957 -2.83604798246993 0.00581604339397863 0.114230832445533 -0.658168963258082 1 615 1 adipose_0yr
chr1:61672359:T_C FOXD3 -3.64524437393187 0.00047977271787158 0.0237205260411668 -0.79804306424072 0.296019766926765 617 0.729154614404886 adipose_0yr
chr1:61666948:G_A ALG6 2.87048261743896 0.00527329882396049 0.107821750545984 0.423522761389985 1 660 1 adipose_0yr
chr1:61789154:T_C ITGB3BP 3.13779229437504 0.00240240032316365 0.0670088381479817 0.625211960220257 1 603 1 adipose_0yr
chr1:61998118:T_C EFCAB7 -3.87075994941026 0.000223938140270648 0.0141110476378751 -0.504877101009958 0.11734358550182 524 0.369558221072135 adipose_0yr
chr1:61907613:G_A PGM1 -3.20701861791733 0.0019457007040678 0.0583717824637747 -0.352055530005442 1 672 1 adipose_0yr
chr1:62149428:C_T ROR1 -3.32485856016389 0.00134995958629968 0.0465372027530961 -0.308493001309783 1 1047 1 adipose_0yr
chr1:62785269:T_A CACHD1 3.06144893739917 0.00302097999262475 0.0768447190195886 0.264140385470114 1 826 1 adipose_0yr
chr1:63070277:G_A RAVER2 2.96562717441171 0.00400683927153106 0.0918384694376463 0.436747182749825 1 513 1 adipose_0yr
chr1:63098797:C_T JAK1 -3.11946404111453 0.00253907873524796 0.0694216242107979 -0.673471888842967 1 505 1 adipose_0yr
chr1:63169716:G_T LOC116276351 -1.85720026828252 0.0670574282817943 0.407927331046177 -0.601133230061715 1 515 1 adipose_0yr
chr1:63440076:T_C LOC103885770 6.4121792090704 1.01057118647863e-08 6.7177123284446e-06 1.17486122949326 8.36752942404306e-06 828 0.000143247330817308 adipose_0yr
chr1:63514855:T_C AK4 5.20895638601499 1.50667159036397e-06 0.000341310467730563 0.270640035080237 0.00108932355983315 723 0.00882610721690828 adipose_0yr
chr1:63568280:G_A DNAJC6 2.51468309182857 0.0139713398428983 0.189046631342242 0.754228238562154 1 512 1 adipose_0yr
chr1:63887507:C_T LEPROT -2.7156391465372 0.00814228957942896 0.139045478912476 -0.239548344198318 1 687 1 adipose_0yr
chr1:63897143:A_G LOC116276357 4.68352975523404 1.17179965349423e-05 0.00168754557534328 0.811165727845962 0.00774559570959686 661 0.0443846665841099 adipose_0yr
chr1:63969118:C_T LEPR -4.36433458858662 3.86739742113739e-05 0.00409741966392255 -0.740888601622877 0.0243259297789542 629 0.1102530578561 adipose_0yr
chr1:64151277:A_G PDE4B 2.6130713288569 0.0107625171293794 0.163702806004279 0.479497991897578 1 722 1 adipose_0yr
chr1:64955648:A_G SGIP1 3.18599008128353 0.00207503518934989 0.0609282868569541 1.17125889939122 1 983 1 adipose_0yr
chr1:65199433:T_C WDR78 3.8592923781246 0.000232934474937697 0.0145693410974316 0.551892947754114 0.163752935881201 703 0.472900595690168 adipose_0yr
chr1:65385807:A_G MIER1 -2.82209969786207 0.006050147074956 0.116921148343806 -0.303253155955716 1 438 1 adipose_0yr
chr1:65305806:C_T SLC35D1 -3.07921620545815 0.00286504032110688 0.074436311311363 -0.370093120592835 1 387 1 adipose_0yr
chr1:65525657:G_A C1H1orf141 2.73343644796647 0.00775194837110754 0.135470788929452 0.367767103467055 1 643 1 adipose_0yr
chr1:65698410:T_C IL12RB2 -3.8652983453136 0.000228180521956768 0.0143284260039707 -0.539617427062004 0.197832512536518 867 0.543329483821101 adipose_0yr
chr1:65706507:G_A SERBP1 -3.91782172705095 0.000190380620698927 0.0126495724790048 -0.438054580406207 0.132504912006453 696 0.404635031767878 adipose_0yr
chr1:66126958:C_T GADD45A -3.57426142372671 0.000606371006654689 0.0278758775404768 -0.719139123025948 0.405662203451987 669 0.921907194025765 adipose_0yr
chr1:65995108:G_C GNG12 -3.77661071905067 0.000308810912203612 0.0175380855581314 -0.304539486986617 0.209373798474049 678 0.566190612570679 adipose_0yr
chr1:66539871:G_A DIRAS3 2.29072709400905 0.0246802129309802 0.256106739138573 0.827893389396607 1 679 1 adipose_0yr
chr1:66559586:T_C WLS -4.20899385115841 6.80534355393398e-05 0.00612566924898097 -0.568242449054152 0.052060878187595 765 0.198765428973618 adipose_0yr
chr1:66558529:T_C LOC108587396 -3.45388891920838 0.000896237153166638 0.0357143062415995 -0.660640138431317 0.701753690929478 783 1 adipose_0yr
chr1:66457852:G_A LOC103885949 -2.61665185229311 0.0106594757024079 0.162688091249904 -0.377120015269961 1 880 1 adipose_0yr
chr1:66821689:G_A DEPDC1 2.73288424575672 0.00776379810472614 0.135619372570096 0.442032456140734 1 710 1 adipose_0yr
chr1:67914487:C_T LRRC7 2.93422406664008 0.00438985032869954 0.0967335224073873 0.764062104110873 1 888 1 adipose_0yr
chr1:68540095:G_A LOC101021668 -2.8299830765128 0.00591679298211717 0.115449845857885 -0.585934987236176 1 465 1 adipose_0yr
chr1:68443364:C_T SRSF11 1.87723138155849 0.0642252231844847 0.400181543695368 0.338257221472788 1 350 1 adipose_0yr
chr1:68588795:C_T ANKRD13C -2.24707846434857 0.0274615728568802 0.270146513486057 -0.516813468888266 1 356 1 adipose_0yr
chr1:68712564:A_G CTH 3.64332354579031 0.00048284022254699 0.0238472638672354 0.913571643588236 0.399791704268908 828 0.912886240560768 adipose_0yr
chr1:69290334:A_G PTGER3 4.88554197122837 5.38875793312416e-06 0.00091251921718855 0.475791684069203 0.00595996627403532 1106 0.0357411901940901 adipose_0yr
chr1:69287485:C_T LOC101026485 -2.6036062572422 0.0110392666433099 0.166305859298526 -0.531623818701225 1 1151 1 adipose_0yr
chr1:69298825:G_A LOC103886002 3.67315634750009 0.000437236625378114 0.0223069736894881 0.969961331920278 0.308689057516948 706 0.752258236080379 adipose_0yr
chr1:69463437:G_C ZRANB2 -2.60443009566787 0.0110149248261926 0.166123745240823 -0.486592838151452 1 699 1 adipose_0yr
chr1:69694403:C_G NEGR1 -2.1577439564194 0.0340251040401858 0.29922116600942 -0.307482205257277 1 751 1 adipose_0yr
chr1:72449854:T_G LRRIQ3 3.05447318127082 0.0030843343244248 0.0778513252574501 0.463224840259436 1 775 1 adipose_0yr
chr1:72646478:C_T FPGT -3.61159613228309 0.000536285182145487 0.025662130915692 -0.336871039323205 0.400605031062679 747 0.913765756638396 adipose_0yr
chr1:72501492:C_A LOC101000074 -4.5793193956895 1.73850588966458e-05 0.00227968560175804 -0.640799436782912 0.0129170987602078 743 0.0670934648420963 adipose_0yr
chr1:72830445:C_T ERICH3 -2.93723374057321 0.00435172763398753 0.0962202469209081 -0.777963401124859 1 712 1 adipose_0yr
chr1:73140789:C_T CRYZ -5.22693852721163 1.40215288610079e-06 0.00032146214140426 -0.625837481331525 0.00110069001558912 785 0.00890566715224761 adipose_0yr
chr1:73047368:G_A TYW3 3.04799572188662 0.00314426664896545 0.0787638911040548 0.800853050711524 1 696 1 adipose_0yr
chr1:73134764:G_A LOC103886101 -5.44764671632821 5.75433625449709e-07 0.000158440830259376 -0.857896354487731 0.000416613944825589 724 0.00397137501350368 adipose_0yr
chr1:73592595:G_A SLC44A5 3.45821896929135 0.000883854319265654 0.0353901292421495 0.628480982116141 0.760114714568462 860 1 adipose_0yr
chr1:73987523:A_T ACADM -6.89621299314681 1.24052444219101e-09 1.25204818808128e-06 -0.703105911190648 1.06809154472646e-06 861 2.44819837602695e-05 adipose_0yr
chr1:74182170:G_A RABGGTB 3.76225422509951 0.000324188728379255 0.0181719199885109 0.832080957624196 0.278153928949401 858 0.696472155152035 adipose_0yr
chr1:74066582:C_T LOC116272162 -3.74896812394752 0.000339068583909719 0.018747579073963 -1.01257903552515 0.288547364907171 851 0.716211010592976 adipose_0yr
chr1:74146082:A_G LOC116272164 3.06425505147051 0.0029958375715781 0.0765711645751929 0.491301732756884 1 847 1 adipose_0yr
chr1:74223530:G_A MSH4 -3.62948338782559 0.000505499991901974 0.0246878330293611 -0.652463749586134 0.427147493157168 845 0.957145245982604 adipose_0yr
chr1:74618109:G_A ST6GALNAC3 -2.2201361758951 0.0293127861594418 0.278463684448939 -0.491774503235595 1 918 1 adipose_0yr
chr1:75354494:T_C ST6GALNAC5 -3.63187756658942 0.000501509169136605 0.0245473861383058 -0.625763688561838 0.490977476584736 979 1 adipose_0yr
chr1:75527868:G_A PIGK 4.25157143470502 5.83515828472e-05 0.00548954971577128 0.503475729279199 0.0492487359230368 844 0.190516323338893 adipose_0yr
chr1:75701949:A_G AK5 -2.90972778912726 0.00471180507925761 0.100918186470647 -0.54067190665769 1 673 1 adipose_0yr
chr1:75931367:G_A ZZZ3 2.38581322905723 0.0194667130825791 0.226508795701176 0.560428502207104 1 665 1 adipose_0yr
chr1:76154167:T_C USP33 -2.79646179714281 0.00650314265783581 0.122432966791782 -0.40016820767267 1 529 1 adipose_0yr
chr1:76188553:C_A MIGA1 3.26360609152136 0.00163414178719484 0.0519968215341666 0.439679800385132 0.761510072832795 466 1 adipose_0yr
chr1:76318879:T_G LOC101013748 -2.64022356485601 0.0100031493033456 0.156446328005455 -0.550296529306334 1 375 1 adipose_0yr
chr1:76451226:A_G NEXN -4.25745260517565 5.71212390783736e-05 0.00539022359181726 -0.484427425003167 0.0165651593327283 290 0.0818794597177164 adipose_0yr
chr1:76430423:G_A FUBP1 -2.31024507760048 0.0235191162877615 0.249328584642424 -0.363231514843802 1 293 1 adipose_0yr
chr1:76523776:A_G DNAJB4 3.46294080163935 0.00087053540641051 0.035057486604622 0.408810185062159 0.285535613302647 328 0.710639226864724 adipose_0yr
chr1:76596181:C_T GIPC2 -5.25512284927591 1.25246890914265e-06 0.000292824728653738 -0.996759142711974 0.000646273957117607 516 0.00571793190617918 adipose_0yr
chr1:76967159:T_C PTGFR -2.94865277579157 0.00420985114446344 0.0942985795483945 -0.470185406114844 1 964 1 adipose_0yr
chr1:77124717:G_A IFI44L 2.32050991566605 0.022928078787649 0.245963153387464 0.372475771556571 1 1336 1 adipose_0yr
chr1:77052964:T_G LOC101018622 -8.18258979879322 4.1661276412759e-12 1.22852086923581e-08 -0.906259319224467 5.39513529545229e-09 1295 2.33927220666022e-07 adipose_0yr
chr1:77139656:C_T IFI44 -2.57444006079206 0.011933049070583 0.173489969603919 -0.455513468921825 1 1356 1 adipose_0yr
chr1:77333505:C_T ADGRL4 -4.75513730473455 8.9134082319998e-06 0.00135472289409972 -0.578826462248555 0.00695245842095984 780 0.0405283264330323 adipose_0yr
chr1:79742270:T_A ADGRL2 -2.5716881855227 0.012020667697559 0.174247683615992 -0.627137729286636 1 896 1 adipose_0yr
chr1:80307036:A_G NELFE -3.80829883138282 0.00027729509833223 0.0163587038721842 -0.467085190083468 0.129496810921151 467 0.398107353420851 adipose_0yr
chr1:82279396:T_C TTLL7 3.21935723647557 0.00187336536145674 0.0568739317367559 0.301460866571976 1 580 1 adipose_0yr
chr1:82417297:G_C LOC108584053 3.37478723998947 0.0011534011465817 0.0420126476291595 1.01954779344652 0.510956707935693 443 1 adipose_0yr
chr1:82428140:T_C PRKACB -3.2530432483227 0.00168849437535941 0.0529963518248247 -0.403532344701892 0.717610109527749 425 1 adipose_0yr
chr1:82359384:G_A LOC101015016 3.06111709659611 0.00302396617996184 0.0768823380143792 0.654674535396213 1 423 1 adipose_0yr
chr1:82764757:T_C LOC103886326 -4.176199842798 7.65685013264962e-05 0.00670119506596563 -0.822207369202163 0.0440268882627353 575 0.175229719257601 adipose_0yr
chr1:82664101:A_G SAMD13 4.26763932846688 5.50491812321536e-05 0.00525127343937292 0.530667590801444 0.032258820202042 586 0.137725587561863 adipose_0yr
chr1:82683144:T_C LOC100998784 4.19576758934915 7.13716770253633e-05 0.00635671938631855 1.22453522674584 0.0561695098189609 787 0.210353664379528 adipose_0yr
chr1:82722195:G_T DNASE2B 6.88664759834565 1.29345553936882e-09 1.29778593045482e-06 0.7756811871766 9.37755266042395e-07 725 2.18332159395664e-05 adipose_0yr
chr1:82872112:G_C RPF1 -6.86950101883707 1.39401245623476e-09 1.37815641682038e-06 -0.869042525506641 9.66050632170689e-07 693 2.23834747198246e-05 adipose_0yr
chr1:82886537:T_C GNG5 -2.12327527351921 0.0369015334577281 0.311182302548124 -0.30646340578112 1 705 1 adipose_0yr
chr1:82856876:G_A SPATA1 -3.3386896447939 0.00129256625909345 0.0453128773418819 -0.409380674084488 0.898333550069948 695 1 adipose_0yr
chr1:82914213:C_T CTBS 3.5573348871987 0.00064093237525029 0.0289717252347447 0.461139728539111 0.430706556168195 672 0.962873781526849 adipose_0yr
chr1:82974622:C_T SSX2IP -2.27962318221661 0.0253631135062207 0.259545042169798 -0.356682610300999 1 633 1 adipose_0yr
chr1:83115804:C_T LPAR3 3.62293695464929 0.000516566768859492 0.0250531594196554 0.72707501967094 0.46749292581784 905 1 adipose_0yr
chr1:83290090:C_T MCOLN2 -3.36196322451234 0.00120114040554845 0.0431290720481271 -0.481161646780398 1 920 1 adipose_0yr
chr1:83391210:C_T WDR63 -3.46445672698369 0.000866299796529789 0.0349452534933592 -0.502696432762348 0.719028831119725 830 1 adipose_0yr
chr1:83428798:C_T MCOLN3 -5.5070623155934 4.51631852385367e-07 0.000130716849986829 -0.592016846063052 0.000365821800432147 810 0.00355242929357972 adipose_0yr
chr1:83525676:G_A SYDE2 -2.77672779928099 0.00687277535080016 0.126637521370897 -0.530928033201932 1 604 1 adipose_0yr
chr1:83662672:T_A C1H1orf52 2.86480508792788 0.00535944945524191 0.109015667794228 1.06882857358054 1 667 1 adipose_0yr
chr1:83546277:T_C BCL10 3.63783717952437 0.000491704782483246 0.0241682677944509 0.65084898164734 0.326491975568875 664 0.784005233995119 adipose_0yr
chr1:83669090:T_A LOC110744152 2.4548914764028 0.0163191409367654 0.205756673794742 0.411557680198919 1 666 1 adipose_0yr
chr1:83790024:T_C DDAH1 4.52779455448156 2.10946649665039e-05 0.00262434416322511 1.39198940993974 0.0138591948829931 657 0.0708177139769617 adipose_0yr
chr1:83687753:A_C LOC101004599 2.69283528092655 0.00866862738740168 0.143978505515835 0.735089599957709 1 666 1 adipose_0yr
chr1:83776838:G_A LOC101004954 -3.86735198814616 0.000226576383375846 0.0142425782632422 -0.44996870825872 0.127335927457225 562 0.393289675928346 adipose_0yr
chr1:83886767:G_A CCN1 -2.55536469216251 0.0125524556896592 0.178335361754976 -0.778604861753284 1 596 1 adipose_0yr
chr1:84089962:A_T ZNHIT6 2.93348562795397 0.00439925094328165 0.0968981256458706 0.436337644515197 1 707 1 adipose_0yr
chr1:84047868:T_C COL24A1 -2.12616261526411 0.0366527323599453 0.310085047280831 -0.302057028237631 1 750 1 adipose_0yr
chr1:84543553:T_C LOC108580431 -2.79789756411809 0.00647697405052941 0.122099143582103 -0.701643943751624 1 557 1 adipose_0yr
chr1:84608241:T_C ODF2L -2.63354930175104 0.0101851607487734 0.157985359995649 -0.363540768795625 1 738 1 adipose_0yr
chr1:84706520:T_C LOC101006695 3.42871323855546 0.000971541732030492 0.0375090179942612 0.513959421820368 0.921993103696937 949 1 adipose_0yr
chr1:84997691:A_C LOC110744162 -2.2148719452461 0.0296870114581968 0.280055943287493 -0.530614042050632 1 611 1 adipose_0yr
chr1:85006664:A_G LOC103886468 -2.17980500575617 0.0322883806468794 0.291901368139339 -0.429055932109672 1 611 1 adipose_0yr
chr1:85072388:G_A SH3GLB1 5.73927158379659 1.73586098291746e-07 6.0780256547675e-05 0.530135151934726 0.000105193175564798 606 0.00123732425979709 adipose_0yr
chr1:85072521:C_T SELENOF 2.73099822703072 0.00780439511640454 0.135972796612685 0.264159305025643 1 248 1 adipose_0yr
chr1:85242445:T_C HS2ST1 3.22959798688931 0.0018152488900248 0.0556030538775545 0.163389116986219 0.381202266905208 210 0.880593282346992 adipose_0yr
chr1:85431082:T_G LOC110744164 5.43638598641053 6.02400148389234e-07 0.000162784143841935 0.797959411398184 0.000321079279091462 533 0.00319880227841743 adipose_0yr
chr1:85583933:A_G LMO4 -2.80541162345851 0.00634158924467235 0.120493338832157 -0.383273742111058 1 685 1 adipose_0yr
chr1:86861789:A_G LOC103881361 -9.38748260911251 1.91526502818186e-14 2.19507044004901e-10 -0.819046986970392 1.41346559079821e-11 738 1.25652029270112e-09 adipose_0yr
chr1:87099818:G_A LOC103886535 2.84718060466619 0.00563520163131743 0.112374452908169 0.61644243983554 1 513 1 adipose_0yr
chr1:87100036:A_C PKN2 1.88145189616876 0.0636414997556271 0.39863232670313 0.341635741445471 1 489 1 adipose_0yr
chr1:87098924:A_G LOC108580472 -3.40258352273054 0.00105599187739866 0.0396405943618749 -0.80260702814627 0.702234598470109 665 1 adipose_0yr
chr1:87238697:T_C GTF2B -3.24193272695713 0.0017474912046031 0.0542078078829357 -0.575302591766824 1 688 1 adipose_0yr
chr1:87236907:T_C LOC108580478 5.57599302437428 3.40547989484154e-07 0.000102501809967628 0.597750033915863 0.000271757295608355 798 0.00278841566989598 adipose_0yr
chr1:87377926:C_T KYAT3 6.32499340393665 1.46847864019408e-08 8.98965668970726e-06 0.524150331395227 1.18065682671604e-05 804 0.000190411891919074 adipose_0yr
chr1:87246979:C_A RBMXL1 5.06034401850061 2.71825069738673e-06 0.000533811185950619 0.908200024786908 0.00241380661927942 888 0.0169646533271566 adipose_0yr
chr1:87391897:A_C LOC110744185 9.75202397149494 3.7854836240844e-15 4.92205626548427e-11 0.902498066166238 3.35015300731469e-12 885 3.53569994310443e-10 adipose_0yr
chr1:87376067:A_G LOC101016723 -6.88191168345839 1.3204863731013e-09 1.31718012166645e-06 -1.02471328908921 1.18843773579117e-06 900 2.69828747388615e-05 adipose_0yr
chr1:87443232:A_G GBP1 -3.80994571642983 0.000275744123467487 0.0162857866242351 -0.411727655163019 0.25671777894823 931 0.656071726721342 adipose_0yr
chr1:87568194:T_A LOC101017772 -2.87392784787027 0.00522164447671501 0.107245887402644 -0.193880414881241 1 1182 1 adipose_0yr
chr1:87565605:G_C LOC101017417 -3.26734508592236 0.0016152987005372 0.0516991150218042 -0.280746542143651 1 1270 1 adipose_0yr
chr1:87697041:C_T LOC101022121 -3.34874940032153 0.00125227287952367 0.0443392463455894 -0.636581253507517 1 1533 1 adipose_0yr
chr1:87916050:C_G LRRC8B -2.32029302139321 0.0229404300485157 0.24601569504527 -0.322361299852555 1 873 1 adipose_0yr
chr1:87953242:T_A LOC110744189 4.34416283560192 4.16442809429919e-05 0.00428708467344922 0.712008566613934 0.0299005937170682 718 0.130103507332868 adipose_0yr
chr1:88045481:A_G LOC116268888 -2.92672155656028 0.00448622963060427 0.0979097285523013 -0.795854022704198 1 746 1 adipose_0yr
chr1:88033651:C_T LRRC8C -3.27976105841827 0.00155417896951307 0.0505779610200706 -0.74770251165551 1 742 1 adipose_0yr
chr1:87947905:C_T LOC110744192 3.32713147318982 0.00134036623807485 0.0462784875179611 1.117833935997 1 761 1 adipose_0yr
chr1:88235540:C_T LRRC8D 3.3389439107102 0.00129153296740817 0.0452852844203443 1.03154415196159 0.990605786002066 767 1 adipose_0yr
chr1:88289954:A_T ZNF326 2.85200074600135 0.00555851755961008 0.111477849368651 0.275263621625563 1 875 1 adipose_0yr
chr1:89279378:T_A LOC101026024 -3.81804799813938 0.00026823358863836 0.0159728870699211 -0.679413152447882 0.170596562373997 636 0.487549288808173 adipose_0yr
chr1:89239869:A_G ZNF644 3.81876693824057 0.000267576679029049 0.0159465817548539 0.599810670587083 0.116395855377636 435 0.36735648867789 adipose_0yr
chr1:89797007:T_C LOC100997028 4.4955030017751 2.37996051409137e-05 0.00287834727410667 0.616372847035876 0.0515975439455009 2168 0.197240210860396 adipose_0yr
chr1:89916921:G_A LOC100998091 -4.23791684437405 6.13075487999947e-05 0.00567093933707765 -0.554840859999879 0.058242171359995 950 0.217184163751268 adipose_0yr
chr1:90116838:T_C CDC7 -3.15293569101597 0.0022946837042546 0.0651308050322828 -0.524446297171599 1 794 1 adipose_0yr
chr1:90273712:T_C TGFBR3 -3.07338382283045 0.00291538466751034 0.0752169514852943 -0.463064542494283 1 556 1 adipose_0yr
chr1:90617726:A_G LOC116268927 4.36821860916617 3.81260684697135e-05 0.00406031802395885 0.570544376609258 0.0203211944943573 533 0.0960220181666949 adipose_0yr
chr1:90600078:G_A EPHX4 -3.5593464105447 0.000636729450770958 0.0288292861470436 -1.16500912026082 0.367392893094843 577 0.855929257053254 adipose_0yr
chr1:90768466:G_C SETSIP 2.84863414666731 0.00561197527164223 0.112050974752595 0.679790992363697 1 549 1 adipose_0yr
chr1:90812945:C_A LOC101004026 -2.67617922259611 0.00907245477566893 0.147963532053569 -0.51667181475414 1 552 1 adipose_0yr
chr1:90757681:C_T C1H1orf146 3.70844432848819 0.000388580882321601 0.0205322872879729 0.775858153038249 0.205559286748127 529 0.558207088572483 adipose_0yr
chr1:90952842:C_T GLMN -2.45151809208119 0.0164615706679274 0.206812579011076 -0.268161011052629 1 491 1 adipose_0yr
chr1:91003098:T_C RPAP2 -3.38835111189808 0.00110485581208166 0.0407284272639422 -0.534908517126066 0.493870548000502 447 1 adipose_0yr
chr1:91213308:C_T GFI1 -3.3179694712495 0.00137943241085951 0.0471796737558585 -0.569301070303981 0.61798572006506 448 1 adipose_0yr
chr1:91184658:T_C EVI5 -3.09503770368918 0.00273251566521789 0.0722296793380781 -0.506033402527522 1 475 1 adipose_0yr
chr1:91425088:G_A RPL5 3.09803411809486 0.00270806891309947 0.0719332402448445 0.277117932835734 1 536 1 adipose_0yr
chr1:91471136:A_C LOC116272135 -3.076899514626 0.00288494006154608 0.074721943836526 -0.881872117434695 1 567 1 adipose_0yr
chr1:91511049:C_A DIPK1A 2.95816875194161 0.00409489913947165 0.0928016445971819 0.86940663157423 1 565 1 adipose_0yr
chr1:91646950:A_G MTF2 -2.55019501946167 0.0127252476014312 0.179881725034719 -0.338785837334528 1 571 1 adipose_0yr
chr1:91901516:T_C TMED5 6.95820604337194 9.45969051940711e-10 1.01460953376602e-06 0.553526773473601 4.37037701996608e-07 462 1.12077706007355e-05 adipose_0yr
chr1:91914243:G_A LOC101011236 3.80794025082214 0.000277633898941035 0.0163740437926806 0.749174862644466 0.117439139252058 423 0.369677316740991 adipose_0yr
chr1:91956750:C_T DR1 -3.70405015849815 0.000394345796212191 0.020746841757876 -0.380027164991938 0.222805374859888 565 0.59266661685483 adipose_0yr
chr1:92033474:C_T FNBP1L 3.28322071526384 0.00153753889678047 0.0504102784074707 0.558573134155495 0.893310099029453 581 1 adipose_0yr
chr1:92142598:G_A BCAR3 3.51414413390041 0.000737778315269187 0.0315927493395509 1.12935047011338 0.475129235033356 644 1 adipose_0yr
chr1:92391015:C_T LOC101014332 3.33054064290982 0.00132609716845783 0.0460525684148965 0.638656379408577 0.836767313296891 631 1 adipose_0yr
chr1:92569716:T_C LOC110740389 -3.02843517338004 0.00333187984038704 0.0818283382063281 -0.571025433811388 1 597 1 adipose_0yr
chr1:92548911:G_A TRNAR-UCU -3.0734011154886 0.00291523419073315 0.0752169514852943 -1.12517281762836 1 592 1 adipose_0yr
chr1:92483439:C_T DNTTIP2 -2.72456993036923 0.0079442263669727 0.137068589955597 -0.306374198927104 1 588 1 adipose_0yr
chr1:92596326:C_T GCLM 3.26118735281385 0.00164644091000688 0.0521509077961231 0.616391616360105 1 624 1 adipose_0yr
chr1:92649448:G_T ABCA4 2.97907512177611 0.00385247635663965 0.0896431208690819 0.963127216820833 1 807 1 adipose_0yr
chr1:92752690:A_G ARHGAP29 3.61309534199549 0.000533638082948807 0.0255755529563708 0.690454165891494 0.425309552110199 797 0.954474340101964 adipose_0yr
chr1:92976512:A_G LOC103886924 -3.18347074979259 0.00209105833188146 0.0612693070281032 -0.57144798762643 1 1008 1 adipose_0yr
chr1:93149066:A_G ABCD3 -3.4061045581507 0.00104422150840506 0.0393315592410041 -0.517265951986138 0.993054654493212 951 1 adipose_0yr
chr1:93245339:A_G F3 3.38259392216143 0.0011252208886393 0.041297395272404 0.533916964804221 1 964 1 adipose_0yr
chr1:93246569:C_T LOC116268965 4.79463727725721 7.65838801949447e-06 0.00120083254103783 0.782836370269593 0.00856973619381431 1119 0.0481308458511068 adipose_0yr
chr1:93277909:G_A LOC101020845 3.93822629612752 0.000177379056152983 0.0120526851553269 0.78834672006273 0.20274426118286 1143 0.553247871686371 adipose_0yr
chr1:93338403:T_C LOC101021181 5.6061337378809 3.00875782041452e-07 9.35103341390583e-05 0.968003201024823 0.000368271957218737 1224 0.00357117327854754 adipose_0yr
chr1:93487218:T_C SLC44A3 8.94966066170868 1.35128235857658e-13 7.86509651943453e-10 1.00202968480096 1.30128491130925e-10 963 8.73953866308672e-09 adipose_0yr
chr1:93655496:G_C CNN3 -5.31272490386379 9.93630947680327e-07 0.00024665154940945 -0.371810907802964 0.000817758269940909 823 0.00698111148845555 adipose_0yr
chr1:93557726:C_T ALG14 -5.50156574247082 4.61887470446455e-07 0.000133407297694542 -1.38270948272882 0.000372743188650289 807 0.00360506101087349 adipose_0yr
chr1:93632388:T_G LOC116268971 4.92504206729056 4.62110296745857e-06 0.000804781713699676 1.83647591492562 0.00380778884518586 824 0.0247596506900237 adipose_0yr
chr1:93766935:G_C TLCD4 3.75916359951082 0.000327593461154391 0.0183175114627913 0.629773117120985 0.265350703535057 810 0.673474671445741 adipose_0yr
chr1:93806187:T_C LOC103886978 3.98745640350397 0.00014942054958839 0.0106841899565942 0.657483548718269 0.120881224617008 809 0.377545133094689 adipose_0yr
chr1:93944261:C_T RWDD3 3.29335034772619 0.00148977449400016 0.0494608468818179 0.418594771142326 1 743 1 adipose_0yr
chr1:95320808:G_A PTBP2 -2.82996708019305 0.00591706081821539 0.115452032393844 -0.442503538603327 1 709 1 adipose_0yr
chr1:95818183:T_A DPYD 3.25513888384288 0.00167757800691309 0.0528368517056845 0.274383530340777 0.983060712051071 586 1 adipose_0yr
chr1:97475011:G_A SNX7 -4.03864587445594 0.000124853531121436 0.00948060904041842 -0.476290743256891 0.117487172785271 941 0.369739010519217 adipose_0yr
chr1:97649163:T_C PLPPR5 2.28921452071083 0.0247722721572546 0.256552952218761 0.873311008618805 1 959 1 adipose_0yr
chr1:98370366:T_C PALMD 2.70209865861838 0.00845118841229292 0.141800359874971 0.359079987539803 1 772 1 adipose_0yr
chr1:98462352:C_T FRRS1 3.3059969946278 0.00143209663682352 0.0482589358630101 0.384984094324047 1 701 1 adipose_0yr
chr1:98549574:C_T AGL 3.40662320411701 0.0010424982319687 0.0392836766135656 0.345240784632964 0.761023709337151 730 1 adipose_0yr
chr1:98621110:A_G SLC35A3 2.85280482229336 0.00554581923413144 0.111353048771692 0.430114459816208 1 788 1 adipose_0yr
chr1:98704625:C_T MFSD14A 3.83208730717453 0.000255680106131358 0.0155065057116412 0.425596240199376 0.185879437157497 727 0.518196259640233 adipose_0yr
chr1:98723286:C_T SASS6 -2.94759362759275 0.00422282840814439 0.0944873652176538 -0.427694483807027 1 583 1 adipose_0yr
chr1:98737705:T_C TRMT13 3.75877804713786 0.000328020583008349 0.0183286687270459 0.793848549399414 0.184347567650692 562 0.515271839265788 adipose_0yr
chr1:98759533:C_T LRRC39 2.52460828010715 0.0136124566937307 0.186077162870375 0.389528611680639 1 552 1 adipose_0yr
chr1:98885854:C_T DBT 3.14212427905757 0.00237111423905028 0.0664454387945369 0.483891746564831 1 615 1 adipose_0yr
chr1:98963371:G_A RTCA 6.51861784767911 6.39188658432016e-09 4.76747469890055e-06 0.663609669025505 4.94092832967948e-06 773 9.08185180444819e-05 adipose_0yr
chr1:99055948:G_A CDC14A 4.69887752981207 1.10525410032731e-05 0.00160459873750941 0.942566790778598 0.00951623780381814 861 0.0525554616836512 adipose_0yr
chr1:99135194:T_G GPR88 3.4975123571782 0.000778642532239404 0.0327150664296227 0.376786207127183 0.725694840047124 932 1 adipose_0yr
chr1:99439022:C_T VCAM1 -3.69593061413186 0.0004052131394929 0.0211314711434635 -0.541199157672453 0.320118380199391 790 0.771787855763763 adipose_0yr
chr1:99484418:T_C LOC101011588 -4.04344736243925 0.00012275948440699 0.00935221111620009 -0.543145498209128 0.111220092872733 906 0.355105642270521 adipose_0yr
chr1:99610048:C_T EXTL2 -4.10677836190286 9.81095766303928e-05 0.00799247780610308 -0.542712320489891 0.0986001245135448 1005 0.322697425737974 adipose_0yr
chr1:99579959:A_G SLC30A7 -2.88780457282623 0.00501827378059874 0.104689716276049 -0.515961230115878 1 993 1 adipose_0yr
chr1:99783321:G_T DPH5 2.85573615826125 0.00549975189684509 0.110723042943964 0.65128948090824 1 738 1 adipose_0yr
chr1:99816657:T_C LOC110740551 2.6132299725554 0.0107579325893789 0.163641282867412 0.791403071318034 1 788 1 adipose_0yr
chr1:99712692:C_T LOC101015407 -4.21583333020253 6.63963913218193e-05 0.00601542656916104 -0.522524586696885 0.051058824926479 769 0.195912486853338 adipose_0yr
chr1:100010699:C_T S1PR1 3.6665476022563 0.000446971125345694 0.022632750911979 0.311657017019846 0.355342044649827 795 0.836344809904898 adipose_0yr
chr1:101821920:G_T LOC103887237 3.38599528734854 0.00111314679086694 0.0409502428002212 1.07740992288845 0.820389184868935 737 1 adipose_0yr
chr1:101832050:G_C LOC110740556 3.00457903895068 0.00357474905872407 0.0856871103020679 0.738929007025287 1 845 1 adipose_0yr
chr1:102085947:A_C RNPC3 3.21514088890146 0.00189779576464456 0.0572987583339704 0.393510646290641 1 765 1 adipose_0yr
chr1:102062030:C_A LOC101017419 -4.52003079374382 2.17163917167142e-05 0.00268420526940987 -0.726556933537077 0.0178508739911391 822 0.0868929517541306 adipose_0yr
chr1:102141958:T_G LOC103887265 -3.612995263865 0.000533814400001759 0.0255829003629243 -0.619438283832038 0.484169660801595 907 1 adipose_0yr
chr1:102155535:A_T LOC101018739 -3.60126535441035 0.000554867721296574 0.0262441335465089 -0.824272455334355 0.515472113084517 929 1 adipose_0yr
chr1:102085035:G_T LOC116268615 4.51810210848384 2.18735772243826e-05 0.00270084562662629 0.898384336096266 0.01966434592472 899 0.0937717866241363 adipose_0yr
chr1:105388067:T_C PRMT6 -4.64159507675553 1.37411371801376e-05 0.00188501391213749 -0.727554047554569 0.0114738495454149 835 0.0610224731065979 adipose_0yr
chr1:105593341:C_A NTNG1 5.84499568290849 1.11793837796023e-07 4.30862442431264e-05 0.956455571707702 9.36832360730673e-05 838 0.00112537060568573 adipose_0yr
chr1:105957842:T_G VAV3 -2.62176348746832 0.0105139206295429 0.161315765194691 -0.696817414136598 1 757 1 adipose_0yr
chr1:106614689:C_G SLC25A24 -5.06862675811722 2.63082223517006e-06 0.00052036474898137 -0.465280312897914 0.00507485609164305 1929 0.031363525034839 adipose_0yr
chr1:106878180:T_C FAM102B -3.3448019252149 0.00126794112560415 0.0446911810140875 -1.1154154138601 1 1837 1 adipose_0yr
chr1:107044046:C_T HENMT1 2.55907171444497 0.0124298581925718 0.177327552096759 0.613145462818768 1 616 1 adipose_0yr
chr1:107045679:A_G LOC110740580 4.4220875296759 3.12593970641857e-05 0.00348314810870275 1.1367367936608 0.0184117848708054 589 0.0890142370496929 adipose_0yr
chr1:107136091:T_C LOC103887417 -6.28519019674092 1.7408391168724e-08 1.05294199357925e-05 -0.756248667329119 9.24385571059244e-06 531 0.000155677984849648 adipose_0yr
chr1:107166404:C_A PRPF38B -2.90320904713759 0.0048010781828238 0.101991214287395 -0.555280283510345 1 530 1 adipose_0yr
chr1:107095415:C_T STXBP3 3.31726152035871 0.00138249519274704 0.0472662506567808 0.320367153490619 0.758989860818125 549 1 adipose_0yr
chr1:107153878:T_C LOC116269190 -3.34056320757224 0.00128497064187234 0.0451532721114702 -0.664856971468519 0.761987590630298 593 1 adipose_0yr
chr1:107228493:A_G AKNAD1 3.94219804685997 0.000174949229887241 0.0119617897772582 0.621037606961219 0.104094791782908 595 0.337232713875207 adipose_0yr
chr1:107224466:A_T LOC100999867 3.95376490232912 0.000168053288371591 0.0116243427817905 0.950671654355074 0.0962945342369216 573 0.317085467529622 adipose_0yr
chr1:107238131:G_A GPSM2 3.41289104518893 0.00102188337203852 0.0387812126440085 0.613849486493024 0.627436390431651 614 1 adipose_0yr
chr1:107337182:G_A CLCC1 4.23214143262282 6.26008387331907e-05 0.00576186394104517 0.679194349481168 0.0405653434991076 648 0.164314449162982 adipose_0yr
chr1:107436284:T_A LOC103887452 3.08975799798993 0.00277609173266575 0.0729548153104028 0.549365895768985 1 651 1 adipose_0yr
chr1:107351360:G_T WDR47 2.63407441871631 0.0101707322928809 0.157839335412644 0.696178439900758 1 700 1 adipose_0yr
chr1:107495799:G_A TAF13 -3.40012743505703 0.00106427621126158 0.0398876013378342 -0.499482579858526 0.939755894543975 883 1 adipose_0yr
chr1:107489217:C_T TMEM167B -4.07282268491609 0.000110664399958125 0.00867851754692769 -0.419978173564533 0.105131179960219 950 0.339217151801761 adipose_0yr
chr1:107590748:T_C LOC116272585 2.63457262777372 0.0101570603252342 0.157744666912935 1.6350952580959 1 959 1 adipose_0yr
chr1:107492381:C_A C1H1orf194 -4.46864679581316 2.63027853965744e-05 0.00308971432817339 -2.0042953886845 0.0255400046200737 971 0.114405878904472 adipose_0yr
chr1:107467010:A_T KIAA1324 2.76917059932411 0.00701935101635292 0.127726621374396 0.296738583286786 1 1103 1 adipose_0yr
chr1:107614010:C_A LOC116269196 -5.91343449213781 8.39616636270309e-08 3.4468603799843e-05 -0.920435449923503 9.83191081072532e-05 1171 0.00117008266946971 adipose_0yr
chr1:107611141:G_A SARS1 -5.64995780530366 2.51179728640033e-07 8.17204830367417e-05 -0.464151350990089 0.000293880282508839 1170 0.00297253947679293 adipose_0yr
chr1:107650436:G_C CELSR2 -3.68891399723498 0.000414833403727977 0.0214869419858234 -0.411605876800158 0.443042075181479 1068 0.983122043500222 adipose_0yr
chr1:107779478:G_A PSRC1 -2.83510161087296 0.00583165991460525 0.114442490057614 -0.956119131168418 1 977 1 adipose_0yr
chr1:107654745:C_T MYBPHL -3.22697673664712 0.00182996158934163 0.0559158311163507 -0.236659061732807 1 911 1 adipose_0yr
chr1:107648928:G_C SORT1 3.1381503038426 0.00239980021076232 0.0669918952022637 0.249487346576864 1 732 1 adipose_0yr
chr1:107707544:G_A PSMA5 2.148557 0.03477202 0.3023923 0.3647578 1 465 1 adipose_0yr
chr1:107959782:C_T SYPL2 2.635879 0.01012128 0.1573955 0.353371 1 568 1 adipose_0yr
chr1:107810598:G_A ATXN7L2 4.0963 0.0001018299 0.00820328 1.052405 0.05865402 576 0.2179583 adipose_0yr
chr1:107909003:T_C LOC101008792 -4.063707 0.0001142897 0.008890694 -0.59499 0.06731662 589 0.2422288 adipose_0yr
chr1:107944469:C_T AMIGO1 -3.388666 0.001103752 0.04070228 -0.5447587 0.6600437 598 1 adipose_0yr
chr1:107926863:T_C GNAI3 -2.599197 0.01117037 0.1671301 -0.3136164 1 599 1 adipose_0yr
chr1:108067721:G_T GNAT2 -3.117712 0.002552519 0.06963562 -0.6381422 1 1167 1 adipose_0yr
chr1:108069223:A_G AMPD2 3.896538 0.0002049131 0.01322125 0.3291109 0.2629036 1283 0.6689412 adipose_0yr
chr1:108004685:C_T GSTM4 -4.506447 2.284721e-05 0.002794681 -0.9157777 0.02988415 1308 0.130082 adipose_0yr
chr1:108110831:T_G LOC101013512 -5.151332 1.895689e-06 0.0004046328 -0.6035049 0.002418899 1276 0.01698801 adipose_0yr
chr1:108086354:G_T LOC100997115 -5.324161 9.488784e-07 0.000237131 -1.107092 0.001310401 1381 0.01026098 adipose_0yr
chr1:108119432:T_C GSTM3 5.499293 4.66194e-07 0.0001345288 0.6514394 0.0006260985 1343 0.005577332 adipose_0yr
chr1:108257663:C_T LOC108580883 4.242465 6.030735e-05 0.005626406 0.8420964 0.04052654 672 0.1642265 adipose_0yr
chr1:108266467:C_T CSF1 -2.613494 0.01075031 0.1635765 -0.4006217 1 568 1 adipose_0yr
chr1:108364647:G_T AHCYL1 -4.552923 1.919851e-05 0.002456202 -0.6095698 0.01052078 548 0.05694088 adipose_0yr
chr1:108480648:G_C STRIP1 3.862346 0.0002305054 0.01444952 0.688764 0.148215 643 0.4394741 adipose_0yr
chr1:108483290:T_C ALX3 -3.217584 0.001883602 0.05704725 -0.5677149 1 612 1 adipose_0yr
chr1:108472727:G_A SLC6A17 2.826711 0.005971806 0.1161136 0.3235483 1 665 1 adipose_0yr
chr1:108663220:T_G LOC103887626 -5.36202 8.143795e-07 0.0002080794 -0.7425641 0.0005594787 687 0.005093113 adipose_0yr
chr1:108593642:A_C KCNC4 -2.287398 0.02488324 0.2571562 -0.610245 1 670 1 adipose_0yr
chr1:108652185:A_G LOC116269235 -3.181535 0.002103451 0.06142601 -0.8201784 1 650 1 adipose_0yr
chr1:108815443:A_C RBM15 2.849218 0.005602672 0.1119487 0.8139099 1 678 1 adipose_0yr
chr1:108841389:T_C SLC16A4 -4.022347 0.000132221 0.009864195 -0.8332418 0.09176135 694 0.3057332 adipose_0yr
chr1:108840015:G_A LOC103887635 3.155548 0.002276561 0.06476885 0.6276441 1 763 1 adipose_0yr
chr1:108859447:C_T LAMTOR5 -2.144143 0.03513588 0.3038517 -0.3380896 1 856 1 adipose_0yr
chr1:108856055:C_T PROK1 2.66538 0.00934335 0.1504536 0.8410812 1 956 1 adipose_0yr
chr1:109087141:A_G KCNA2 -2.929796 0.004446494 0.09745707 -0.7719794 1 924 1 adipose_0yr
chr1:109096162:A_T KCNA3 3.527529 0.0007063751 0.03065719 0.348509 0.5905296 836 1 adipose_0yr
chr1:109328810:A_G CD53 3.105707 0.00264639 0.07086309 0.2591099 1 766 1 adipose_0yr
chr1:109332309:T_G LRIF1 -3.16622 0.002203923 0.0633311 -0.7715218 1 756 1 adipose_0yr
chr1:109441386:A_G DRAM2 -2.120717 0.03712324 0.3119824 -0.1828131 1 612 1 adipose_0yr
chr1:109621571:T_C CEPT1 2.419884 0.01785234 0.2161309 0.4662363 1 648 1 adipose_0yr
chr1:109556020:C_T DENND2D 3.959335 0.0001648263 0.01145282 0.589961 0.1344983 816 0.4092908 adipose_0yr
chr1:109703171:C_G CHI3L2 -3.591423 0.0005731398 0.02681706 -0.4170061 0.5198378 907 1 adipose_0yr
chr1:109716847:G_T PIFO 6.250971 2.014548e-08 1.184969e-05 1.171361 2.979516e-05 1479 0.0004201949 adipose_0yr
chr1:109804465:C_T OVGP1 7.16844 3.759626e-10 4.626024e-07 0.717738 5.421381e-07 1442 1.35591e-05 adipose_0yr
chr1:109810002:G_C WDR77 -5.087365 2.443058e-06 0.0004873446 -0.4947437 0.003085583 1263 0.02078116 adipose_0yr
chr1:109765345:C_T ATP5PB -3.934974 0.0001793928 0.01215682 -0.3452004 0.2272907 1267 0.6011015 adipose_0yr
chr1:109933176:C_T C1H1orf162 3.47857 0.0008277911 0.03394428 0.2560624 0.9461653 1143 1 adipose_0yr
chr1:109857965:G_A LOC101001693 -3.994388 0.0001458409 0.01052571 -0.7077067 0.1577999 1082 0.460082 adipose_0yr
chr1:109786837:C_G LOC116269399 -2.749276 0.007418997 0.1317693 -0.396551 1 1008 1 adipose_0yr
chr1:110060645:A_T RAP1A 3.274381 0.001580393 0.05103407 0.4186848 0.8707968 551 1 adipose_0yr
chr1:110092965:T_C INKA2 -4.502577 2.317969e-05 0.002825553 -0.623111 0.01251703 540 0.06542236 adipose_0yr
chr1:110139396:A_G LOC116269405 -3.029753 0.003318916 0.08161452 -0.7463127 1 546 1 adipose_0yr
chr1:110001464:A_G LOC101004498 3.484436 0.0008122655 0.03353839 1.509041 0.4524319 557 0.9972816 adipose_0yr
chr1:110144364:C_T DDX20 5.809073 1.298626e-07 4.805107e-05 1.246823 7.45411e-05 574 0.0009249261 adipose_0yr
chr1:110089695:C_T KCND3 -2.865346 0.005351193 0.1089028 -0.5673435 1 597 1 adipose_0yr
chr1:110312513:A_G LINC01750 2.572259 0.01200244 0.1740788 0.4399738 1 907 1 adipose_0yr
chr1:110663804:A_C CTTNBP2NL -3.388563 0.001104112 0.04070755 -0.8194345 0.858999 778 1 adipose_0yr
chr1:110862667:G_T WNT2B -3.521854 0.0007195307 0.03104582 -0.4847426 0.4842441 673 1 adipose_0yr
chr1:110901884:C_T ST7L -3.188263 0.002060678 0.06068704 -0.551419 1 667 1 adipose_0yr
chr1:111031870:A_G CAPZA1 -2.279348 0.02538024 0.2596081 -0.4601106 1 478 1 adipose_0yr
chr1:111055118:C_T MOV10 -2.768633 0.007029883 0.1278109 -0.3005091 1 630 1 adipose_0yr
chr1:111085274:G_A RHOC 2.972627 0.003925793 0.0907206 0.2286903 1 739 1 adipose_0yr
chr1:111029832:A_G PPM1J -3.6514 0.0004700668 0.0233915 -0.8782663 0.3628916 772 0.8486075 adipose_0yr
chr1:111093210:G_A TAFA3 -3.181835 0.002101523 0.06139629 -0.6514399 1 799 1 adipose_0yr
chr1:111221381:C_T SLC16A1 4.80992 7.220516e-06 0.001151089 0.4649157 0.005372064 744 0.03291439 adipose_0yr
chr1:111350865:C_T LOC101012420 -3.551161 0.0006539967 0.02931434 -0.6961199 0.4205199 643 0.9454682 adipose_0yr
chr1:111395002:G_A LRIG2 -3.977711 0.000154596 0.0109377 -0.4484557 0.1111545 719 0.3549552 adipose_0yr
chr1:111545829:G_T LOC103887841 -3.149026 0.002322052 0.06561527 -0.3753734 1 1112 1 adipose_0yr
chr1:111771427:A_C MAGI3 -3.284217 0.001532778 0.05032945 -0.7495291 1 762 1 adipose_0yr
chr1:112042474:G_A PHTF1 -4.920899 4.696317e-06 0.0008159193 -1.081264 0.001573266 335 0.01197278 adipose_0yr
chr1:112007917:C_T RSBN1 -2.960891 0.004062555 0.09232883 -0.6769095 1 296 1 adipose_0yr
chr1:112205567:A_G LOC103887871 2.508388 0.01420334 0.1910638 0.3842644 1 286 1 adipose_0yr
chr1:112109943:C_T PTPN22 -3.38523 0.001115853 0.04102782 -0.2818994 0.3191339 286 0.7698009 adipose_0yr
chr1:112289524:A_G BCL2L15 3.267032 0.001616867 0.05173686 1.025596 0.3945156 244 0.9035239 adipose_0yr
chr1:112322140:G_A AP4B1 3.78943 0.0002956699 0.01698747 0.793793 0.08515294 288 0.2891317 adipose_0yr
chr1:112245810:G_A DCLRE1B 4.512729 2.231735e-05 0.002743756 0.6856596 0.006940697 311 0.04047265 adipose_0yr
chr1:112232882:G_A LOC103887905 -2.904358 0.004785227 0.1017984 -0.6162133 1 364 1 adipose_0yr
chr1:112322910:G_A HIPK1 -2.605511 0.01098308 0.1658183 -0.338389 1 441 1 adipose_0yr
chr1:112379965:T_C OLFML3 -5.605033 3.022411e-07 9.392153e-05 -0.5412027 0.0002073374 686 0.002226124 adipose_0yr
chr1:112378075:G_T SYT6 3.193789 0.002026156 0.06002817 0.5579818 1 960 1 adipose_0yr
chr1:112698576:T_C TRIM33 3.228274 0.001822667 0.05574197 0.2782976 1 735 1 adipose_0yr
chr1:112924154:G_T BCAS2 5.219805 1.442737e-06 0.0003286354 0.546516 0.0008815126 611 0.007419549 adipose_0yr
chr1:112939073:C_T DENND2C -3.152345 0.002298797 0.06518292 -0.5980388 1 656 1 adipose_0yr
chr1:113009607:T_C AMPD1 2.987439 0.003759266 0.08827154 0.5605744 1 517 1 adipose_0yr
chr1:112984923:C_T NRAS 3.71734 0.0003771554 0.02015077 0.6708793 0.1629311 432 0.4714558 adipose_0yr
chr1:113054555:A_G CSDE1 -3.325809 0.001345939 0.04642404 -0.3789405 0.5370297 399 1 adipose_0yr
chr1:113045415:A_G SIKE1 -3.222477 0.001855481 0.05650534 -0.8725492 0.6624067 357 1 adipose_0yr
chr1:113479232:T_A TSPAN2 3.934209 0.0001798698 0.01216875 0.5118805 0.1154764 642 0.365295 adipose_0yr
chr1:113647927:A_T NGF -4.121073 9.324468e-05 0.007729713 -0.4162618 0.07935122 851 0.2753212 adipose_0yr
chr1:113981186:G_A VANGL1 -3.806634 0.0002788713 0.01637404 -0.4847328 0.2864008 1027 0.7121661 adipose_0yr
chr1:113982564:G_C CASQ2 -3.880842 0.0002163044 0.01377288 -0.5134311 0.2506967 1159 0.6448886 adipose_0yr
chr1:114273568:A_G LOC108581082 5.259178 1.232264e-06 0.0002887384 1.605145 0.001387529 1126 0.01075531 adipose_0yr
chr1:114296112:G_C SLC22A15 -4.241145 6.059587e-05 0.005644057 -0.6112671 0.06514056 1075 0.2367045 adipose_0yr
chr1:114286976:G_A MAB21L3 -2.945212 0.004252143 0.09475711 -0.9112854 1 940 1 adipose_0yr
chr1:114623756:G_A LOC101003671 -3.679479 0.0004281122 0.02194267 -1.194843 0.3793075 886 0.8773769 adipose_0yr
chr1:114774794:A_G ATP1A1 3.252924 0.001689116 0.05299635 0.482887 1 713 1 adipose_0yr
chr1:114753502:G_A CD58 3.215737 0.001894323 0.05721936 0.3776509 1 1083 1 adipose_0yr
chr1:114831013:G_A LOC101005310 8.190943 4.013582e-12 1.18985e-08 1.480713 4.342695e-09 1082 1.935371e-07 adipose_0yr
chr1:114972661:A_G IGSF3 -3.535346 0.0006886235 0.03017121 -0.2981641 0.7299409 1060 1 adipose_0yr
chr1:115095484:T_G CD2 3.862755 0.0002301822 0.01443612 0.2854142 0.1744781 758 0.4953991 adipose_0yr
chr1:115261039:T_A PTGFRN -2.682324 0.008921524 0.146581 -0.3728186 1 908 1 adipose_0yr
chr1:115326522:G_A CD101 2.614631 0.01071751 0.1632203 0.3346569 1 917 1 adipose_0yr
chr1:115341707:A_G TTF2 -3.342963 0.001275301 0.04488727 -0.8906776 1 1012 1 adipose_0yr
chr1:115409220:A_G TRIM45 5.2042 1.535571e-06 0.0003472909 0.6135467 0.001842685 1200 0.01361843 adipose_0yr
chr1:115752806:C_T MAN1A2 -3.158161 0.002258576 0.06443608 -0.3304971 1 874 1 adipose_0yr
chr1:115901898:T_C LOC116269459 3.890313 0.0002093604 0.01342714 0.9454383 0.2258999 1079 0.5988249 adipose_0yr
chr1:115901293:A_C TENT5C -3.62083 0.0005201772 0.02516365 -0.4061651 0.575316 1106 1 adipose_0yr
chr1:116171788:A_G GDAP2 -3.216664 0.001888939 0.05712868 -0.6422247 1 897 1 adipose_0yr
chr1:116314995:G_A WDR3 4.107406 9.789099e-05 0.007979665 0.5082936 0.08643774 883 0.2925849 adipose_0yr
chr1:117042956:G_A TBX15 2.824603 0.006007499 0.1163792 0.9460196 1 813 1 adipose_0yr
chr1:117290439:A_G WARS2 2.676544 0.009063426 0.1478707 0.4943553 1 725 1 adipose_0yr
chr1:117482291:C_T LOC110740747 2.829972 0.005916986 0.1154516 0.6671281 1 747 1 adipose_0yr
chr1:117662835:C_T HAO2 -3.605539 0.0005471068 0.0259908 -1.11753 0.6061943 1108 1 adipose_0yr
chr1:117657207:C_T HSD3B2 -2.966517 0.003996447 0.09169481 -0.7271767 1 1123 1 adipose_0yr
chr1:117848659:G_C LOC108581154 3.836007 0.0002522768 0.01535966 0.4807203 0.2593405 1028 0.6618058 adipose_0yr
chr1:117729382:C_T LOC100998789 -3.1362 0.002413998 0.06715793 -0.7478706 1 1042 1 adipose_0yr
chr1:117824874:A_G ZNF697 -2.981814 0.003821717 0.08916252 -0.6464742 1 1170 1 adipose_0yr
chr1:117960687:T_C PHGDH 4.884407 5.412564e-06 0.0009162084 0.7147827 0.008178384 1511 0.04632569 adipose_0yr
chr1:118021949:C_T HMGCS2 -3.050914 0.003117137 0.07834399 -0.5221026 1 1672 1 adipose_0yr
chr1:117997407:A_G LOC110740756 -5.27072 1.176486e-06 0.0002817255 -0.8151868 0.00199885 1699 0.01455969 adipose_0yr
chr1:118098050:T_C NBPF7 3.410251 0.001030521 0.03897345 0.9168903 1 1678 1 adipose_0yr
chr1:118106403:G_A NOTCH2 -3.99248 0.0001468182 0.01056384 -1.278075 0.182495 1243 0.5112841 adipose_0yr
chr1:118409335:C_T SEC22B 3.945724 0.000172819 0.01184857 0.5358608 0.1463777 847 0.4356403 adipose_0yr
chr1:118463271:G_A PDE4DIP -4.184774 7.424805e-05 0.006543961 -0.2887215 0.06815971 918 0.2445296 adipose_0yr
chr1:118690934:T_C LOC110740760 -8.804204 2.588627e-13 1.332315e-09 -1.300007 4.247937e-10 1641 2.457662e-08 adipose_0yr
chr1:118753568:C_T LOC101012305 -3.376319 0.00114782 0.04189171 -0.3827312 1 1695 1 adipose_0yr
chr1:118622509:G_A LOC101014695 2.96564 0.004006695 0.0918361 0.5854186 1 1712 1 adipose_0yr
chr1:118727887:T_C CHD1L 3.796805 0.0002883539 0.01674974 0.4078099 0.5161534 1790 1 adipose_0yr
chr1:119114790:C_T BCL9 -3.727364 0.0003646633 0.01967028 -0.3120054 0.3402309 933 0.8097082 adipose_0yr
chr1:119189651:G_A LOC110740772 -3.437687 0.0009440386 0.0367709 -0.7176926 1 1066 1 adipose_0yr
chr1:119226849:G_A ACP6 -2.713106 0.008199292 0.1395147 -0.5876726 1 1059 1 adipose_0yr
chr1:119324329:G_A GJA5 3.192605 0.002033507 0.06018581 0.4209731 1 1044 1 adipose_0yr
chr1:119440031:C_T LOC116270818 6.573309 5.047601e-09 3.950757e-06 1.785899 1.164482e-05 2307 0.0001885377 adipose_0yr
chr1:119560137:C_T GPR89B -5.049095 2.841556e-06 0.0005529952 -0.8898707 0.007271542 2559 0.04212056 adipose_0yr
chr1:119582506:A_C LOC108581321 3.856497 0.0002351794 0.01467091 0.66459 0.9520062 4048 1 adipose_0yr
chr1:119534049:A_C LOC101023215 -4.261836 5.622064e-05 0.005328305 -0.703061 0.2359018 4196 0.6177508 adipose_0yr
chr1:120221445:C_T LOC108581341 -4.347813 4.109088e-05 0.004272847 -1.009014 0.0648825 1579 0.235905 adipose_0yr
chr1:120221885:A_G LOC101004501 -6.748272 2.364059e-09 2.113508e-06 -0.7940937 3.661927e-06 1549 6.998836e-05 adipose_0yr
chr1:120346683:T_C FCGR1A -3.238861 0.001764142 0.05451827 -0.4802482 1 928 1 adipose_0yr
chr1:120253724:C_T LOC101003204 3.130435 0.002456419 0.06791511 1.087209 1 829 1 adipose_0yr
chr1:120269769:T_C LOC116271018 4.722146 1.011326e-05 0.001497071 0.8475564 0.006907353 683 0.04032719 adipose_0yr
chr1:120363625:G_A LOC108584270 -3.479926 0.0008241769 0.03384191 -0.6849459 0.5571436 676 1 adipose_0yr
chr1:120335448:A_G LOC101006236 -3.753794 0.0003335903 0.0184993 -0.5311385 0.2251735 675 0.5973939 adipose_0yr
chr1:120314988:A_C LOC101004146 -4.44367 2.88586e-05 0.003268159 -0.4544251 0.01968157 682 0.09380734 adipose_0yr
chr1:120318972:A_G LOC101009578 3.030829 0.003308376 0.08143461 0.6648992 1 598 1 adipose_0yr
chr1:120269769:T_C LOC103875614 -4.213814 6.68815e-05 0.006050318 -0.9024697 0.03952696 591 0.1608887 adipose_0yr
chr1:120317425:A_G BOLA1 4.336525 4.282549e-05 0.004369649 0.6264193 0.0241964 565 0.1098657 adipose_0yr
chr1:120344129:G_A SV2A -3.390357 0.001097843 0.04059158 -0.8799973 0.5928354 540 1 adipose_0yr
chr1:120418562:T_C SF3B4 -2.70735 0.008330153 0.1405822 -0.1524996 1 493 1 adipose_0yr
chr1:120411861:A_G MTMR11 -4.724814 1.001063e-05 0.001487126 -0.428572 0.004735027 473 0.02959662 adipose_0yr
chr1:120322879:T_C OTUD7B -3.54608 0.000664938 0.02957582 -0.2297795 0.3238248 487 0.7783669 adipose_0yr
chr1:120442126:C_T VPS45 -2.316282 0.02316991 0.2473089 -0.3968484 1 369 1 adipose_0yr
chr1:120679613:A_C PLEKHO1 -3.660172 0.0004565568 0.02295576 -0.4609857 0.1931235 423 0.5336707 adipose_0yr
chr1:120722234:A_C LOC108581385 4.890066 5.294885e-06 0.0009021234 0.9362621 0.002398583 453 0.01687618 adipose_0yr
chr1:120652368:C_T ANP32E -3.653336 0.0004670526 0.02329793 -0.3756933 0.2339934 501 0.6138411 adipose_0yr
chr1:120792450:T_C CA14 2.989511 0.003736498 0.08787697 0.4857178 1 500 1 adipose_0yr
chr1:120685183:C_T APH1A 2.626136 0.01039083 0.1601862 0.3951415 1 489 1 adipose_0yr
chr1:120673289:C_T C1H1orf54 3.564849 0.0006253658 0.02848875 0.6669587 0.2945473 471 0.7264939 adipose_0yr
chr1:120789112:C_T CIART 2.555402 0.01255122 0.1783228 0.4012317 1 471 1 adipose_0yr
chr1:120730350:T_C MRPS21 2.029211 0.04584827 0.3439837 0.2081531 1 461 1 adipose_0yr
chr1:120730416:C_A PRPF3 -2.432914 0.01726724 0.2123339 -0.243631 1 451 1 adipose_0yr
chr1:120939371:G_T RPRD2 2.316347 0.02316615 0.247283 0.3642552 1 402 1 adipose_0yr
chr1:120944794:G_A TARS2 -4.361898 3.90216e-05 0.004130314 -0.6782418 0.01857428 476 0.08959689 adipose_0yr
chr1:121079617:G_A ECM1 3.002414 0.003597582 0.0860817 0.6261448 1 521 1 adipose_0yr
chr1:121081103:C_T ADAMTSL4 3.486719 0.0008062976 0.03344882 0.480499 0.4853911 602 1 adipose_0yr
chr1:121081103:C_T LOC101018850 3.121166 0.002526088 0.0691651 0.5028782 1 601 1 adipose_0yr
chr1:121022091:C_T MCL1 3.251671 0.001695681 0.05311127 0.6409435 0.9970605 588 1 adipose_0yr
chr1:121111308:A_C LOC103875714 3.729302 0.0003622949 0.01959825 0.5862076 0.2032475 561 0.5542962 adipose_0yr
chr1:121073201:C_T ENSA -2.935919 0.00436834 0.09641812 -0.5224016 1 543 1 adipose_0yr
chr1:121198243:G_A GOLPH3L 3.235693 0.001781468 0.05487206 0.4541238 0.8729195 490 1 adipose_0yr
chr1:121268266:A_G HORMAD1 -2.674535 0.009113232 0.1483511 -0.6675784 1 457 1 adipose_0yr
chr1:121199223:T_G CTSS 3.471155 0.0008478159 0.03441065 0.4358197 0.3526914 416 0.8316714 adipose_0yr
chr1:121361127:A_G CTSK 2.905031 0.004775971 0.101719 0.3778501 1 469 1 adipose_0yr
chr1:121361148:C_T ARNT -2.960069 0.004072297 0.0924515 -0.3855045 1 489 1 adipose_0yr
chr1:121392790:G_T SETDB1 -3.265319 0.001625482 0.05181323 -0.7235125 0.9980462 614 1 adipose_0yr
chr1:121513053:A_G CERS2 3.366032 0.001185796 0.04278194 0.504791 0.7968552 672 1 adipose_0yr
chr1:121499311:C_G ANXA9 3.604838 0.0005483734 0.02603484 0.7941961 0.374539 683 0.8681662 adipose_0yr
chr1:121452100:C_T MINDY1 -2.921362 0.004556273 0.09893554 -0.2722112 1 693 1 adipose_0yr
chr1:121451760:T_C PRUNE1 3.566668 0.0006216505 0.02839454 0.4464632 0.4339121 698 0.9683494 adipose_0yr
chr1:121542583:C_T BNIPL 2.871881 0.005252282 0.1076107 0.7575712 1 706 1 adipose_0yr
chr1:121575685:A_C C1H1orf56 -3.896467 0.0002049634 0.01322125 -0.7794131 0.1469588 717 0.4367793 adipose_0yr
chr1:121621656:T_A CDC42SE1 2.483418 0.01515815 0.198058 0.2658651 1 722 1 adipose_0yr
chr1:121581000:T_G MLLT11 3.880215 0.0002167713 0.0137959 0.6360371 0.1575927 727 0.4596873 adipose_0yr
chr1:121573950:C_T GABPB2 -2.561255 0.01235816 0.1770393 -0.4927491 1 739 1 adipose_0yr
chr1:121698393:G_A SEMA6C 3.930246 0.0001823595 0.01228091 0.8227901 0.120722 662 0.3772292 adipose_0yr
chr1:121621694:G_A LYSMD1 -3.116466 0.002562112 0.06983183 -0.5757315 1 669 1 adipose_0yr
chr1:121588025:C_T TNFAIP8L2 -4.355774 3.990854e-05 0.004213162 -0.3663708 0.02637955 661 0.117618 adipose_0yr
chr1:121714901:C_T SCNM1 3.082497 0.002837075 0.07394996 0.4805478 1 647 1 adipose_0yr
chr1:121712175:T_C TMOD4 3.268454 0.001609751 0.05157649 0.5960989 1 642 1 adipose_0yr
chr1:121715765:C_G VPS72 -3.083163 0.002831434 0.07384276 -0.2768346 1 640 1 adipose_0yr
chr1:121708244:G_A PIP5K1A -2.716155 0.00813072 0.1389237 -0.4960231 1 593 1 adipose_0yr
chr1:121734363:A_G PSMD4 5.135389 2.019667e-06 0.0004218897 0.3803737 0.0009734795 482 0.008052797 adipose_0yr
chr1:121817772:A_C LOC108581444 -2.949981 0.004193627 0.09409724 -0.8209885 1 504 1 adipose_0yr
chr1:121733887:C_T ZNF687 3.812165 0.000273667 0.01619753 0.4396457 0.1354652 495 0.4113858 adipose_0yr
chr1:121854416:G_A PI4KB 3.988804 0.0001487181 0.01065485 0.6534323 0.06974878 469 0.2490976 adipose_0yr
chr1:121859762:T_C LOC101007247 -5.238451 1.339004e-06 0.0003102998 -0.5874535 0.0005757716 430 0.005214248 adipose_0yr
chr1:121862208:G_A RFX5 3.572104 0.0006106752 0.02802248 0.3115134 0.2607583 427 0.6647174 adipose_0yr
chr1:121903756:A_G SELENBP1 -4.228834 6.335326e-05 0.005824065 -0.2925207 0.02540466 401 0.1139324 adipose_0yr
chr1:121893510:G_A POGZ 3.664152 0.0004505504 0.02276112 0.3668078 0.2009455 446 0.5494121 adipose_0yr
chr1:122006718:A_G CGN 3.047798 0.003146109 0.07879159 0.2725046 1 551 1 adipose_0yr
chr1:121981659:T_G TUFT1 -3.073913 0.002910785 0.07514799 -0.587261 1 565 1 adipose_0yr
chr1:122240121:C_T SNX27 5.036367 2.987671e-06 0.0005662966 0.3893428 0.001771689 593 0.01316464 adipose_0yr
chr1:122327171:G_A CELF3 -2.102131 0.03876857 0.3180391 -0.4956326 1 600 1 adipose_0yr
chr1:122211181:G_A RIIAD1 3.199897 0.00198863 0.05929963 0.560339 1 621 1 adipose_0yr
chr1:122306102:C_T MRPL9 -4.078323 0.0001085307 0.008570339 -0.339252 0.07314967 674 0.2586633 adipose_0yr
chr1:122335160:C_G OAZ3 -3.177706 0.002128157 0.06186795 -0.4167041 1 679 1 adipose_0yr
chr1:122216199:C_T TDRKH -4.355133 4.000263e-05 0.004221893 -0.5863729 0.02708178 677 0.1200524 adipose_0yr
chr1:122248679:A_G LINGO4 3.140695 0.002381396 0.06662741 0.4253233 1 644 1 adipose_0yr
chr1:122376057:C_T RORC 4.353267 4.027728e-05 0.004247653 0.4795597 0.0260594 647 0.1164067 adipose_0yr
chr1:122412346:G_A C2CD4D 2.868484 0.005303475 0.1082531 0.3978421 1 693 1 adipose_0yr
chr1:122378493:C_T THEM5 -3.385103 0.001116303 0.04104121 -0.8988017 0.7602021 681 1 adipose_0yr
chr1:122395145:A_G THEM4 -3.592331 0.0005714291 0.02678895 -0.2027197 0.391429 685 0.898249 adipose_0yr
chr1:122485670:T_G LOC103875914 3.236195 0.00177871 0.05483206 1.341813 1 767 1 adipose_0yr
chr1:122572664:C_T LOC101018512 -2.683389 0.008895594 0.1463826 -0.4739089 1 1131 1 adipose_0yr
chr1:122444544:C_T S100A10 -4.227776 6.359587e-05 0.005838403 -0.3743076 0.07835012 1232 0.2725863 adipose_0yr
chr1:122582162:C_T S100A11 3.302179 0.001449285 0.04862679 0.2651434 1 1453 1 adipose_0yr
chr1:122698102:C_G LOC103875923 -3.876188 0.0002197963 0.01391236 -0.8641193 0.3090337 1406 0.7526206 adipose_0yr
chr1:122610875:T_C LOC103875922 -4.554095 1.911425e-05 0.002447817 -0.5371887 0.02675995 1400 0.1190378 adipose_0yr
chr1:122633833:C_T TCHH -2.651211 0.009709939 0.1537895 -0.7648185 1 1002 1 adipose_0yr
chr1:122697906:A_C RPTN -3.032207 0.003294908 0.0812371 -0.4476389 1 974 1 adipose_0yr
chr1:123082547:G_A LOC101017070 3.561615 0.0006320202 0.02872631 0.6277436 0.8974687 1420 1 adipose_0yr
chr1:123071017:C_T LOC101016357 -2.135595 0.0358501 0.3067213 -0.4251109 1 1554 1 adipose_0yr
chr1:123400038:G_A LOC116269675 4.934782 4.448876e-06 0.0007833162 1.317673 0.005004986 1125 0.03100154 adipose_0yr
chr1:123462895:C_T LOC110740917 -3.570916 0.0006130586 0.0280985 -0.8727986 0.6719123 1096 1 adipose_0yr
chr1:123644437:A_C LOC100997976 3.812225 0.000273611 0.01619465 0.5441446 0.2322957 849 0.6108669 adipose_0yr
chr1:123660038:T_C LOC100998324 3.026343 0.003352553 0.08214098 0.349917 1 778 1 adipose_0yr
chr1:123618955:G_A LOC103876050 3.618929 0.0005234548 0.02529524 0.7084021 0.3737467 714 0.8669155 adipose_0yr
chr1:123936351:G_T S100A9 -3.71033 0.0003861321 0.02047359 -0.4377428 0.5927128 1535 1 adipose_0yr
chr1:123851565:G_A S100A12 2.947933 0.004218671 0.09444378 0.7866682 1 1609 1 adipose_0yr
chr1:124001282:C_T S100A8 -3.833318 0.0002546066 0.01545489 -0.7148372 0.3900574 1532 0.8957702 adipose_0yr
chr1:123993536:G_A LOC108581530 -4.035088 0.0001264272 0.009560924 -0.8164968 0.2102485 1663 0.5679164 adipose_0yr
chr1:124025058:C_T S100A6 -5.045617 2.880772e-06 0.0005544641 -0.3522475 0.004125266 1432 0.02647448 adipose_0yr
chr1:124102130:A_G S100A4 4.073609 0.0001103568 0.008666621 0.5415345 0.1424706 1291 0.4265236 adipose_0yr
chr1:124025852:C_T S100A3 2.766749 0.007066921 0.1281793 0.363358 1 1272 1 adipose_0yr
chr1:124167617:A_G S100A2 4.554443 1.908926e-05 0.002445462 0.9745553 0.02239171 1173 0.1035572 adipose_0yr
chr1:124181404:G_A S100A16 4.613539 1.528019e-05 0.002055682 0.4440157 0.01459258 955 0.07385883 adipose_0yr
chr1:124190801:C_T S100A14 2.564293 0.01225902 0.1763357 0.4641321 1 931 1 adipose_0yr
chr1:124179529:T_C S100A13 -6.115162 3.588161e-08 1.863145e-05 -0.602396 3.311873e-05 923 0.0004606405 adipose_0yr
chr1:124184334:G_T S100A1 4.884857 5.403104e-06 0.0009146768 0.4046864 0.004981662 922 0.0308927 adipose_0yr
chr1:124118542:A_G CHTOP 2.544307 0.01292467 0.1814396 0.2026665 1 883 1 adipose_0yr
chr1:124182831:A_G SNAPIN 2.393596 0.0190869 0.2241599 0.4070139 1 842 1 adipose_0yr
chr1:124144004:C_T ILF2 3.15105 0.002307846 0.06538614 0.2578437 1 815 1 adipose_0yr
chr1:124154641:C_T NPR1 -3.055837 0.003071849 0.07768258 -0.2706973 1 755 1 adipose_0yr
chr1:124211271:C_A INTS3 -3.058886 0.003044118 0.07722261 -0.5246887 1 643 1 adipose_0yr
chr1:124245657:G_A SLC27A3 3.473258 0.0008420895 0.03426706 0.4496907 0.5313585 631 1 adipose_0yr
chr1:124261891:C_T GATAD2B 2.541996 0.0130037 0.1821754 0.2626942 1 593 1 adipose_0yr
chr1:124490039:G_A DENND4B -2.492211 0.01481554 0.1955742 -0.1943334 1 519 1 adipose_0yr
chr1:124445933:G_T CRTC2 -3.022817 0.003387659 0.08278757 -0.3848937 1 595 1 adipose_0yr
chr1:124447164:A_G SLC39A1 -4.963568 3.975681e-06 0.0007196032 -0.6170339 0.002965858 746 0.02008944 adipose_0yr
chr1:124618495:C_T CREB3L4 -3.2046 0.001960186 0.05869546 -1.034815 1 867 1 adipose_0yr
chr1:124526878:A_T JTB 3.573664 0.0006075604 0.02792594 0.2046446 0.5370834 884 1 adipose_0yr
chr1:124612676:G_A RAB13 3.700472 0.0003991005 0.02089704 0.4110818 0.3647779 914 0.8516657 adipose_0yr
chr1:124618828:C_T RPS27 3.446887 0.0009166073 0.0361196 0.2933815 0.8359459 912 1 adipose_0yr
chr1:124558496:T_G LOC101019916 -3.097446 0.002712855 0.07196702 -0.8627597 1 1047 1 adipose_0yr
chr1:124806786:G_A TPM3 -3.173087 0.002158331 0.06239456 -0.3324918 1 650 1 adipose_0yr
chr1:124811427:G_C C1H1orf189 -3.25805 0.001662522 0.05245828 -0.4897517 0.9576126 576 1 adipose_0yr
chr1:124864915:C_G C1H1orf43 4.410984 3.256874e-05 0.003594458 0.6973854 0.0187596 576 0.09035464 adipose_0yr
chr1:124901300:C_T LOC101023324 3.687942 0.000416183 0.02153318 0.9437408 0.2384729 573 0.6232939 adipose_0yr
chr1:124879507:C_T ATP8B2 -4.175595 7.673491e-05 0.006713909 -0.3337823 0.05110545 666 0.1960131 adipose_0yr
chr1:125037735:C_A IL6R 4.433934 2.991861e-05 0.003365967 0.4092736 0.02210985 739 0.1025564 adipose_0yr
chr1:125055405:A_G SHE -5.332136 9.188467e-07 0.000230741 -0.5172881 0.0005641719 614 0.005130972 adipose_0yr
chr1:125179250:C_T TDRD10 4.574976 1.767157e-05 0.002308944 0.7129246 0.01210503 685 0.06382349 adipose_0yr
chr1:125216735:C_T UBE2Q1 -2.7175 0.00810066 0.1385964 -0.5461537 1 605 1 adipose_0yr
chr1:125169305:G_A LOC108581596 -2.397257 0.01891054 0.2230683 -0.4585507 1 597 1 adipose_0yr
chr1:125286197:G_A CHRNB2 -2.07985 0.04082399 0.3256753 -0.6373799 1 597 1 adipose_0yr
chr1:125220454:G_A LOC116269748 -2.701777 0.008458653 0.1418849 -1.08963 1 618 1 adipose_0yr
chr1:125243243:T_C ADAR -2.822546 0.006042518 0.1168422 -0.3472038 1 637 1 adipose_0yr
chr1:125179250:C_T LOC110740974 -2.380371 0.01973629 0.2280878 -0.47094 1 727 1 adipose_0yr
chr1:125340955:G_A KCNN3 4.658921 1.286711e-05 0.001802254 0.6742256 0.01110432 863 0.05946243 adipose_0yr
chr1:125491858:T_C LOC110740976 3.201414 0.001979411 0.05910874 0.8992847 1 938 1 adipose_0yr
chr1:125565862:C_T PMVK -4.866477 5.802488e-06 0.0009686435 -0.6649588 0.005500759 948 0.03348925 adipose_0yr
chr1:125508055:T_A PBXIP1 5.177146 1.710567e-06 0.0003793998 0.5073197 0.001640434 959 0.01239554 adipose_0yr
chr1:125559128:G_A PYGO2 3.105827 0.002645436 0.07085618 0.6244643 1 931 1 adipose_0yr
chr1:125662460:A_G LOC103876311 3.363895 0.001193833 0.0429695 0.721609 1 930 1 adipose_0yr
chr1:125590297:G_A SHC1 -3.68419 0.0004214317 0.02170735 -0.2655467 0.3915101 929 0.898249 adipose_0yr
chr1:125619365:G_A CKS1B -5.995145 5.95674e-08 2.610248e-05 -0.6253466 5.420634e-05 910 0.0007030353 adipose_0yr
chr1:125532484:G_C FLAD1 2.417997 0.0179385 0.2168449 0.3308702 1 883 1 adipose_0yr
chr1:125543219:G_C ZBTB7B 3.045246 0.003170036 0.07921222 0.3868523 1 836 1 adipose_0yr
chr1:125605715:A_G DCST2 -4.874461 5.625573e-06 0.000944143 -0.5809278 0.004252933 756 0.02714117 adipose_0yr
chr1:125587085:T_C DCST1 3.69924 0.0004007492 0.02096845 0.6225486 0.2713072 677 0.6852663 adipose_0yr
chr1:125666623:G_C ADAM15 3.703766 0.0003947217 0.02076252 0.535696 0.2530166 641 0.649291 adipose_0yr
chr1:125765330:G_T EFNA4 2.281893 0.02522218 0.2589486 0.2321967 1 652 1 adipose_0yr
chr1:125729742:C_T EFNA3 -3.714127 0.000381244 0.02030769 -1.251555 0.2554335 670 0.6535722 adipose_0yr
chr1:125741159:G_A EFNA1 3.028853 0.00332777 0.08176986 0.531641 1 569 1 adipose_0yr
chr1:125785528:T_G SLC50A1 -2.995379 0.003672715 0.08712901 -0.3404299 1 526 1 adipose_0yr
chr1:125682990:G_A DPM3 -3.747558 0.000340685 0.01879687 -0.4535634 0.1693204 497 0.4844068 adipose_0yr
chr1:125844097:C_T THBS3 4.914248 4.819583e-06 0.0008352263 0.5217172 0.002019405 419 0.01468714 adipose_0yr
chr1:125933472:C_G GBA -4.470653 2.610734e-05 0.003069675 -0.5836378 0.01039072 398 0.05642776 adipose_0yr
chr1:125778290:T_G LOC116269771 -2.754155 0.007319108 0.1306873 -0.7149262 1 407 1 adipose_0yr
chr1:125844097:C_T LOC116269767 -6.555402 5.453605e-09 4.138447e-06 -0.5949216 2.099638e-06 385 4.402822e-05 adipose_0yr
chr1:125944261:C_T FAM189B -5.365847 8.018753e-07 0.0002050966 -0.442708 0.0003071182 383 0.003084452 adipose_0yr
chr1:125906830:T_C SCAMP3 -3.027785 0.003338287 0.08195108 -0.4524196 1 402 1 adipose_0yr
chr1:125906716:C_T CLK2 -3.839953 0.000248894 0.0152543 -0.3714948 0.1085178 436 0.348277 adipose_0yr
chr1:125992955:C_T HCN3 -3.214483 0.001901637 0.05738668 -0.4040234 0.9184906 483 1 adipose_0yr
chr1:125976708:C_T PKLR -4.170405 7.817611e-05 0.006800696 -0.4742428 0.038619 494 0.1580639 adipose_0yr
chr1:125909148:C_T FDPS 2.413524 0.0181443 0.2181235 0.2502327 1 575 1 adipose_0yr
chr1:125942286:G_A LOC101018742 -3.722623 0.0003705211 0.01990297 -0.5704347 0.2312052 624 0.6085291 adipose_0yr
chr1:126031132:T_G RUSC1 3.922168 0.0001875366 0.01251252 0.6782802 0.1194608 637 0.3742663 adipose_0yr
chr1:125944261:C_T ASH1L 2.761396 0.007173118 0.1294056 0.193003 1 614 1 adipose_0yr
chr1:126061630:T_A LOC101019099 -3.215832 0.001893768 0.05721679 -0.447094 1 618 1 adipose_0yr
chr1:126164406:T_C LOC108581704 2.743362 0.007541757 0.1331445 0.4438106 1 739 1 adipose_0yr
chr1:126385695:G_A LOC101022377 8.237718 3.25689e-12 1.022801e-08 0.9669616 3.090789e-09 949 1.430551e-07 adipose_0yr
chr1:126363775:G_A GON4L -6.890471 1.272032e-09 1.282077e-06 -0.7522207 1.213519e-06 954 2.742267e-05 adipose_0yr
chr1:126321105:G_T LOC103876503 2.958719 0.004088336 0.0926907 0.5904656 1 984 1 adipose_0yr
chr1:126326550:G_A LOC116271652 -4.060938 0.000115413 0.008920342 -0.5252618 0.1156438 1002 0.3655837 adipose_0yr
chr1:126392286:A_G DAP3 3.34927 0.001250222 0.04428003 0.4515695 1 1069 1 adipose_0yr
chr1:126375803:T_C LOC101021075 6.047762 4.771618e-08 2.245356e-05 1.001314 4.633241e-05 971 0.0006141842 adipose_0yr
chr1:126604403:C_T SYT11 -3.940216 0.000176158 0.01202225 -0.9791939 0.1514959 860 0.446857 adipose_0yr
chr1:126577133:C_G RIT1 2.409801 0.01831718 0.2192606 0.3126297 1 777 1 adipose_0yr
chr1:126548895:T_C KHDC4 -3.682271 0.0004241416 0.02179794 -0.4117355 0.3388891 799 0.807215 adipose_0yr
chr1:126581656:T_A RXFP4 -3.395879 0.001078752 0.04019996 -1.116266 0.9309633 863 1 adipose_0yr
chr1:126737660:T_C ARHGEF2 -2.42065 0.01781744 0.2160764 -0.2476828 1 883 1 adipose_0yr
chr1:126691250:A_G LOC116269776 3.666497 0.0004470468 0.02263607 0.6275292 0.4045774 905 0.9204219 adipose_0yr
chr1:126696241:T_C SSR2 4.959313 4.042407e-06 0.0007246604 0.9056786 0.003621996 896 0.02376881 adipose_0yr
chr1:126742221:A_C UBQLN4 3.811561 0.0002742311 0.01621549 0.7441616 0.2446141 892 0.6335784 adipose_0yr
chr1:126769643:G_C LAMTOR2 -2.686948 0.008809446 0.1454781 -0.2290142 1 893 1 adipose_0yr
chr1:126777782:A_G MEX3A -2.547321 0.01282225 0.1807425 -0.2838945 1 919 1 adipose_0yr
chr1:126790551:G_T LOC116269780 7.441638 1.125742e-10 1.765455e-07 0.9591089 1.067203e-07 948 3.248627e-06 adipose_0yr
chr1:126896461:T_G LMNA 3.333182 0.001315141 0.04584682 0.7115979 1 964 1 adipose_0yr
chr1:126870559:C_T SEMA4A -3.952864 0.0001685806 0.01164229 -0.4187284 0.1598144 948 0.4648267 adipose_0yr
chr1:126800937:C_T LOC100999018 2.511547 0.0140865 0.1900048 0.4802904 1 893 1 adipose_0yr
chr1:126918671:G_A SLC25A44 3.386362 0.001111851 0.04091478 0.2920313 0.9561923 860 1 adipose_0yr
chr1:126884625:A_T PMF1 -3.766414 0.0003196592 0.01800746 -1.16795 0.2752266 861 0.6915045 adipose_0yr
chr1:126931092:T_C BGLAP 4.227359 6.369171e-05 0.005846236 0.3711374 0.05604871 880 0.2101061 adipose_0yr
chr1:126882962:A_G PAQR6 3.427032 0.0009767792 0.03766022 0.5336671 0.8595657 880 1 adipose_0yr
chr1:126925570:T_C SMG5 2.216902 0.0295422 0.2794489 0.2724726 1 898 1 adipose_0yr
chr1:126994964:A_C TMEM79 -4.395372 3.450002e-05 0.003750567 -0.5506884 0.03177452 921 0.1363245 adipose_0yr
chr1:127020832:C_T GLMP 8.019142 8.640438e-12 2.146516e-08 0.6839622 7.759114e-09 898 3.184552e-07 adipose_0yr
chr1:127071181:A_G CCT3 -3.231019 0.00180732 0.0554251 -0.2327798 1 877 1 adipose_0yr
chr1:127049321:G_A TSACC -3.684991 0.0004203065 0.02168204 -0.3704954 0.3627245 863 0.8485218 adipose_0yr
chr1:127107189:T_C LOC110741079 -2.687974 0.008784754 0.1451635 -0.3491212 1 825 1 adipose_0yr
chr1:127119925:T_C MEF2D 3.385876 0.001113569 0.04095969 0.242505 0.8953099 804 1 adipose_0yr
chr1:127099837:A_G LOC116271908 3.67941 0.0004282109 0.02194722 0.7937237 0.3280095 766 0.7866833 adipose_0yr
chr1:127151900:A_G IQGAP3 -3.308198 0.001422277 0.04813156 -0.4430963 1 785 1 adipose_0yr
chr1:127300730:A_G TTC24 4.662499 1.269348e-05 0.001782876 0.6219208 0.009862833 777 0.05409632 adipose_0yr
chr1:127290608:A_T NAXE 5.743466 1.705911e-07 5.999611e-05 0.8466982 0.000137667 807 0.001560063 adipose_0yr
chr1:127229922:C_T GPATCH4 3.402262 0.001057072 0.03967376 0.6124191 0.8446003 799 1 adipose_0yr
chr1:127241079:G_C HAPLN2 3.553319 0.0006494015 0.02916443 1.016027 0.5474455 843 1 adipose_0yr
chr1:127371946:G_T BCAN -2.866072 0.005340115 0.1087746 -0.5397794 1 812 1 adipose_0yr
chr1:127381730:A_G NES -4.998835 3.462605e-06 0.0006400218 -0.5773759 0.003126732 903 0.02099206 adipose_0yr
chr1:127496035:T_C CRABP2 -3.262871 0.00163787 0.05206366 -0.9619729 1 826 1 adipose_0yr
chr1:127408577:G_A ISG20L2 -3.838811 0.0002498691 0.01527484 -0.449868 0.2051425 821 0.5576531 adipose_0yr
chr1:127475861:C_T RRNAD1 3.247111 0.001719756 0.05360481 0.5716987 1 848 1 adipose_0yr
chr1:127425320:A_G MRPL24 2.776906 0.006869356 0.1266183 0.2234808 1 846 1 adipose_0yr
chr1:127412870:C_T HDGF 2.816999 0.006137902 0.1179242 0.2481761 1 836 1 adipose_0yr
chr1:127525338:T_C PRCC 3.314535 0.00139435 0.04758887 0.3031825 1 877 1 adipose_0yr
chr1:127599708:A_G SH2D2A -3.434653 0.0009532552 0.03699574 -0.398277 0.870322 913 1 adipose_0yr
chr1:127478201:G_A INSRR -2.484874 0.01510094 0.1976448 -0.6138316 1 1000 1 adipose_0yr
chr1:127648869:G_C NTRK1 -3.142975 0.002365013 0.06629953 -0.77456 1 1010 1 adipose_0yr
chr1:127709471:C_T PEAR1 6.64038 3.77609e-09 3.157514e-06 0.5117654 3.806299e-06 1008 7.231592e-05 adipose_0yr
chr1:127720190:A_G ARHGEF11 -4.409356 3.276521e-05 0.003607547 -0.3544363 0.03224097 984 0.13768 adipose_0yr
chr1:127895657:G_C LOC101015409 3.099678 0.002694746 0.071719 0.4058395 1 1259 1 adipose_0yr
chr1:128161277:A_C FCRL5 3.705048 0.00039303 0.02070881 0.490277 0.5993707 1525 1 adipose_0yr
chr1:128359097:C_T FCRL3 7.81457 2.149874e-11 4.21895e-08 0.720055 2.240169e-08 1042 8.227373e-07 adipose_0yr
chr1:128486294:T_C FCRL2 3.229209 0.001817425 0.0556509 0.5635057 1 1020 1 adipose_0yr
chr1:128496491:A_C FCRL1 5.70493 2.001355e-07 6.833307e-05 1.322533 0.0002183478 1091 0.002322591 adipose_0yr
chr1:128499640:G_T CD5L -3.157733 0.002261509 0.06448333 -0.52837 1 1261 1 adipose_0yr
chr1:128705766:T_G KIRREL1 3.262942 0.001637508 0.05206366 0.2888072 1 1236 1 adipose_0yr
chr1:128844198:A_C LOC101022867 5.726887 1.827339e-07 6.328595e-05 0.834627 0.0001960735 1073 0.002122988 adipose_0yr
chr1:128768444:A_C CD1D 6.401456 1.058182e-08 6.800325e-06 0.9107121 1.144953e-05 1082 0.0001862172 adipose_0yr
chr1:128923551:G_A CD1C -6.957063 9.507118e-10 1.019205e-06 -0.8031913 1.123741e-06 1182 2.560477e-05 adipose_0yr
chr1:128865821:A_T CD1A -5.623254 2.804049e-07 8.850902e-05 -0.7013239 0.0003238676 1155 0.003219901 adipose_0yr
chr1:128922152:A_G CD1B -3.635391 0.0004957062 0.0243201 -0.3981438 0.52991 1069 1 adipose_0yr
chr1:128903522:G_T LOC101023567 -4.078179 0.0001085862 0.008570339 -0.6492487 0.1218337 1122 0.3800848 adipose_0yr
chr1:129640667:G_A PYHIN1 4.048107 0.0001207598 0.009237822 0.5454005 0.1892306 1567 0.5255554 adipose_0yr
chr1:129619740:G_A IFI16 3.168946 0.002185716 0.06297559 0.2094086 1 1374 1 adipose_0yr
chr1:129695614:A_G AIM2 -6.023631 5.283022e-08 2.452782e-05 -0.7135961 6.376608e-05 1207 0.000812753 adipose_0yr
chr1:129659278:C_T LOC116270040 -5.265806 1.199925e-06 0.0002845421 -0.5536283 0.00144111 1201 0.01109453 adipose_0yr
chr1:129717248:C_T LOC110741169 -9.169653 5.059301e-14 3.933198e-10 -1.164374 5.666417e-11 1120 4.340669e-09 adipose_0yr
chr1:129759402:C_T LOC116270041 -3.924068 0.0001863064 0.01246051 -0.7711957 0.193945 1041 0.5348593 adipose_0yr
chr1:129783163:T_C CADM3 4.252052 5.825009e-05 0.005481162 0.5336563 0.06308485 1083 0.2310441 adipose_0yr
chr1:129861276:G_A ACKR1 3.642357 0.0004843913 0.02390672 0.7023433 0.4606561 951 1 adipose_0yr
chr1:129843172:C_T LOC116270043 -2.198375 0.03088702 0.2858537 -0.4060805 1 901 1 adipose_0yr
chr1:129989221:G_C FCER1A 3.13069 0.002454529 0.06789606 0.5510806 1 973 1 adipose_0yr
chr1:130215754:C_A CRP 3.765049 0.0003211387 0.0180638 0.7012711 0.2993013 932 0.7350695 adipose_0yr
chr1:130232806:C_T LOC108581900 3.706989 0.0003904814 0.02059747 0.7390718 0.3881386 994 0.8926443 adipose_0yr
chr1:130220016:C_T DUSP23 -5.40948 6.719587e-07 0.0001770826 -0.5868468 0.0006591915 981 0.005808142 adipose_0yr
chr1:130223720:T_C FCRL6 -4.105133 9.868509e-05 0.008032299 -1.093124 0.09000081 912 0.3015938 adipose_0yr
chr1:130277045:C_T SLAMF8 3.35623 0.001223079 0.04358877 0.2514751 1 1011 1 adipose_0yr
chr1:130212552:C_T VSIG8 2.687114 0.00880546 0.1454367 0.3652504 1 1048 1 adipose_0yr
chr1:130345313:G_A CFAP45 -4.805565 7.34275e-06 0.001166144 -0.6512477 0.00793017 1080 0.04525292 adipose_0yr
chr1:130348468:A_G LOC103877078 -5.240965 1.325592e-06 0.0003072723 -0.7442615 0.00150057 1132 0.0114924 adipose_0yr
chr1:130291812:T_C TAGLN2 -3.69095 0.00041202 0.02137581 -0.4262769 0.4515739 1096 0.9959619 adipose_0yr
chr1:130419594:T_G LOC103877115 2.524625 0.01361186 0.1860702 0.3633338 1 1095 1 adipose_0yr
chr1:130422226:T_G IGSF9 -2.604179 0.01102235 0.1661906 -0.2625364 1 1087 1 adipose_0yr
chr1:130469879:T_C SLAMF9 3.056704 0.003063938 0.07754072 0.6258067 1 949 1 adipose_0yr
chr1:130452552:G_A LOC110741176 -2.994189 0.003685573 0.08717075 -0.9319637 1 943 1 adipose_0yr
chr1:130523012:A_G LOC103877129 4.018676 0.0001339369 0.009947816 0.4502704 0.1241595 927 0.3855247 adipose_0yr
chr1:130481768:T_A PIGM 2.975433 0.003893727 0.09027375 1.036064 1 933 1 adipose_0yr
chr1:130483122:G_T KCNJ10 -3.221228 0.00186262 0.05669092 -0.7510893 1 933 1 adipose_0yr
chr1:130438258:A_G KCNJ9 -3.488405 0.0008019162 0.03343138 -0.4783222 0.7417725 925 1 adipose_0yr
chr1:130581829:A_G IGSF8 2.594981 0.01129706 0.1681839 0.3192866 1 808 1 adipose_0yr
chr1:130476361:T_C ATP1A2 3.35157 0.00124119 0.04403731 0.8846595 0.9470283 763 1 adipose_0yr
chr1:130584287:A_G CASQ1 -3.217496 0.00188411 0.05705382 -0.7236048 1 714 1 adipose_0yr
chr1:130660527:T_C PEA15 -3.336239 0.001302567 0.04553196 -0.2755862 0.9313351 715 1 adipose_0yr
chr1:130659724:C_T DCAF8 -2.608674 0.01089029 0.1650693 -0.421441 1 666 1 adipose_0yr
chr1:130823464:A_C PEX19 3.455909 0.0008904399 0.03558805 0.2594249 0.5591963 628 1 adipose_0yr
chr1:130793695:G_A COPA 3.15467 0.002282641 0.06488227 0.5348623 1 628 1 adipose_0yr
chr1:130822700:T_C NCSTN 2.777506 0.006857849 0.1265305 0.3833988 1 694 1 adipose_0yr
chr1:130894707:T_G VANGL2 -3.67157 0.0004395544 0.02238452 -0.3369181 0.33538 763 0.8010419 adipose_0yr
chr1:130907997:C_A SLAMF6 4.618289 1.500834e-05 0.002023272 0.6419724 0.01356754 904 0.06971783 adipose_0yr
chr1:131076561:G_C CD84 -3.992498 0.0001468091 0.01056369 -0.3102301 0.152975 1042 0.450321 adipose_0yr
chr1:131111510:T_C SLAMF1 -6.146257 3.144971e-08 1.677282e-05 -0.5526764 2.971998e-05 945 0.0004197797 adipose_0yr
chr1:131114907:A_G LOC103877234 -7.915608 1.370855e-11 3.110188e-08 -0.7504858 1.255703e-08 916 4.833575e-07 adipose_0yr
chr1:131219134:A_G CD48 -4.46597 2.656584e-05 0.003114542 -0.2735055 0.02688463 1012 0.1194817 adipose_0yr
chr1:131173674:G_A LOC101024153 2.66055 0.00946687 0.1516682 0.6581603 1 957 1 adipose_0yr
chr1:131251005:C_T SLAMF7 -3.134425 0.002426988 0.06739749 -0.3238457 1 990 1 adipose_0yr
chr1:131265570:T_C LY9 3.570108 0.0006146849 0.02815504 0.2707961 0.6792269 1105 1 adipose_0yr
chr1:131225650:A_G CD244 -3.519953 0.0007239916 0.03119161 -0.3282917 0.774671 1070 1 adipose_0yr
chr1:131338939:C_T ITLN1 8.034849 8.05581e-12 2.040027e-08 1.862201 1.007782e-08 1251 3.991232e-07 adipose_0yr
chr1:131338939:C_T F11R 3.015505 0.003461544 0.08381961 0.7557687 1 902 1 adipose_0yr
chr1:131380759:G_C TSTD1 3.962067 0.0001632651 0.01137346 1.262961 0.1391018 852 0.4188791 adipose_0yr
chr1:131426178:G_A USF1 -4.031753 0.0001279198 0.009645581 -0.6557523 0.1097552 858 0.35148 adipose_0yr
chr1:131543668:G_A ARHGAP30 3.076146 0.002891439 0.07481711 0.2004757 1 883 1 adipose_0yr
chr1:131455050:G_A NECTIN4 3.373651 0.001157558 0.04213164 0.6331805 0.9735066 841 1 adipose_0yr
chr1:131546275:T_C KLHDC9 -2.763265 0.007135887 0.1289777 -0.586759 1 632 1 adipose_0yr
chr1:131520162:C_G PFDN2 5.007418 3.34789e-06 0.0006226893 0.8012571 0.002008734 600 0.01461506 adipose_0yr
chr1:131522280:T_C NIT1 -3.321614 0.001363764 0.04683759 -0.4020824 0.8523525 625 1 adipose_0yr
chr1:131568838:C_T DEDD 2.61615 0.01067386 0.1627886 0.3785443 1 625 1 adipose_0yr
chr1:131546640:G_A UFC1 3.063497 0.003002613 0.07668439 0.2638736 1 656 1 adipose_0yr
chr1:131617446:C_T USP21 -3.193227 0.002029647 0.06010267 -0.3394246 1 655 1 adipose_0yr
chr1:131560476:C_G PPOX -7.984072 1.010319e-11 2.37459e-08 -0.7226467 6.435731e-09 637 2.718855e-07 adipose_0yr
chr1:131602641:G_A B4GALT3 2.509168 0.0141744 0.1907726 0.3178294 1 626 1 adipose_0yr
chr1:131532915:G_A LOC110741220 3.875728 0.0002201445 0.01393122 0.6345724 0.1336277 607 0.407093 adipose_0yr
chr1:131507702:T_A ADAMTS4 3.955716 0.000166916 0.01156655 0.8739559 0.09898121 593 0.3236438 adipose_0yr
chr1:131641475:C_T NDUFS2 -4.262664 5.605203e-05 0.005314364 -0.327086 0.03228597 576 0.1377496 adipose_0yr
chr1:131543668:G_A FCER1G 3.715018 0.0003801058 0.02026873 0.2778951 0.226543 596 0.5997848 adipose_0yr
chr1:131615317:G_A APOA2 -2.964646 0.004018322 0.09192823 -0.4235296 1 605 1 adipose_0yr
chr1:131633013:G_C TOMM40L 4.493353 2.399122e-05 0.002895903 0.4333558 0.01468263 612 0.07421681 adipose_0yr
chr1:131650864:G_A NR1I3 4.085498 0.0001058071 0.008417543 0.3745666 0.06644685 628 0.2401338 adipose_0yr
chr1:131708223:T_G LOC108581982 -4.534078 2.060416e-05 0.002585193 -0.5809122 0.01166196 566 0.06184507 adipose_0yr
chr1:131787082:A_G CFAP126 -4.278042 5.30082e-05 0.005095691 -0.7046133 0.03344818 631 0.1410478 adipose_0yr
chr1:131713706:T_C SDHC -4.311074 4.700029e-05 0.00469205 -0.4821026 0.02965718 631 0.1293201 adipose_0yr
chr1:131787102:C_A FCGR2A -3.539489 0.000679388 0.02987608 -0.3371433 0.5448692 802 1 adipose_0yr
chr1:131822953:A_G HSPA6 -3.297078 0.001472549 0.04909532 -0.3011863 1 823 1 adipose_0yr
chr1:131972829:G_A FCGR3A -4.124286 9.218354e-05 0.007669609 -0.406651 0.0812137 881 0.2797283 adipose_0yr
chr1:131812705:G_A LOC110741228 -3.305198 0.001435676 0.04832941 -0.7580798 1 937 1 adipose_0yr
chr1:131857485:G_A FCGR2B -3.697711 0.0004028057 0.02104764 -0.3936252 0.3617195 898 0.8472938 adipose_0yr
chr1:131971826:G_A FCRLA 4.189206 7.307513e-05 0.006470337 0.5243741 0.06160234 843 0.2268516 adipose_0yr
chr1:132012451:T_A DUSP12 8.637105 5.464028e-13 2.467403e-09 1.113011 4.753705e-10 870 2.725646e-08 adipose_0yr
chr1:132063114:T_G ATF6 -4.476436 2.555163e-05 0.003034991 -0.4774245 0.02284316 894 0.105221 adipose_0yr
chr1:132248760:A_C OLFML2B -5.964772 6.768603e-08 2.904176e-05 -0.6417222 6.112049e-05 903 0.0007847609 adipose_0yr
chr1:132372974:C_A C1H1orf226 6.081911 4.130453e-08 2.055445e-05 0.7118835 3.085448e-05 747 0.0004323652 adipose_0yr
chr1:132716112:C_T SH2D1B -3.487939 0.000803125 0.03344882 -0.8225787 0.6802468 847 1 adipose_0yr
chr1:132835219:G_A UHMK1 -2.143116 0.03522107 0.3040952 -0.3191763 1 572 1 adipose_0yr
chr1:132818036:A_G UAP1 3.308639 0.001420317 0.04807367 0.471699 0.5411407 381 1 adipose_0yr
chr1:133033768:A_G DDR2 2.958378 0.004092407 0.09276502 0.2178236 1 325 1 adipose_0yr
chr1:133287873:A_G HSD17B7 4.491413 2.416535e-05 0.002911495 0.952452 0.02660605 1101 0.1184629 adipose_0yr
chr1:133271957:A_G LOC101020627 3.166652 0.002201029 0.06327126 0.8994938 1 1059 1 adipose_0yr
chr1:133286165:G_A LOC103877447 -3.33816 0.001294721 0.04534967 -0.9067521 1 1099 1 adipose_0yr
chr1:133379892:T_G TRIM17 -4.248273 5.905286e-05 0.005546137 -0.5976935 0.05332473 903 0.2019841 adipose_0yr
chr1:133299009:C_T TRIM11 3.503784 0.000762987 0.03221802 0.3535154 0.6309902 827 1 adipose_0yr
chr1:133357531:C_G OBSCN -2.605483 0.01098388 0.1658243 -0.4357902 1 715 1 adipose_0yr
chr1:133601851:C_T LOC116270255 -3.795982 0.0002891613 0.01674974 -0.5338541 0.2160035 747 0.5794686 adipose_0yr
chr1:133598157:G_A IBA57 7.648191 4.504965e-11 8.097352e-08 0.7067027 3.387734e-08 752 1.180973e-06 adipose_0yr
chr1:133686131:T_A LOC101023916 3.861359 0.0002312878 0.01448591 0.778608 0.1780916 770 0.5017284 adipose_0yr
chr1:133627999:G_A GJC2 -4.10898 9.734475e-05 0.007950271 -0.4614315 0.07515015 772 0.2642115 adipose_0yr
chr1:133562617:C_T GUK1 -2.813727 0.006194804 0.1186269 -0.6188273 1 781 1 adipose_0yr
chr1:133697668:G_T MRPL55 -4.221048 6.515929e-05 0.005948284 -0.6369701 0.05395189 828 0.2036368 adipose_0yr
chr1:133700548:C_T LOC108582044 2.426862 0.01753684 0.2144217 0.845978 1 837 1 adipose_0yr
chr1:133792307:C_T C1H1orf35 3.589327 0.0005771029 0.0269183 0.4214851 0.4807267 833 1 adipose_0yr
chr1:133686086:A_C ARF1 3.36152 0.001202822 0.043179 0.3580169 1 832 1 adipose_0yr
chr1:133872293:G_A LOC103877478 -4.113912 9.565194e-05 0.007845062 -0.6979095 0.09727802 1017 0.3194176 adipose_0yr
chr1:133741616:A_G WNT9A -3.370833 0.001167927 0.04233989 -0.6994432 1 1026 1 adipose_0yr
chr1:133859091:G_A LOC103877481 2.729957 0.007826891 0.1362091 0.4835899 1 1032 1 adipose_0yr
chr1:133912687:A_G SNAP47 4.541647 2.002801e-05 0.002540399 0.580225 0.02311233 1154 0.1061553 adipose_0yr
chr1:134131472:C_T JMJD4 -2.735968 0.007697841 0.1349273 -0.3530934 1 1069 1 adipose_0yr
chr1:134064624:G_A LOC103877490 -5.505154 4.55167e-07 0.0001316201 -1.272489 0.0004938562 1085 0.004584819 adipose_0yr
chr1:134180624:A_C ZNF678 3.106553 0.00263967 0.07077725 0.6028083 1 1137 1 adipose_0yr
chr1:134080591:T_C LOC101002059 2.939865 0.004318646 0.09571532 0.868531 1 1119 1 adipose_0yr
chr1:134620799:A_G CDC42BPA -3.741175 0.000348097 0.01911593 -0.4720466 0.2624652 754 0.6683213 adipose_0yr
chr1:134938971:G_A COQ8A 3.844222 0.0002452842 0.01508671 0.239717 0.1564913 638 0.4574881 adipose_0yr
chr1:134991683:G_A PSEN2 5.234809 1.358676e-06 0.0003144813 0.8331869 0.001307047 962 0.01023911 adipose_0yr
chr1:135217545:G_A ITPKB -2.643318 0.009919762 0.1557024 -0.2435024 1 877 1 adipose_0yr
chr1:135299595:A_G STUM 3.818509 0.0002678121 0.01595762 0.4926754 0.2434412 909 0.6318708 adipose_0yr
chr1:135384284:A_C PARP1 5.116454 2.177256e-06 0.0004494432 0.8097039 0.002371032 1089 0.01671908 adipose_0yr
chr1:135555583:G_A LIN9 3.722311 0.0003709097 0.0199044 0.4672013 0.3568151 962 0.8385789 adipose_0yr
chr1:135563481:T_G MIXL1 2.64807 0.009792963 0.1545944 0.7411115 1 963 1 adipose_0yr
chr1:135775557:G_A LOC103877566 -7.195277 3.340706e-10 4.444229e-07 -0.8677156 3.213759e-07 962 8.633551e-06 adipose_0yr
chr1:135703173:G_A ACBD3 3.465001 0.0008647849 0.03489921 0.5008689 0.8423005 974 1 adipose_0yr
chr1:135844409:G_A LOC101010649 -8.521518 9.16124e-13 3.397475e-09 -0.7147248 7.896989e-10 862 4.24889e-08 adipose_0yr
chr1:135946239:G_A SDE2 -2.814756 0.006176852 0.1184914 -0.2931402 1 1028 1 adipose_0yr
chr1:136048114:C_T LOC101011357 -2.413226 0.01815805 0.2182079 -0.6784084 1 1007 1 adipose_0yr
chr1:135977496:T_C PYCR2 6.501901 6.869576e-09 4.90808e-06 0.8482006 7.219924e-06 1051 0.0001263026 adipose_0yr
chr1:136010713:C_T LOC101011710 8.582405 6.977934e-13 3.036178e-09 1.104544 8.554947e-10 1226 4.551895e-08 adipose_0yr
chr1:136076555:A_G TMEM63A 4.283495 5.196764e-05 0.005011313 0.3460564 0.06324462 1217 0.2313029 adipose_0yr
chr1:135990299:A_G LOC103877617 4.992078 3.555622e-06 0.0006537367 0.8052477 0.004152966 1168 0.02661668 adipose_0yr
chr1:136126865:T_C EPHX1 -2.790755 0.006608112 0.1235273 -0.4859423 1 1167 1 adipose_0yr
chr1:136132601:C_T SRP9 -4.421243 3.13572e-05 0.003493507 -0.4302145 0.03073006 980 0.1327128 adipose_0yr
chr1:136164744:C_T LOC103877628 3.701166 0.0003981734 0.02088838 0.7342829 0.3961825 995 0.9061531 adipose_0yr
chr1:136194128:G_A ENAH -3.416033 0.001011695 0.03857032 -0.3575 0.7183032 710 1 adipose_0yr
chr1:136186421:T_C LOC116270316 -2.727129 0.007888278 0.1365977 -0.2841255 1 693 1 adipose_0yr
chr1:136450663:C_T LBR 3.141515 0.002375493 0.0665141 0.2899407 1 934 1 adipose_0yr
chr1:137130191:C_G CNIH3 3.863711 0.0002294277 0.01439495 0.5024932 0.318675 1389 0.7690902 adipose_0yr
chr1:137432088:A_G LOC108582123 6.197829 2.5262e-08 1.428848e-05 1.28829 2.137165e-05 846 0.0003150473 adipose_0yr
chr1:137498358:T_C LOC116275031 5.105064 2.277781e-06 0.0004625923 0.6200884 0.001460057 641 0.01121791 adipose_0yr
chr1:137490726:T_C LOC116270325 -5.982118 6.292439e-08 2.721402e-05 -0.8240528 3.945359e-05 627 0.0005359439 adipose_0yr
chr1:137487397:C_G WDR26 3.794607 0.0002905156 0.01680423 0.3538366 0.1978411 681 0.5433295 adipose_0yr
chr1:137639957:A_C CNIH4 -5.326719 9.391428e-07 0.0002353063 -1.104247 0.0006442519 686 0.005705298 adipose_0yr
chr1:137597553:G_A NVL 3.802 0.0002833043 0.01654986 0.625565 0.2119116 748 0.5714444 adipose_0yr
chr1:137742438:G_T DEGS1 -3.440983 0.0009341227 0.03660462 -0.6026748 0.8435128 903 1 adipose_0yr
chr1:137750067:A_G FBXO28 4.619401 1.494537e-05 0.00201821 0.6660516 0.01407854 942 0.07167256 adipose_0yr
chr1:137905353:G_A LOC103877695 -3.948194 0.0001713415 0.01177232 -1.00533 0.1651732 964 0.4758019 adipose_0yr
chr1:138039778:C_T TP53BP2 2.813589 0.006197204 0.1186554 0.3091357 1 1012 1 adipose_0yr
chr1:138020229:T_C CAPN2 5.709452 1.964229e-07 6.724101e-05 1.203642 0.0002494571 1270 0.002588639 adipose_0yr
chr1:138040315:T_C LOC108582138 -2.871327 0.005260598 0.1077384 -0.4990861 1 1363 1 adipose_0yr
chr1:138124220:A_T CAPN8 4.533774 2.062765e-05 0.002585193 1.159484 0.03203474 1553 0.1370388 adipose_0yr
chr1:138348585:A_T LOC101024380 2.218716 0.02941334 0.2789333 0.4364812 1 1005 1 adipose_0yr
chr1:138421867:C_T SUSD4 -5.565603 3.553826e-07 0.0001062763 -1.016938 0.0003550272 999 0.003461605 adipose_0yr
chr1:138612825:A_G TLR5 7.091019 5.284126e-10 6.226193e-07 0.6958958 6.150723e-07 1164 1.506927e-05 adipose_0yr
chr1:138773461:C_T DISP1 3.308714 0.00141998 0.04806446 0.4159056 1 1047 1 adipose_0yr
chr1:139055135:A_G FAM177B 3.856284 0.000235351 0.01467919 0.696894 0.2228774 947 0.5927761 adipose_0yr
chr1:138998259:G_A BROX 2.505273 0.01431943 0.1920584 0.2761496 1 865 1 adipose_0yr
chr1:139134947:T_C AIDA -2.926632 0.004487386 0.09792843 -0.4261529 1 832 1 adipose_0yr
chr1:138993357:A_G MIA3 -3.169822 0.002179897 0.06284679 -0.2417137 1 760 1 adipose_0yr
chr1:139166618:G_A LOC103877729 -2.528877 0.01346066 0.1852109 -0.5108117 1 717 1 adipose_0yr
chr1:139087234:G_A TAF1A 3.179419 0.002117069 0.06167869 0.6168336 1 736 1 adipose_0yr
chr1:139224624:G_A HHIPL2 2.789199 0.006637013 0.1238627 0.867786 1 792 1 adipose_0yr
chr1:140032966:G_A DUSP10 2.633711 0.01018073 0.1579404 0.4689679 1 823 1 adipose_0yr
chr1:140390311:T_A LOC110743389 4.570843 1.794849e-05 0.002334699 0.842286 0.01416136 789 0.07197972 adipose_0yr
chr1:140489887:A_G LOC110743397 2.335176 0.02210646 0.2416503 0.3175486 1 840 1 adipose_0yr
chr1:140769635:A_C LOC116270455 -3.159704 0.002248015 0.06425432 -0.8213767 1 887 1 adipose_0yr
chr1:140916102:G_A HLX 3.669954 0.0004419284 0.02243617 0.4178526 0.4145289 938 0.9354084 adipose_0yr
chr1:140939361:G_A MTARC1 6.37443 1.188267e-08 7.523525e-06 0.9098642 1.208467e-05 1017 0.0001939205 adipose_0yr
chr1:140974119:C_T MTARC2 2.866989 0.005326165 0.1085851 0.3377864 1 1320 1 adipose_0yr
chr1:140944643:G_A LOC108582233 5.00853 3.333298e-06 0.0006204537 0.9912679 0.004213289 1264 0.02694037 adipose_0yr
chr1:141107237:A_G C1H1orf115 2.848094 0.005620594 0.1121636 0.2555207 1 1090 1 adipose_0yr
chr1:141104125:T_C MARK1 -3.060433 0.003030134 0.0769952 -0.3202288 1 905 1 adipose_0yr
chr1:141419986:C_T RAB3GAP2 -3.355307 0.001226645 0.04368857 -0.6098243 1 924 1 adipose_0yr
chr1:141621667:C_T IARS2 4.395225 3.45187e-05 0.003751199 0.6344573 0.0419057 1214 0.1686412 adipose_0yr
chr1:141724643:G_A BPNT1 -5.708187 1.974546e-07 6.751104e-05 -1.027063 0.0002795957 1416 0.002858156 adipose_0yr
chr1:141670939:A_G EPRS1 2.645742 0.009854886 0.1551545 0.4946769 1 1321 1 adipose_0yr
chr1:142036449:A_G LOC116270507 -3.692484 0.0004099114 0.02131596 -0.7354185 0.3652311 891 0.8523094 adipose_0yr
chr1:142371863:G_A LOC110741350 3.763857 0.0003224359 0.01810103 0.3648637 0.2131301 661 0.5734422 adipose_0yr
chr1:142368541:C_T LOC103877820 2.971465 0.003939144 0.09088744 0.3088968 1 666 1 adipose_0yr
chr1:142517044:A_G LYPLAL1 1.899398 0.06120905 0.391479 0.2239564 1 628 1 adipose_0yr
chr1:142740747:T_G LOC116270512 -4.470345 2.613721e-05 0.003072212 -0.6259159 0.01458456 558 0.07383771 adipose_0yr
chr1:143321763:C_T TGFB2 3.241417 0.001750275 0.05426657 0.4728333 1 767 1 adipose_0yr
chr1:143525093:T_C RRP15 5.512691 4.413615e-07 0.0001279274 0.750297 0.0003327865 754 0.003291536 adipose_0yr
chr1:143897767:G_A SPATA17 4.26553 5.547226e-05 0.005282597 0.6011171 0.04942578 891 0.1910586 adipose_0yr
chr1:143940946:G_A LOC116270519 2.910593 0.004700078 0.1007767 0.5575752 1 850 1 adipose_0yr
chr1:144211027:C_T GPATCH2 4.340563 4.21971e-05 0.004328973 0.6055672 0.03308253 784 0.1399051 adipose_0yr
chr1:145596254:C_T LOC101014699 3.207645 0.001941969 0.05828657 0.7705175 1 984 1 adipose_0yr
chr1:146195915:T_C KCTD3 2.673167 0.009147277 0.1486707 0.4786904 1 841 1 adipose_0yr
chr1:146588247:C_T KCNK2 -2.01507 0.04734288 0.3494894 -0.2442646 1 725 1 adipose_0yr
chr1:146684777:A_G LOC101016122 2.779109 0.00682718 0.1261274 0.3948994 1 729 1 adipose_0yr
chr1:147192961:C_T CENPF -2.088629 0.04000317 0.3223428 -0.3058764 1 1024 1 adipose_0yr
chr1:147332699:C_T PTPN14 2.880555 0.005123587 0.1059868 0.3264541 1 764 1 adipose_0yr
chr1:147409739:G_A SMYD2 -4.213463 6.696619e-05 0.006051368 -0.4965183 0.06241249 932 0.2291321 adipose_0yr
chr1:147772839:T_G PROX1 3.426085 0.0009797402 0.03773814 0.6067097 0.6319324 645 1 adipose_0yr
chr1:147924994:T_C LOC108582326 3.616988 0.000526823 0.02540387 0.773734 0.3714102 705 0.8631266 adipose_0yr
chr1:148625845:C_T RPS6KC1 4.501261 2.329384e-05 0.002837916 0.5469673 0.01465183 629 0.07412149 adipose_0yr
chr1:148815289:A_G ANGEL2 -3.826217 0.0002608597 0.01566003 -0.4359253 0.1810366 694 0.5084591 adipose_0yr
chr1:148872059:T_C VASH2 -2.564315 0.01225831 0.1763357 -0.2877749 1 783 1 adipose_0yr
chr1:148994939:T_C FLVCR1 3.165217 0.002210651 0.06346375 1.076084 1 774 1 adipose_0yr
chr1:148968213:A_C LOC116270565 -7.734397 3.071262e-11 5.748065e-08 -0.9823366 2.761064e-08 899 9.968895e-07 adipose_0yr
chr1:149054567:C_T SPATA45 3.290578 0.001502705 0.04974257 0.6388007 1 871 1 adipose_0yr
chr1:149032090:G_A TATDN3 7.363771 1.588575e-10 2.390953e-07 0.6691249 1.426541e-07 898 4.215537e-06 adipose_0yr
chr1:149058384:T_C NSL1 4.99795 3.474659e-06 0.0006417164 0.7994369 0.003085497 888 0.02078116 adipose_0yr
chr1:149052322:C_T BATF3 -3.17601 0.002139192 0.06209377 -0.3491967 1 924 1 adipose_0yr
chr1:149261269:G_A ATF3 3.096996 0.002716519 0.07197841 0.5683421 1 877 1 adipose_0yr
chr1:149259425:C_G LOC110742288 2.91806 0.004599933 0.09950772 0.5470435 1 883 1 adipose_0yr
chr1:149379635:T_C NENF -7.986814 9.980387e-12 2.350697e-08 -0.7745554 9.431466e-09 945 3.766312e-07 adipose_0yr
chr1:149447423:C_T PACC1 7.624896 4.995926e-11 8.836942e-08 0.7167362 4.306488e-08 862 1.464054e-06 adipose_0yr
chr1:149470752:T_C PPP2R5A -3.313536 0.001398716 0.04770616 -0.3202604 0.9721078 695 1 adipose_0yr
chr1:149663010:C_G LOC103877986 -3.135669 0.002417876 0.06722461 -0.6228617 1 677 1 adipose_0yr
chr1:149732867:C_T DTL 2.90383 0.004792508 0.1019046 0.4593273 1 725 1 adipose_0yr
chr1:149706362:T_C INTS7 2.773056 0.006943646 0.1271398 0.4942108 1 558 1 adipose_0yr
chr1:149982797:A_C LOC116270598 2.893896 0.004931333 0.1036717 0.9171249 1 585 1 adipose_0yr
chr1:149924666:A_T LPGAT1 -3.075363 0.002898208 0.07492071 -0.4341334 1 583 1 adipose_0yr
chr1:150147629:A_C NEK2 3.009227 0.003526174 0.08488332 0.4120183 1 903 1 adipose_0yr
chr1:150192749:C_T SLC30A1 2.499641 0.01453149 0.1935364 0.2116269 1 868 1 adipose_0yr
chr1:150337136:G_A LOC101024268 2.554486 0.01258167 0.1785711 0.8664063 1 801 1 adipose_0yr
chr1:150368406:G_T LOC108582343 -4.636852 1.399028e-05 0.001912936 -1.010796 0.01015694 726 0.05540884 adipose_0yr
chr1:150368406:G_T LOC108582346 -3.53855 0.0006814711 0.02994813 -0.834965 0.4000236 587 0.9129908 adipose_0yr
chr1:150497579:C_G TRAF5 -2.182454 0.03208514 0.2912747 -0.3497271 1 566 1 adipose_0yr
chr1:150627503:C_G RCOR3 2.969104 0.003966386 0.09129516 0.4360634 1 548 1 adipose_0yr
chr1:150617497:T_C LOC101026373 -2.734004 0.007739784 0.1353669 -0.8401024 1 686 1 adipose_0yr
chr1:150754724:T_A KCNH1 -3.186646 0.002070881 0.06085854 -0.9274613 1 875 1 adipose_0yr
chr1:151133715:G_A LOC116268673 -2.325896 0.02262324 0.2444011 -0.8563081 1 562 1 adipose_0yr
chr1:151305745:A_G LOC101008901 -2.027902 0.04598495 0.3445232 -0.3485843 1 271 1 adipose_0yr
chr1:151610411:C_T SERTAD4 -2.359159 0.02081902 0.2348225 -0.6967551 1 675 1 adipose_0yr
chr1:151670909:C_T LOC100999979 3.153721 0.002289221 0.06501504 0.5844805 1 655 1 adipose_0yr
chr1:151996224:T_C UTP25 -2.891444 0.004966159 0.1040702 -0.3343564 1 563 1 adipose_0yr
chr1:152135355:T_G IRF6 -3.487508 0.0008042448 0.03344882 -1.023881 0.4117733 512 0.9304014 adipose_0yr
chr1:152135534:T_C C1H1orf74 3.350664 0.001244738 0.04413042 1.348061 0.6036977 485 1 adipose_0yr
chr1:152161250:A_G TRAF3IP3 -3.06854 0.002957816 0.07586361 -0.3411589 1 464 1 adipose_0yr
chr1:152248563:A_C HSD11B1 2.473879 0.01553784 0.2006419 0.5595701 1 439 1 adipose_0yr
chr1:152139094:C_T G0S2 -2.747607 0.007453464 0.1321282 -0.2962041 1 475 1 adipose_0yr
chr1:152246736:A_C LAMB3 1.872856 0.06483518 0.4018526 0.3990871 1 502 1 adipose_0yr
chr1:153667840:C_T PLXNA2 3.041017 0.003210046 0.07987194 0.4770786 1 730 1 adipose_0yr
chr1:154179392:T_G CR1L 3.758319 0.0003285294 0.01835 0.6357631 0.1222129 372 0.380909 adipose_0yr
chr1:154224087:A_G CR2 2.366977 0.02041395 0.2322532 0.8596409 1 526 1 adipose_0yr
chr1:154232066:C_T LOC101016856 3.310691 0.001411226 0.0479829 0.4227818 0.9666895 685 1 adipose_0yr
chr1:154313734:C_T LOC103878160 -2.443885 0.01678797 0.2091605 -0.3238001 1 664 1 adipose_0yr
chr1:154333447:T_G CD55 4.066403 0.0001132057 0.008832946 0.3433649 0.08490425 750 0.2885423 adipose_0yr
chr1:154492095:G_A LOC103878162 -4.449387 2.825311e-05 0.003214867 -0.6120836 0.03232156 1144 0.1378242 adipose_0yr
chr1:154509429:A_G LOC101017189 6.044913 4.829357e-08 2.271564e-05 0.893165 6.934957e-05 1436 0.0008712012 adipose_0yr
chr1:154506404:T_C C4BPA 4.324545 4.474396e-05 0.004520587 0.6715509 0.06089652 1361 0.2249424 adipose_0yr
chr1:154537873:G_A C4BPB 2.742207 0.00756594 0.1333998 0.5174898 1 1117 1 adipose_0yr
chr1:154701359:C_G PFKFB2 -3.635351 0.0004957727 0.02432282 -1.012051 0.5270064 1063 1 adipose_0yr
chr1:154628265:A_G YOD1 1.985184 0.05063932 0.3599515 0.3346907 1 928 1 adipose_0yr
chr1:154623045:T_G C1H1orf116 2.96816 0.003977332 0.09142699 0.8168139 1 834 1 adipose_0yr
chr1:154788468:A_C FCAMR 4.503954 2.306083e-05 0.002816372 1.024531 0.02057026 892 0.09696681 adipose_0yr
chr1:154785342:A_G FCMR -3.785423 0.0002997193 0.01715048 -0.4541761 0.263753 880 0.6703941 adipose_0yr
chr1:154858178:A_G IL10 2.28643 0.02494255 0.2574675 0.3815706 1 651 1 adipose_0yr
chr1:154895252:T_C MAPKAPK2 -3.017242 0.003443862 0.08357388 -0.5828501 1 651 1 adipose_0yr
chr1:155135922:G_A LOC116270733 -3.030049 0.003316012 0.08156656 -0.566247 1 719 1 adipose_0yr
chr1:154989268:A_G DYRK3 2.60561 0.01098015 0.1657798 0.3606545 1 733 1 adipose_0yr
chr1:155155856:A_G EIF2D 6.019782 5.369473e-08 2.482035e-05 0.5775375 4.553313e-05 848 0.0006069399 adipose_0yr
chr1:155212609:G_A RASSF5 -2.802942 0.006385804 0.1210098 -0.2744801 1 890 1 adipose_0yr
chr1:155296966:G_A IKBKE -2.453112 0.01639411 0.2062932 -0.2751075 1 786 1 adipose_0yr
chr1:155262546:T_G SRGAP2 3.26243 0.001640113 0.05206366 0.5406765 1 700 1 adipose_0yr
chr1:155427761:C_T FAM72A 2.574885 0.01191892 0.1733356 0.4188114 1 609 1 adipose_0yr
chr1:155591119:C_A RHEX -2.966222 0.003999891 0.09172081 -0.5080326 1 1138 1 adipose_0yr
chr1:155642964:T_C LOC108582488 3.44863 0.0009114965 0.03607536 0.8689079 1 1236 1 adipose_0yr
chr1:155629016:T_C RAB7B -3.268334 0.001610347 0.05158964 -0.2998917 1 1174 1 adipose_0yr
chr1:155841595:G_A PM20D1 -3.08394 0.002824857 0.07376294 -1.272768 1 1158 1 adipose_0yr
chr1:155790947:C_T SLC41A1 3.47489 0.0008376721 0.03420185 0.4435432 0.912225 1089 1 adipose_0yr
chr1:155832021:C_A RAB29 3.243924 0.001736777 0.05399229 0.3880121 1 869 1 adipose_0yr
chr1:155986620:T_C NUCKS1 2.39748 0.0188998 0.22302 0.5604888 1 539 1 adipose_0yr
chr1:155986947:T_C LOC103878367 -2.772741 0.006949743 0.1272277 -0.5262621 1 448 1 adipose_0yr
chr1:156013610:C_G SLC45A3 -2.890821 0.004975046 0.1041142 -0.2918767 1 477 1 adipose_0yr
chr1:156116295:C_T LOC108582514 -4.223661 6.454768e-05 0.005909679 -0.7466699 0.0319511 495 0.1369229 adipose_0yr
chr1:155975504:T_A ELK4 -3.095526 0.002728515 0.07218041 -0.330278 1 501 1 adipose_0yr
chr1:156019497:A_G MFSD4A 4.37127 3.770088e-05 0.004034886 0.5675001 0.01998147 530 0.09483668 adipose_0yr
chr1:156038837:A_T LOC116272004 3.322132 0.001361554 0.04677688 0.3530801 0.7216239 530 1 adipose_0yr
chr1:156213072:C_G LOC103878373 -3.345578 0.001264848 0.04460718 -0.5698023 0.6703695 530 1 adipose_0yr
chr1:156167519:T_C CDK18 -3.893329 0.0002071942 0.01331867 -0.742883 0.1181007 570 0.3709694 adipose_0yr
chr1:156308568:C_T LOC103878389 -3.374815 0.0011533 0.04201036 -0.3413767 0.8926545 774 1 adipose_0yr
chr1:156309182:G_A LEMD1 4.729678 9.826164e-06 0.001467371 0.7246605 0.007399102 753 0.04270491 adipose_0yr
chr1:156291199:A_G KLHDC8A 3.200781 0.001983253 0.05919246 0.6113794 1 783 1 adipose_0yr
chr1:156346347:C_A LOC103878416 2.654048 0.009635506 0.1530663 0.7435668 1 814 1 adipose_0yr
chr1:156268369:C_T NUAK2 2.317691 0.02308904 0.2468534 0.3909147 1 781 1 adipose_0yr
chr1:156388345:G_A LOC103878419 3.103155 0.002666758 0.07125731 0.6292926 1 715 1 adipose_0yr
chr1:156363461:C_G TMCC2 -2.845749 0.005658157 0.1126009 -0.3391252 1 679 1 adipose_0yr
chr1:156514905:C_G DSTYK -2.944394 0.004262256 0.09491208 -0.4214887 1 679 1 adipose_0yr
chr1:156588640:C_T RBBP5 -3.805145 0.0002802887 0.01643675 -0.5268019 0.2152618 768 0.5782055 adipose_0yr
chr1:156513546:C_G TMEM81 3.900283 0.0002022815 0.01311091 1.191432 0.1620275 801 0.4696987 adipose_0yr
chr1:156516133:G_A CNTN2 -4.395284 3.451119e-05 0.003750567 -0.878526 0.02795407 810 0.1231843 adipose_0yr
chr1:156679610:C_T NFASC 2.59508 0.01129408 0.1681665 0.5869745 1 968 1 adipose_0yr
chr1:157025102:A_G LRRN2 5.072869 2.587118e-06 0.0005127237 0.7210201 0.002261141 874 0.01608575 adipose_0yr
chr1:157204966:T_A MDM4 -2.410449 0.01828695 0.2190852 -0.2370017 1 695 1 adipose_0yr
chr1:157252916:C_G LOC103878509 -2.132584 0.0361046 0.3078798 -0.4810046 1 646 1 adipose_0yr
chr1:157243174:A_G PIK3C2B 3.74281 0.0003461847 0.01903018 0.3163198 0.2219044 641 0.5907609 adipose_0yr
chr1:157203810:C_G LOC103878503 2.647984 0.009795231 0.1546007 0.7475358 1 742 1 adipose_0yr
chr1:157298140:G_A PPP1R15B 6.256538 1.96728e-08 1.163631e-05 0.8808243 1.459722e-05 742 0.0002279539 adipose_0yr
chr1:157352305:A_T PLEKHA6 3.393902 0.001085549 0.04031989 0.4307977 0.8206747 756 1 adipose_0yr
chr1:157588640:G_A REN -2.918842 0.004589552 0.0994235 -0.6612632 1 884 1 adipose_0yr
chr1:157638189:G_A ETNK2 2.764166 0.007117986 0.1287641 0.4170368 1 890 1 adipose_0yr
chr1:157560889:G_A SOX13 -3.577541 0.0005998822 0.02766739 -0.3181575 0.499102 832 1 adipose_0yr
chr1:157625876:G_C LOC103878570 -3.575927 0.0006030676 0.02778216 -0.6641439 0.4094829 679 0.9267994 adipose_0yr
chr1:157736625:G_A LOC101023680 3.521955 0.0007192957 0.03103801 0.8322156 0.4589107 638 1 adipose_0yr
chr1:157751905:T_C SNRPE 2.85226 0.005554425 0.1114399 0.2962935 1 502 1 adipose_0yr
chr1:157833002:A_G ZC3H11A 4.735139 9.623016e-06 0.001441002 1.025526 0.004484325 466 0.02825022 adipose_0yr
chr1:157935387:C_G ZBED6 -2.92537 0.004503795 0.09815647 -0.4558503 1 414 1 adipose_0yr
chr1:157945111:C_T LAX1 -2.44814 0.01660532 0.207814 -0.298235 1 418 1 adipose_0yr
chr1:157946469:T_C ATP2B4 -2.42975 0.0174077 0.2133861 -0.3783883 1 477 1 adipose_0yr
chr1:158041436:A_G LOC116272402 -2.337975 0.02195261 0.2406489 -0.5202533 1 510 1 adipose_0yr
chr1:158145812:G_A OPTC -4.964322 3.963973e-06 0.0007176591 -1.016236 0.003841089 969 0.02491714 adipose_0yr
chr1:158157780:C_T PRELP 3.464877 0.0008651299 0.03490883 0.6809203 0.859074 993 1 adipose_0yr
chr1:158239086:A_G LOC108582599 3.926643 0.0001846514 0.01236581 0.9316277 0.1597235 865 0.4646325 adipose_0yr
chr1:158429322:T_C FMOD -3.776316 0.0003091199 0.01755115 -0.3016144 0.2522419 816 0.6479954 adipose_0yr
chr1:158366849:T_C BTG2 2.466224 0.01584869 0.2024845 0.3303374 1 878 1 adipose_0yr
chr1:158495410:A_C CHIT1 -3.417899 0.00100569 0.03844422 -0.7646434 0.917189 912 1 adipose_0yr
chr1:158483445:G_A CHI3L1 4.603991 1.584119e-05 0.002119868 0.6126147 0.01360758 859 0.06984885 adipose_0yr
chr1:158460184:A_G MYBPH 2.95658 0.004113883 0.09309996 0.664672 1 849 1 adipose_0yr
chr1:158496764:T_A ADORA1 -3.622611 0.0005171235 0.02507594 -0.3239454 0.4333495 838 0.967386 adipose_0yr
chr1:158701899:G_C PPFIA4 -3.073434 0.002914951 0.07521695 -0.2587828 1 721 1 adipose_0yr
chr1:158744858:T_G TMEM183A -3.485095 0.0008105387 0.03349691 -0.3059368 0.5892616 727 1 adipose_0yr
chr1:158797641:G_A LOC101004259 -6.293374 1.681032e-08 1.019542e-05 -0.7036407 1.311205e-05 780 0.0002072891 adipose_0yr
chr1:158911578:G_A ADIPOR1 -4.040855 0.0001238858 0.009417742 -0.5717978 0.08337517 673 0.2849591 adipose_0yr
chr1:158879776:G_A KLHL12 -3.28921 0.001509128 0.04991409 -0.6522655 1 749 1 adipose_0yr
chr1:158919537:G_C RABIF -4.130227 9.025204e-05 0.007567526 -0.4779615 0.06254466 693 0.2295145 adipose_0yr
chr1:158942710:T_C KDM5B 2.773314 0.006938644 0.1270842 0.3196287 1 656 1 adipose_0yr
chr1:159094382:C_T SYT2 -2.49752 0.01461207 0.194084 -0.470189 1 737 1 adipose_0yr
chr1:159154668:C_A PPP1R12B 2.188321 0.03163899 0.2893153 0.5040153 1 659 1 adipose_0yr
chr1:159465341:C_T UBE2T -2.123543 0.03687837 0.3110999 -0.3228161 1 634 1 adipose_0yr
chr1:159495352:G_A LGR6 -3.271851 0.001592863 0.05122511 -0.511597 1 677 1 adipose_0yr
chr1:159595022:A_G LOC103878724 -4.699876 1.101054e-05 0.001600068 -0.4107687 0.01072426 974 0.05786282 adipose_0yr
chr1:159656613:A_T LOC103878719 -2.616931 0.01065147 0.1626201 -0.4130099 1 937 1 adipose_0yr
chr1:159617540:A_T PTPN7 -3.679994 0.000427378 0.02191108 -0.7166533 0.3961794 927 0.9061531 adipose_0yr
chr1:159680843:C_G ARL8A -3.455257 0.0008923082 0.03563174 -0.5641166 0.8128928 911 1 adipose_0yr
chr1:159744369:T_C GPR37L1 2.307049 0.02370585 0.2505206 0.6247543 1 982 1 adipose_0yr
chr1:159723272:A_G ELF3 -4.013102 0.0001365836 0.01009248 -0.8679076 0.1283886 940 0.3955316 adipose_0yr
chr1:159746327:C_T RNPEP 7.806565 2.227856e-11 4.368129e-08 0.7039609 2.096413e-08 941 7.743826e-07 adipose_0yr
chr1:159721590:T_C TIMM17A 2.777717 0.006853798 0.1264689 0.2638609 1 924 1 adipose_0yr
chr1:159807382:G_C LMOD1 -3.624437 0.0005140105 0.02494841 -0.3358746 0.4667215 908 1 adipose_0yr
chr1:159972439:A_G SHISA4 -3.47943 0.0008254967 0.03387263 -0.4717542 0.5588613 677 1 adipose_0yr
chr1:159957759:T_C IPO9 4.797192 7.583423e-06 0.001190421 0.7562183 0.004876141 643 0.03033061 adipose_0yr
chr1:159974731:A_C NAV1 2.796389 0.006504471 0.1224497 0.4347951 1 591 1 adipose_0yr
chr1:160324887:A_G CSRP1 3.34113 0.001282683 0.04508921 0.4615215 1 844 1 adipose_0yr
chr1:160316497:A_G PHLDA3 3.853895 0.0002372876 0.01477649 0.2964264 0.1808131 762 0.5080015 adipose_0yr
chr1:160348318:A_T TNNI1 3.907138 0.0001975477 0.01292932 0.5370221 0.1586308 803 0.4619238 adipose_0yr
chr1:160466609:C_G LOC116270992 -3.483438 0.0008148866 0.03360476 -0.7244693 0.6380562 783 1 adipose_0yr
chr1:160353197:C_A LAD1 3.022917 0.003386658 0.08277318 0.537501 1 820 1 adipose_0yr
chr1:160413137:A_G TNNT2 4.193437 7.197227e-05 0.006402773 0.6286173 0.05937712 825 0.2200918 adipose_0yr
chr1:160568405:G_A TMEM9 4.040613 0.0001239917 0.009423612 0.4650732 0.1151883 929 0.3645035 adipose_0yr
chr1:160763517:T_C CACNA1S 3.701588 0.0003976114 0.02087636 0.8243504 0.3646096 917 0.8515834 adipose_0yr
chr1:160680316:G_A LOC103878797 3.126633 0.002484776 0.06845203 0.783594 1 725 1 adipose_0yr
chr1:160705709:G_A KIF21B 2.685659 0.008840562 0.145764 0.3717172 1 704 1 adipose_0yr
chr1:160962714:G_A INAVA 2.780992 0.006791314 0.1256774 0.4243986 1 614 1 adipose_0yr
chr1:160809588:G_A GPR25 2.888661 0.005005963 0.1045319 0.6490896 1 611 1 adipose_0yr
chr1:160857722:G_A CAMSAP2 -2.127818 0.03651076 0.3094775 -0.3375747 1 644 1 adipose_0yr
chr1:161084981:C_T LOC103878823 3.245941 0.001725986 0.05373272 0.9261695 1 771 1 adipose_0yr
chr1:161165824:T_G DDX59 3.01467 0.00347008 0.08399498 0.4107012 1 732 1 adipose_0yr
chr1:161259391:G_A KIF14 -2.782671 0.006759488 0.1252943 -0.8129992 1 838 1 adipose_0yr
chr1:161297393:C_G LOC100998792 -2.500451 0.01450083 0.1933727 -0.8153306 1 803 1 adipose_0yr
chr1:161369042:G_A ZNF281 4.263242 5.593448e-05 0.005305255 0.9766333 0.04592221 821 0.1807158 adipose_0yr
chr1:161555524:T_C LOC103878835 -4.897331 5.147473e-06 0.0008837148 -0.6030207 0.005095999 990 0.03148406 adipose_0yr
chr1:161664326:C_T LOC101001820 3.025662 0.003359303 0.08226466 0.4496223 1 1061 1 adipose_0yr
chr1:161503190:G_T NR5A2 2.462823 0.0159886 0.2034996 0.4037829 1 872 1 adipose_0yr
chr1:162973819:T_C PTPRC -3.158695 0.002254912 0.06436198 -0.3032036 1 571 1 adipose_0yr
chr1:163240439:A_C LOC108582710 -2.898517 0.004866304 0.1028883 -0.6572196 1 618 1 adipose_0yr
chr1:163576204:C_T NEK7 -2.004633 0.04847254 0.3534213 -0.1977389 1 559 1 adipose_0yr
chr1:163761516:G_A LHX9 3.32599 0.001345176 0.04641448 0.6709967 0.9981203 742 1 adipose_0yr
chr1:163956724:T_C C1H1orf53 3.29327 0.001490147 0.04946656 0.3333425 1 730 1 adipose_0yr
chr1:164088275:T_C DENND1B -2.492519 0.01480369 0.1954621 -0.3903887 1 771 1 adipose_0yr
chr1:164282882:G_A CRB1 4.261687 5.625089e-05 0.005330036 0.7659798 0.02480664 441 0.1119844 adipose_0yr
chr1:164549427:A_T ZBTB41 2.4404 0.0169389 0.2102582 0.6432789 1 279 1 adipose_0yr
chr1:164630713:C_T ASPM -2.595221 0.01128982 0.1681214 -0.4154633 1 259 1 adipose_0yr
chr1:164756294:T_A F13B 2.965766 0.00400522 0.09180988 0.5041243 1 379 1 adipose_0yr
chr1:164953653:G_T CFHR3 -2.774894 0.006908081 0.1267365 -0.322382 1 654 1 adipose_0yr
chr1:165074432:A_T LOC101011023 9.156886 5.35597e-14 3.982798e-10 1.117519 3.170734e-11 592 2.613883e-09 adipose_0yr
chr1:164987832:A_G CFH 3.405344 0.001046752 0.03941553 0.667674 0.5265164 503 1 adipose_0yr
chr1:165148503:G_A KCNT2 -3.281357 0.00154648 0.05048856 -0.3713009 0.4840482 313 1 adipose_0yr
chr1:165859948:C_A LOC103878931 2.912316 0.004676788 0.1005683 0.5687514 1 772 1 adipose_0yr
chr1:166523487:G_A LOC101013755 2.506768 0.01426362 0.1915748 0.16111 1 855 1 adipose_0yr
chr1:168596985:A_C LOC108582822 -3.730194 0.0003612089 0.01956869 -1.037292 0.2691006 745 0.6813715 adipose_0yr
chr1:168604082:G_A LOC103878971 -2.341896 0.02173877 0.2393621 -0.8214836 1 761 1 adipose_0yr
chr1:168564123:G_A CDC73 -2.706686 0.008345359 0.1407373 -0.2926226 1 751 1 adipose_0yr
chr1:168733618:C_A B3GALT2 -3.227609 0.001826405 0.05582479 -0.4114956 1 665 1 adipose_0yr
chr1:168699082:T_A GLRX2 2.550939 0.01270024 0.1797191 0.2169701 1 575 1 adipose_0yr
chr1:168886382:G_A RO60 -2.75026 0.007398753 0.1315032 -0.6861801 1 568 1 adipose_0yr
chr1:168843286:C_T UCHL5 -4.890342 5.289207e-06 0.0009015044 -0.4768842 0.003231706 611 0.02159117 adipose_0yr
chr1:169190483:G_A RGS2 -3.833482 0.0002544644 0.01544668 -0.4520284 0.1544599 607 0.4534412 adipose_0yr
chr1:169208048:C_T RGS13 -3.069034 0.002953466 0.07578526 -1.097518 1 820 1 adipose_0yr
chr1:169311376:T_G RGS1 3.469649 0.0008519385 0.03453889 0.4580534 0.7224438 848 1 adipose_0yr
chr1:169330639:G_A LOC110741629 -2.591734 0.0113955 0.1690527 -0.4813533 1 887 1 adipose_0yr
chr1:169798370:C_T RGS18 2.403995 0.0185897 0.2210233 0.3214183 1 877 1 adipose_0yr
chr1:171364997:A_T LOC101022267 5.151673 1.893116e-06 0.0004046328 0.9309588 0.001133977 599 0.009117381 adipose_0yr
chr1:171500716:T_C BRINP3 4.241552 6.050672e-05 0.005643112 0.7531133 0.03588049 593 0.148918 adipose_0yr
chr1:172682512:C_A LOC110741635 3.036359 0.003254657 0.08061297 0.4750019 1 1264 1 adipose_0yr
chr1:175076810:T_C PLA2G4A -3.436978 0.0009461864 0.0368074 -0.4510448 1 1114 1 adipose_0yr
chr1:175226503:G_A PTGS2 3.166087 0.002204813 0.06335094 0.4753198 1 785 1 adipose_0yr
chr1:175544060:T_G ODR4 5.477313 5.09939e-07 0.0001437383 0.6790164 0.0004410972 865 0.004157309 adipose_0yr
chr1:175562938:C_T TPR 1.866697 0.06570194 0.4042575 0.3561508 1 829 1 adipose_0yr
chr1:175600519:G_A PRG4 -3.198733 0.00199573 0.05946509 -0.7660969 1 876 1 adipose_0yr
chr1:175755390:G_A LOC116272010 3.118754 0.002544519 0.06953275 1.188863 1 888 1 adipose_0yr
chr1:175776770:G_A HMCN1 -3.279704 0.001554453 0.05058056 -0.5618154 1 808 1 adipose_0yr
chr1:176658820:C_G IVNS1ABP 3.292692 0.001492835 0.04953288 0.4009684 1 739 1 adipose_0yr
chr1:176660850:T_A LOC103879097 2.559596 0.01241261 0.1773135 0.6005736 1 673 1 adipose_0yr
chr1:176595527:G_A SWT1 4.342178 4.194817e-05 0.004309749 0.714654 0.02772774 661 0.1222906 adipose_0yr
chr1:176765937:T_C TRMT1L 3.381092 0.001130593 0.04143881 0.8982302 0.6512215 576 1 adipose_0yr
chr1:176760544:C_A RNF2 2.70349 0.008418954 0.1414901 0.4124866 1 630 1 adipose_0yr
chr1:176961869:A_C NIBAN1 -3.415233 0.00101428 0.03863643 -0.3179259 0.8256242 814 1 adipose_0yr
chr1:177252824:T_G EDEM3 2.468273 0.01576497 0.2018396 0.5902459 1 795 1 adipose_0yr
chr1:177264135:C_T C1H1orf21 3.247949 0.001715308 0.05349841 0.4082135 1 749 1 adipose_0yr
chr1:177667890:G_A LOC116271072 -2.88335 0.005082755 0.10552 -0.4590617 1 919 1 adipose_0yr
chr1:177840854:T_A TSEN15 3.360642 0.001206164 0.0432787 0.4335472 0.9685496 803 1 adipose_0yr
chr1:177919126:A_T COLGALT2 -3.681053 0.0004258702 0.02185597 -0.5219886 0.3355857 788 0.801334 adipose_0yr
chr1:177927118:T_C RGL1 -2.374234 0.02004426 0.2301453 -0.4595809 1 800 1 adipose_0yr
chr1:178327637:T_G ARPC5 2.454587 0.01633194 0.2058452 0.1846508 1 828 1 adipose_0yr
chr1:178349134:T_C NCF2 3.885888 0.0002125775 0.01357913 0.5658209 0.1621967 763 0.4699055 adipose_0yr
chr1:178353242:T_G SMG7 3.146327 0.002341123 0.06582736 0.4616026 1 761 1 adipose_0yr
chr1:178538121:T_C LOC116271081 -2.498549 0.01457292 0.1938492 -0.6929574 1 726 1 adipose_0yr
chr1:178496647:G_A NMNAT2 -3.346643 0.001260609 0.04453842 -0.4333628 0.9605842 762 1 adipose_0yr
chr1:178769933:C_T LAMC2 -5.782257 1.451996e-07 5.226144e-05 -0.4333891 0.0001174665 809 0.001359214 adipose_0yr
chr1:178757378:G_A LOC103879249 -2.877423 0.005169712 0.1065946 -1.13134 1 736 1 adipose_0yr
chr1:178891152:G_C LAMC1 3.832123 0.0002556489 0.01550533 0.40518 0.1999174 782 0.5476346 adipose_0yr
chr1:178983013:A_G SHCBP1L 2.262567 0.02644453 0.2651894 0.5179343 1 837 1 adipose_0yr
chr1:178940092:G_A LOC101009930 2.733642 0.007747551 0.1354335 0.4206155 1 847 1 adipose_0yr
chr1:179083228:G_A DHX9 -2.681467 0.00894244 0.1468156 -0.4250949 1 748 1 adipose_0yr
chr1:179104030:T_C NPL 4.605182 1.577014e-05 0.002111885 0.763447 0.01174875 745 0.06223664 adipose_0yr
chr1:179190425:G_A LOC110741735 3.381574 0.001128865 0.04140381 1.060313 0.8827726 782 1 adipose_0yr
chr1:179180894:G_C LOC103879302 4.216306 6.628325e-05 0.006006743 0.9494153 0.05070669 765 0.1949508 adipose_0yr
chr1:179403966:G_T RGS16 -2.516637 0.01390004 0.1884787 -0.4606781 1 734 1 adipose_0yr
chr1:179338024:C_A RNASEL 6.389453 1.114116e-08 7.087689e-06 0.5896438 7.843379e-06 704 0.0001353069 adipose_0yr
chr1:179488386:A_G GLUL -4.53667 2.040509e-05 0.002570263 -0.8670528 0.01703825 835 0.08378666 adipose_0yr
chr1:180237658:A_G CACNA1E -5.52957 4.119221e-07 0.0001200204 -0.9336597 0.0002829905 687 0.00288365 adipose_0yr
chr1:180804683:T_G IER5 -2.51091 0.01411 0.1902144 -0.5206151 1 729 1 adipose_0yr
chr1:180986575:G_T LOC101021550 2.873905 0.005221989 0.1072495 0.6509855 1 695 1 adipose_0yr
chr1:180968265:C_G STX6 3.570564 0.0006137654 0.02812566 0.4566479 0.429022 699 0.9600018 adipose_0yr
chr1:181063710:T_C KIAA1614 3.475528 0.0008359512 0.0341504 0.7926264 0.6219477 744 1 adipose_0yr
chr1:181065571:T_C XPR1 2.892163 0.004955927 0.1039126 0.3342366 1 642 1 adipose_0yr
chr1:181428595:T_G ACBD6 -2.83835 0.005778218 0.1139146 -0.5092796 1 527 1 adipose_0yr
chr1:181700232:C_A LHX4 2.049625 0.04376236 0.3365779 0.2148714 1 494 1 adipose_0yr
chr1:181785868:G_A QSOX1 5.353633 8.4246e-07 0.0002141842 0.6206784 0.000567818 674 0.005151936 adipose_0yr
chr1:181752198:T_C CEP350 1.829265 0.07118148 0.4190118 0.4848716 1 678 1 adipose_0yr
chr1:182070626:C_A TOR1AIP1 7.311643 1.999898e-10 2.866932e-07 0.6112864 1.219938e-07 610 3.655627e-06 adipose_0yr
chr1:182088328:G_A LOC100997283 -3.889844 0.0002096993 0.01344084 -0.4966433 0.1614684 770 0.4683609 adipose_0yr
chr1:182162001:T_C LOC108583100 3.252965 0.001688902 0.05299635 0.6883598 1 770 1 adipose_0yr
chr1:182266377:C_T TDRD5 4.223552 6.457313e-05 0.005911521 0.6424177 0.05366027 831 0.2029137 adipose_0yr
chr1:182430398:T_G AXDND1 4.036252 0.0001259106 0.009531901 0.7560982 0.09455883 751 0.3126138 adipose_0yr
chr1:182534676:A_C SOAT1 -5.29908 1.049741e-06 0.0002564569 -0.8322468 0.0008943794 852 0.007514978 adipose_0yr
chr1:182789272:C_A ABL2 -3.881141 0.0002160815 0.01375987 -0.4404708 0.1711366 792 0.4888016 adipose_0yr
chr1:182832808:G_A TOR3A -5.321726 9.5824e-07 0.0002392822 -0.8458345 0.0008394182 876 0.007131157 adipose_0yr
chr1:182808694:G_A FAM20B -1.979833 0.05124975 0.362217 -0.3246351 1 926 1 adipose_0yr
chr1:182997417:C_T RALGPS2 -4.766067 8.547372e-06 0.001312458 -0.3939992 0.00666695 780 0.0391617 adipose_0yr
chr1:183031927:G_A ANGPTL1 6.244204 2.073513e-08 1.215473e-05 0.5132354 1.30424e-05 629 0.0002066983 adipose_0yr
chr1:183231378:C_T LOC116271291 -2.599029 0.01117541 0.1671797 -0.3971628 1 606 1 adipose_0yr
chr1:183297708:G_A LOC103879672 -4.554205 1.910636e-05 0.002447511 -0.9077851 0.01453994 761 0.07365062 adipose_0yr
chr1:183458880:T_C LOC103879674 -4.791634 7.747418e-06 0.001212398 -0.64149 0.006647285 858 0.03909401 adipose_0yr
chr1:183412381:G_A TEX35 2.879918 0.005132947 0.1061231 0.46385 1 745 1 adipose_0yr
chr1:183422835:A_G LOC116275411 3.711811 0.0003842188 0.02042802 1.327637 0.2724111 709 0.6873077 adipose_0yr
chr1:183401414:A_G RASAL2 -3.50913 0.0007498803 0.03184419 -0.8699727 0.5054193 674 1 adipose_0yr
chr1:183760408:T_C LOC108582553 3.503849 0.0007628274 0.03221285 1.072622 0.508043 666 1 adipose_0yr
chr1:183906614:C_T LOC108584297 -3.115842 0.002566934 0.06991071 -0.8466239 1 735 1 adipose_0yr
chr1:183911484:C_T LOC103880170 -5.332822 9.163065e-07 0.0002301805 -1.135053 0.0008659096 945 0.00730773 adipose_0yr
chr1:183992481:A_C LOC101021192 -4.19148 7.248056e-05 0.006437432 -0.7218817 0.07023367 969 0.2503776 adipose_0yr
chr1:183952709:G_A LOC101021552 -2.067249 0.04202767 0.3301066 -0.4749704 1 982 1 adipose_0yr
chr1:184608697:A_C BRINP2 -4.027056 0.0001300505 0.009734937 -1.033327 0.1130139 869 0.3589238 adipose_0yr
chr1:184775167:A_G ASTN1 3.481588 0.0008197691 0.03374227 0.5481515 0.6664722 813 1 adipose_0yr
chr1:185059559:C_T PAPPA2 -2.67987 0.008981521 0.1471683 -0.6071661 1 464 1 adipose_0yr
chr1:185648939:T_C COP1 2.847104 0.005636428 0.1123848 0.8426138 1 650 1 adipose_0yr
chr1:186145347:C_T TNR -1.845546 0.06875291 0.4124797 -0.5550101 1 729 1 adipose_0yr
chr1:186598121:G_A LOC110741845 3.51101 0.00074532 0.03176124 1.185676 0.5485555 736 1 adipose_0yr
chr1:186640892:G_A LOC101014230 -3.756286 0.0003307941 0.01840529 -1.017883 0.2755515 833 0.6920492 adipose_0yr
chr1:186611993:G_T KIAA0040 -2.940734 0.004307773 0.09564593 -0.2350515 1 851 1 adipose_0yr
chr1:186820431:T_A TNN -6.079108 4.179695e-08 2.074706e-05 -1.097518 3.715749e-05 889 0.0005094368 adipose_0yr
chr1:186890027:C_T MRPS14 3.82821 0.0002590897 0.0156221 0.8661614 0.1816219 701 0.5096557 adipose_0yr
chr1:186894971:C_T LOC108585396 -4.29313 5.017722e-05 0.004903524 -0.7189989 0.03396998 677 0.1427467 adipose_0yr
chr1:186883436:C_T CACYBP -3.828683 0.0002586719 0.01560114 -0.3906216 0.1743449 674 0.4951673 adipose_0yr
chr1:186958363:A_T RABGAP1L 4.213883 6.686483e-05 0.006050318 0.446257 0.04078755 610 0.1651101 adipose_0yr
chr1:187489302:T_G GPR52 2.559262 0.01242361 0.1773135 0.4884535 1 348 1 adipose_0yr
chr1:187831258:T_C RC3H1 3.359125 0.001211956 0.04334325 0.5354169 0.8180701 675 1 adipose_0yr
chr1:187831259:C_G LOC100998683 -2.235037 0.02827583 0.2739402 -0.4523147 1 639 1 adipose_0yr
chr1:187851600:T_C SERPINC1 -4.809759 7.22501e-06 0.001151583 -0.6258547 0.004031556 558 0.02598543 adipose_0yr
chr1:188043629:A_T ZBTB37 -4.074557 0.0001099874 0.008658408 -1.068718 0.05906323 537 0.2192245 adipose_0yr
chr1:187896405:A_T CENPL -3.586613 0.0005822744 0.02706923 -0.5898062 0.2917195 501 0.7220473 adipose_0yr
chr1:187908087:T_A LOC116272170 -2.939317 0.004325514 0.09584097 -0.6890774 1 500 1 adipose_0yr
chr1:187907931:T_C LOC116272121 -2.511316 0.01409503 0.1900771 -0.8859404 1 500 1 adipose_0yr
chr1:187921737:T_A LOC116272387 2.739089 0.007631596 0.1342116 0.5407255 1 501 1 adipose_0yr
chr1:188032666:T_A LOC116272171 -2.664978 0.00935357 0.1505833 -0.4378922 1 501 1 adipose_0yr
chr1:187908020:C_T LOC116272395 2.91153 0.004687391 0.1006357 0.8130148 1 502 1 adipose_0yr
chr1:187907931:T_C LOC116272134 -2.748989 0.007424907 0.13177 -1.039258 1 502 1 adipose_0yr
chr1:188035722:G_A LOC116272172 4.23331 6.233716e-05 0.005741814 0.7167811 0.03129326 502 0.1346809 adipose_0yr
chr1:187952374:C_T LOC116272130 2.562796 0.01230777 0.1766905 0.508523 1 502 1 adipose_0yr
chr1:187979544:C_T DARS2 4.934948 4.445995e-06 0.0007828708 0.7014053 0.002240781 504 0.0159733 adipose_0yr
chr1:188021105:G_A KLHL20 -3.442353 0.0009300322 0.03648671 -0.3635052 0.4678062 503 1 adipose_0yr
chr1:188291677:G_A TEX50 2.706561 0.008348236 0.1407784 0.5390041 1 583 1 adipose_0yr
chr1:188466124:C_T PRDX6 4.88956 5.30532e-06 0.0009033504 0.6817538 0.005353068 1009 0.03280846 adipose_0yr
chr1:188394645:C_A LOC116271335 5.768596 1.536853e-07 5.4831e-05 0.7027488 0.0001633675 1063 0.001812803 adipose_0yr
chr1:188517894:T_C LOC101002762 4.987022 3.626813e-06 0.0006653953 1.345873 0.003565157 983 0.02344387 adipose_0yr
chr1:188539535:C_T TNFSF18 -2.818977 0.006103723 0.1174827 -0.7980321 1 861 1 adipose_0yr
chr1:188729860:C_T TNFSF4 4.254937 5.764446e-05 0.005430378 0.6632876 0.04438623 770 0.1762967 adipose_0yr
chr1:189175772:A_C FASLG -3.353666 0.001233014 0.0438683 -0.5769775 1 1047 1 adipose_0yr
chr1:189240773:A_G SUCO -4.378222 3.674924e-05 0.003948056 -0.5953133 0.03899095 1061 0.1594164 adipose_0yr
chr1:189345859:G_T PIGC 5.294987 1.067169e-06 0.0002600859 0.8065473 0.00087081 816 0.007339411 adipose_0yr
chr1:189355682:T_G LOC100998560 5.267485 1.191865e-06 0.0002830524 1.219597 0.0009642187 809 0.007989954 adipose_0yr
chr1:189444469:G_A DNM3 -2.35841 0.02085819 0.2350701 -0.3124484 1 739 1 adipose_0yr
chr1:189662342:A_G LOC101026740 -3.566965 0.0006210459 0.02837567 -0.5668757 0.4782053 770 1 adipose_0yr
chr1:190067330:C_T EEF1AKNMT -2.922843 0.004536814 0.09866262 -0.4405247 1 847 1 adipose_0yr
chr1:190059146:A_G LOC116272412 -2.705895 0.008363518 0.1409238 -0.5426833 1 935 1 adipose_0yr
chr1:190111553:C_A LOC103880035 5.279049 1.137785e-06 0.0002753345 0.7485769 0.001057003 929 0.008621191 adipose_0yr
chr1:190200078:C_T VAMP4 -3.67112 0.0004402139 0.02239181 -0.3665463 0.4265673 969 0.956328 adipose_0yr
chr1:190169767:T_A MYOC 4.843809 6.334826e-06 0.001033911 0.6298455 0.006037089 953 0.03613599 adipose_0yr
chr1:190255150:A_C PRRC2C 2.951996 0.004169127 0.09380949 0.4911938 1 1020 1 adipose_0yr
chr1:190316237:C_G FMO1 9.66531 5.563626e-15 7.068727e-11 1.066226 6.047661e-12 1087 6.113867e-10 adipose_0yr
chr1:190490229:T_C PRRX1 -4.213834 6.687668e-05 0.006050318 -0.7093717 0.05129441 767 0.1964241 adipose_0yr
chr1:190630957:C_T GORAB -3.889753 0.0002097649 0.01344311 -0.7302336 0.1548065 738 0.4541503 adipose_0yr
chr1:190649548:A_T LOC103879965 3.272925 0.001587555 0.05116765 0.7183342 1 712 1 adipose_0yr
chr1:190994135:A_G LOC108583248 -3.275326 0.001575756 0.05098841 -0.561587 0.970666 616 1 adipose_0yr
chr1:191054888:C_G KIFAP3 3.527947 0.0007054139 0.03062145 0.6534047 0.352707 500 0.8316714 adipose_0yr
chr1:191194542:A_T SCYL3 -2.432676 0.01727776 0.2124292 -0.3411499 1 512 1 adipose_0yr
chr1:191327646:G_A C1H1orf112 3.670953 0.000440459 0.02240096 1.01166 0.295548 671 0.7283662 adipose_0yr
chr1:191469668:C_G METTL18 3.365414 0.001188114 0.0428426 0.5895073 0.9623721 810 1 adipose_0yr
chr1:191455193:A_C SELE -2.330203 0.02238208 0.2431138 -0.5186117 1 981 1 adipose_0yr
chr1:191475174:G_A SELL -2.912706 0.004671534 0.1005139 -0.3864327 1 1022 1 adipose_0yr
chr1:191538538:A_C SELP 4.228902 6.333784e-05 0.005823129 1.002139 0.0614377 970 0.2263846 adipose_0yr
chr1:191646723:A_G F5 -2.226897 0.02883825 0.2763714 -0.3225317 1 960 1 adipose_0yr
chr1:191630604:T_C SLC19A2 -4.055975 0.0001174535 0.009027249 -0.6132886 0.0840967 716 0.2865563 adipose_0yr
chr1:191738265:G_A CCDC181 8.118328 5.550506e-12 1.542638e-08 0.7999357 4.029667e-09 726 1.81269e-07 adipose_0yr
chr1:191787396:A_T BLZF1 3.952088 0.0001690366 0.01166706 0.7164016 0.1205231 713 0.3767916 adipose_0yr
chr1:191867654:T_A NME7 4.404554 3.335114e-05 0.003661724 0.5622347 0.02974922 892 0.1295882 adipose_0yr
chr1:192093738:C_T ATP1B1 2.683205 0.008900079 0.146422 0.2624532 1 1063 1 adipose_0yr
chr1:192329614:C_T LOC110741900 -1.996393 0.04938069 0.3560501 -0.3850156 1 941 1 adipose_0yr
chr1:192375053:C_T DPT -2.853095 0.00554125 0.1112914 -0.4874723 1 971 1 adipose_0yr
chr1:192569414:C_T LOC103879922 -2.915014 0.004640544 0.1000317 -0.5048148 1 1012 1 adipose_0yr
chr1:192585744:C_G LOC101003680 3.313169 0.001400328 0.04773719 0.4250028 1 1008 1 adipose_0yr
chr1:192935938:G_C TBX19 5.565201 3.559689e-07 0.0001064373 0.5979366 0.0004300105 1208 0.004068789 adipose_0yr
chr1:192901875:T_C SFT2D2 6.109396 3.676881e-08 1.899012e-05 1.039289 4.022507e-05 1094 0.000543732 adipose_0yr
chr1:193028154:G_A TIPRL -4.280914 5.245769e-05 0.005053966 -0.4923729 0.05560515 1060 0.2089326 adipose_0yr
chr1:193019726:C_T GPR161 8.077515 6.659435e-12 1.758517e-08 0.8467735 4.961279e-09 745 2.190718e-07 adipose_0yr
chr1:193028713:C_T DCAF6 -4.071396 0.0001112243 0.008718431 -0.3191042 0.05616829 505 0.2103537 adipose_0yr
chr1:193207144:C_T MPC2 3.28144 0.001546085 0.05047789 0.2965446 0.8549849 553 1 adipose_0yr
chr1:193186362:G_A ADCY10 -2.547499 0.01281622 0.1806946 -0.4343394 1 611 1 adipose_0yr
chr1:193351739:G_T MPZL1 5.599525 3.091655e-07 9.579213e-05 0.7989863 0.0002711381 877 0.002785038 adipose_0yr
chr1:193429115:G_A RCSD1 -3.714843 0.0003803294 0.02026873 -0.6053993 0.3837524 1009 0.8851003 adipose_0yr
chr1:193640499:C_T CREG1 4.793674 7.686829e-06 0.001204188 0.495252 0.009032025 1175 0.05028612 adipose_0yr
chr1:193666301:A_G CD247 3.017286 0.003443413 0.08356601 0.3944124 1 1089 1 adipose_0yr
chr1:193699521:G_A POU2F1 3.953355 0.0001682933 0.01163723 1.067635 0.1272297 756 0.3931513 adipose_0yr
chr1:194019871:G_A LOC110741912 4.18949 7.300059e-05 0.00646578 0.8808736 0.06431352 881 0.2342812 adipose_0yr
chr1:194019726:A_G DUSP27 3.336526 0.00130139 0.04549942 0.7000882 1 1049 1 adipose_0yr
chr1:194061746:G_A MAEL -2.791474 0.006594798 0.1233584 -1.083529 1 688 1 adipose_0yr
chr1:194074352:A_T ILDR2 3.309469 0.001416632 0.04800055 0.4964718 0.9293108 656 1 adipose_0yr
chr1:194144276:G_A LOC103879877 -3.631972 0.0005013525 0.02454026 -0.508846 0.3283859 655 0.7872259 adipose_0yr
chr1:194228451:C_T TADA1 3.939222 0.0001767667 0.01203105 1.066106 0.1320448 747 0.4038076 adipose_0yr
chr1:194238345:A_G POGK 4.623982 1.468871e-05 0.001994397 0.6394446 0.01263229 860 0.06588136 adipose_0yr
chr1:194759162:T_C FAM78B -2.72268 0.007985761 0.1374535 -0.3150709 1 880 1 adipose_0yr
chr1:195160921:G_A UCK2 3.259658 0.001654264 0.05231739 0.3725487 1 1166 1 adipose_0yr
chr1:195301142:T_C TMCO1 -3.183748 0.002089286 0.06123433 -0.3365417 1 945 1 adipose_0yr
chr1:195370113:G_A MGST3 3.646757 0.0004773701 0.02365202 0.3953684 0.3838055 804 0.8851167 adipose_0yr
chr1:195380558:C_T LOC103879794 -7.701594 3.553433e-11 6.556655e-08 -0.9393743 2.697055e-08 759 9.756128e-07 adipose_0yr
chr1:195420395:G_A LOC101015767 -2.922927 0.00453571 0.09866262 -0.4335774 1 853 1 adipose_0yr
chr1:195529436:T_G RXRG 3.205652 0.001953869 0.05854416 0.5115824 1 873 1 adipose_0yr
chr1:195757445:C_T LOC101014470 -3.127826 0.00247585 0.06827807 -0.5773831 1 795 1 adipose_0yr
chr1:196076486:C_T PBX1 2.966304 0.003998932 0.09171711 0.3134213 1 1179 1 adipose_0yr
chr1:197104906:G_A LOC101010784 -2.414674 0.01809117 0.2177309 -0.7148497 1 873 1 adipose_0yr
chr1:197664531:G_T NUF2 2.870864 0.005267562 0.1078041 0.5427027 1 538 1 adipose_0yr
chr1:197767590:T_C RGS5 -3.608228 0.0005422779 0.0258287 -0.6083441 0.4267727 787 0.9565286 adipose_0yr
chr1:197886164:C_T RGS4 -3.440516 0.000935523 0.03664787 -0.3603393 0.672641 719 1 adipose_0yr
chr1:198090618:G_A CCDC190 -4.086073 0.0001055917 0.00840479 -0.6624854 0.1123495 1064 0.357701 adipose_0yr
chr1:198267766:G_A RHOU 3.454851 0.0008934716 0.03566794 0.3403777 0.9032998 1011 1 adipose_0yr
chr1:198676624:A_G LOC116271619 -3.480827 0.0008217846 0.03379106 -0.8636637 0.7642597 930 1 adipose_0yr
chr1:198608846:T_C RAB4A 3.567865 0.0006192175 0.02830493 0.579604 0.5746339 928 1 adipose_0yr
chr1:198750126:C_A CCSAP 6.887437 1.289002e-09 1.296242e-06 0.7003777 1.281268e-06 994 2.865029e-05 adipose_0yr
chr1:198936826:C_T ACTA1 -2.737287 0.007669788 0.1347099 -0.2998986 1 1177 1 adipose_0yr
chr1:198916521:C_G NUP133 4.167842 7.889752e-05 0.006835978 0.5366076 0.09720175 1232 0.3194112 adipose_0yr
chr1:198837124:G_A ABCB10 -2.275835 0.02559988 0.2607004 -0.3470134 1 1062 1 adipose_0yr
chr1:199007516:T_C TAF5L -3.236578 0.00177661 0.05479925 -0.4294746 1 975 1 adipose_0yr
chr1:199047957:C_A URB2 -5.958392 6.952535e-08 2.972738e-05 -0.5247462 6.125183e-05 881 0.000785922 adipose_0yr
chr1:199490251:A_C GALNT2 -3.741333 0.0003479118 0.01910858 -0.5135162 0.3451285 992 0.8186254 adipose_0yr
chr1:199769042:C_T PGBD5 5.231286 1.377973e-06 0.0003170007 0.753304 0.001562621 1134 0.0119012 adipose_0yr
chr1:200091828:G_A COG2 -3.333575 0.001313518 0.04580676 -0.5856681 1 1117 1 adipose_0yr
chr1:200164741:A_G AGT 3.846399 0.0002434623 0.01499688 0.4296869 0.3130925 1286 0.7599041 adipose_0yr
chr1:200241329:G_A CAPN9 2.99559 0.003670443 0.08712901 0.5377431 1 1215 1 adipose_0yr
chr1:200237381:C_T C1H1orf198 -3.465001 0.0008647845 0.03489921 -0.6750876 0.8993759 1040 1 adipose_0yr
chr1:200336778:G_A LOC103880761 -2.775118 0.006903765 0.1267365 -0.5136712 1 863 1 adipose_0yr
chr1:200342150:C_T TTC13 3.378781 0.001138901 0.0416784 0.4966734 0.8792318 772 1 adipose_0yr
chr1:200395531:C_T ARV1 4.571373 1.791272e-05 0.002330662 0.5619873 0.01060433 592 0.05732846 adipose_0yr
chr1:200437522:G_A FAM89A -4.967503 3.914956e-06 0.0007097095 -0.4126844 0.002897067 740 0.01971196 adipose_0yr
chr1:200616549:G_A LOC103880755 4.139366 8.735676e-05 0.007386602 0.9009009 0.09932464 1137 0.3245709 adipose_0yr
chr1:200641874:T_C C1H1orf131 5.554015 3.726782e-07 0.0001103061 1.714701 0.0003778957 1014 0.003645716 adipose_0yr
chr1:200585607:C_T GNPAT -2.758066 0.007239923 0.1299652 -0.2738981 1 994 1 adipose_0yr
chr1:200844546:A_G EXOC8 2.27489 0.02565926 0.2609073 0.4874026 1 747 1 adipose_0yr
chr1:200757455:T_A SPRTN -5.255805 1.249046e-06 0.0002921474 -0.8764845 0.0009442789 756 0.007848424 adipose_0yr
chr1:200874808:A_G EGLN1 2.855471 0.005503907 0.1107626 0.3337834 1 777 1 adipose_0yr
chr1:200907041:C_A TSNAX 3.053766 0.003090822 0.07793503 0.2910663 1 894 1 adipose_0yr
chr1:201151943:G_A DISC1 -2.597111 0.01123289 0.1675617 -0.5395942 1 302 1 adipose_0yr
chr1:201826489:A_G SIPA1L2 3.964243 0.000162032 0.01130704 0.4407462 0.1521481 939 0.4481613 adipose_0yr
chr1:202330197:G_A MAP10 4.391221 3.503186e-05 0.003788264 0.9517951 0.03906052 1115 0.1595989 adipose_0yr
chr1:202478914:C_T NTPCR -6.485998 7.356766e-09 5.205975e-06 -0.7985915 7.695177e-06 1046 0.0001334016 adipose_0yr
chr1:202570197:T_C PCNX2 3.220196 0.001868539 0.05679231 0.5407866 1 1039 1 adipose_0yr
chr1:202853975:G_A MAP3K21 -4.41564 3.20134e-05 0.003549834 -0.8084291 0.03258964 1018 0.1384303 adipose_0yr
chr1:203209073:C_G KCNK1 3.600752 0.0005558075 0.02626943 0.3870535 0.6447367 1160 1 adipose_0yr
chr1:203602636:G_A LOC100999752 -3.796608 0.0002885467 0.01674974 -0.5755156 0.2986458 1035 0.7337412 adipose_0yr
chr1:203762158:A_T LOC116271650 -4.589774 1.671377e-05 0.002211875 -0.5914853 0.01726533 1033 0.08464329 adipose_0yr
chr1:203932843:G_A LOC103880684 6.312221 1.550933e-08 9.46835e-06 0.4662635 1.560238e-05 1006 0.000241881 adipose_0yr
chr1:203849394:A_G LOC100997748 5.6359 2.661697e-07 8.493208e-05 0.664699 0.0002693637 1012 0.002771258 adipose_0yr
chr1:203891783:T_C TARBP1 7.099436 5.09231e-10 6.012926e-07 0.6656205 5.667741e-07 1113 1.406537e-05 adipose_0yr
chr1:204042929:A_G IRF2BP2 -2.01423 0.04743293 0.3498905 -0.5108269 1 670 1 adipose_0yr
chr1:204010570:T_C LOC103880675 3.320959 0.001366567 0.04688606 0.6771862 0.8759695 641 1 adipose_0yr
chr1:204132830:A_C LOC101026383 3.156355 0.002270996 0.06467173 0.5625923 1 760 1 adipose_0yr
chr1:204286504:A_G LOC103880666 -4.185391 7.40836e-05 0.006530762 -0.6596898 0.07208334 973 0.2558346 adipose_0yr
chr1:204340321:G_A LOC116271656 3.107237 0.002634249 0.07066892 0.9135886 1 934 1 adipose_0yr
chr1:204517564:G_A LOC103880662 -4.416207 3.194639e-05 0.003543891 -0.619239 0.02903927 909 0.1269952 adipose_0yr
chr1:204494810:G_A LOC110741970 -4.732961 9.703563e-06 0.001451484 -0.6877061 0.008772021 904 0.04909469 adipose_0yr
chr1:204564825:G_T LOC103880659 -2.928732 0.004460209 0.097565 -0.4749771 1 859 1 adipose_0yr
chr1:204574118:G_A TOMM20 -2.529486 0.01343913 0.1851748 -0.2511405 1 790 1 adipose_0yr
chr1:204571351:T_C LOC116272198 3.790357 0.0002947406 0.01697048 0.6484214 0.221645 752 0.5903975 adipose_0yr
chr1:204633966:C_T RBM34 4.969494 3.884569e-06 0.0007050057 0.4645491 0.002820197 726 0.01929238 adipose_0yr
chr1:204696130:A_T ARID4B -2.89969 0.004849916 0.1026618 -0.3614322 1 677 1 adipose_0yr
chr1:204814455:T_C GGPS1 -5.346827 8.659443e-07 0.0002194139 -0.5823548 0.0005888422 680 0.0053105 adipose_0yr
chr1:204771515:G_A LOC108583578 2.881198 0.005114172 0.1059168 0.927065 1 741 1 adipose_0yr
chr1:204862911:G_T TBCE 5.984003 6.242732e-08 2.70508e-05 1.116052 4.644593e-05 744 0.0006148403 adipose_0yr
chr1:204832026:T_C B3GALNT2 3.891826 0.0002082711 0.01337135 0.5652138 0.1816124 872 0.5096557 adipose_0yr
chr1:205079496:T_G LYST -2.166307 0.03334156 0.2962956 -0.4544349 1 773 1 adipose_0yr
chr1:205370104:C_A NID1 -4.08879 0.0001045795 0.008374116 -0.2650474 0.1076123 1029 0.3457129 adipose_0yr
chr1:205531318:G_A LOC101018750 5.375058 7.725435e-07 0.0001987145 1.575604 0.001031346 1335 0.008447798 adipose_0yr
chr1:205687746:A_G GPR137B -7.288966 2.210436e-10 3.130398e-07 -0.9435971 2.882408e-07 1304 7.819957e-06 adipose_0yr
chr1:205689759:A_G ERO1B -3.699178 0.0004008325 0.02097231 -0.4954952 0.4236799 1057 0.9512795 adipose_0yr
chr1:205791417:C_T EDARADD -3.673622 0.0004365589 0.02228774 -1.322856 0.4164772 954 0.9384905 adipose_0yr
chr1:205976032:A_T LGALS8 -4.794318 7.667805e-06 0.001202055 -0.4603502 0.008051196 1050 0.04578075 adipose_0yr
chr1:206003562:G_A HEATR1 -3.768889 0.0003169928 0.01788807 -0.412698 0.3613718 1140 0.8469513 adipose_0yr
chr1:206060276:T_G ACTN2 5.505815 4.539395e-07 0.0001312993 0.728526 0.0006110025 1346 0.005473944 adipose_0yr
chr1:206154343:G_A MTR 3.384041 0.001120068 0.04114222 0.4744396 1 1034 1 adipose_0yr
chr1:206423179:T_C RYR2 -2.90574 0.004766237 0.1016234 -0.2590287 1 1144 1 adipose_0yr
chr1:208243447:A_G LOC101011246 -4.100363 0.0001003715 0.008142546 -0.6850767 0.1271707 1267 0.3931513 adipose_0yr
chr1:208835174:G_A CHRM3 -4.67304 1.219508e-05 0.001724419 -0.5800593 0.013378 1097 0.06896526 adipose_0yr
chr1:209573128:T_C FMN2 -3.689673 0.0004137828 0.02144259 -0.3584552 0.6003988 1451 1 adipose_0yr
chr1:209979704:A_G GREM2 -4.499545 2.344346e-05 0.002849387 -0.5933063 0.02285737 975 0.1052612 adipose_0yr
chr1:210288317:C_T RGS7 -4.545588 1.973422e-05 0.002507139 -0.6865327 0.02119455 1074 0.0991971 adipose_0yr
chr1:210905804:T_C FH 4.337132 4.273052e-05 0.004363963 0.336196 0.04157679 973 0.1677041 adipose_0yr
chr1:210927100:C_T KMO -3.717907 0.0003764379 0.02011947 -0.2577989 0.3557338 945 0.8369592 adipose_0yr
chr1:211047296:A_G OPN3 -3.774083 0.0003114665 0.01764734 -0.7479915 0.2828116 908 0.7060366 adipose_0yr
chr1:211008403:A_G CHML 3.104751 0.002654009 0.07099652 0.6926407 1 938 1 adipose_0yr
chr1:211115710:A_G WDR64 -4.811561 7.174994e-06 0.001145227 -0.8399143 0.006787544 946 0.03973641 adipose_0yr
chr1:211375013:C_T EXO1 -2.558554 0.01244691 0.1774418 -0.4385244 1 577 1 adipose_0yr
chr1:211471802:G_A MAP1LC3C 3.254635 0.001680196 0.05289001 0.6645098 1 957 1 adipose_0yr
chr1:211675874:C_T PLD5 -4.049277 0.0001202625 0.009202075 -0.5921061 0.1565817 1302 0.4576071 adipose_0yr
chr1:211642099:C_A LOC103880464 -3.444007 0.0009251136 0.03633548 -0.9207508 1 1478 1 adipose_0yr
chr1:212564289:T_A CEP170 3.103714 0.002662283 0.07117452 0.4216798 1 710 1 adipose_0yr
chr1:212739963:G_A SDCCAG8 3.694411 0.000407279 0.02120616 0.6346151 0.2345927 576 0.6150501 adipose_0yr
chr1:212952424:T_C AKT3 -2.87905 0.005145713 0.1062833 -0.3126523 1 561 1 adipose_0yr
chr1:213507876:T_C ZBTB18 -4.572945 1.780712e-05 0.002320523 -0.6523903 0.01492237 838 0.07515177 adipose_0yr
chr1:213622621:A_T LOC108583458 3.160585 0.002242004 0.06413032 0.7271765 1 821 1 adipose_0yr
chr1:213942447:A_G ADSS2 6.105376 3.740008e-08 1.917806e-05 0.8207286 3.257547e-05 871 0.0004540709 adipose_0yr
chr1:213911055:A_G CATSPERE -4.84717 6.252979e-06 0.001023257 -0.9509429 0.005014889 802 0.03105014 adipose_0yr
chr1:214009256:T_C DESI2 -3.555633 0.0006445098 0.02908259 -0.4032891 0.4498679 698 0.9934539 adipose_0yr
chr1:214375232:G_A LOC101019361 -4.810952 7.191843e-06 0.001147093 -0.6443084 0.006300054 876 0.03746484 adipose_0yr
chr1:214387184:C_T HNRNPU -3.284581 0.001531042 0.0502895 -0.5764012 1 909 1 adipose_0yr
chr1:214386920:A_T LOC103880323 2.985926 0.003775973 0.08851641 0.5589186 1 956 1 adipose_0yr
chr1:214403637:T_C EFCAB2 -5.920976 8.134877e-08 3.378898e-05 -0.9084538 7.760673e-05 954 0.0009561706 adipose_0yr
chr1:214678120:G_A LOC101017432 -3.7996 0.0002856263 0.01665662 -1.311269 0.379883 1330 0.8786024 adipose_0yr
chr1:215332502:A_G SMYD3 -3.278243 0.001561534 0.0507179 -0.4974163 1 1291 1 adipose_0yr
chr1:216088607:T_C TFB2M 3.962312 0.0001631258 0.01136589 0.5012956 0.1564376 959 0.4574294 adipose_0yr
chr1:216013276:A_C LOC116271718 2.685717 0.008839166 0.1457514 0.8497308 1 941 1 adipose_0yr
chr1:216013300:G_A LOC116268617 4.259387 5.672214e-05 0.005358704 0.7663794 0.06273469 1106 0.2300919 adipose_0yr
chr1:216201387:G_A SCCPDH -9.615121 6.953907e-15 8.542237e-11 -0.9340467 8.261242e-12 1188 7.973967e-10 adipose_0yr
chr1:216249220:G_A LOC110742049 5.813884 1.272853e-07 4.738925e-05 1.149249 0.0001532515 1204 0.00170944 adipose_0yr
chr1:216399013:G_C AHCTF1 -2.852378 0.005552549 0.1114218 -0.2995384 1 1051 1 adipose_0yr
chr1:216445743:C_T ZNF496 6.104585 3.752552e-08 1.923794e-05 0.4714374 3.017052e-05 804 0.0004245534 adipose_0yr
chr1:216555379:T_C LOC101010061 -6.609425 4.317706e-09 3.52814e-06 -0.6845078 3.795263e-06 879 7.217764e-05 adipose_0yr
chr1:216551290:C_T LOC101010424 8.318749 2.267667e-12 7.580508e-09 0.9176008 2.462687e-09 1086 1.177862e-07 adipose_0yr
chr1:216507586:C_T ZNF124 4.843669 6.33825e-06 0.001034166 1.040605 0.007764356 1225 0.04446564 adipose_0yr
chr1:216670368:A_G LOC116271736 3.869281 0.0002250792 0.01416889 1.167038 0.3108343 1381 0.7564305 adipose_0yr
chr1:216635646:C_T C1H1orf229 -3.588299 0.0005790572 0.02695856 -0.524337 0.8674277 1498 1 adipose_0yr
chr1:216658057:A_G LOC116271734 -5.25421 1.257062e-06 0.0002933742 -0.5828481 0.001919534 1527 0.01408342 adipose_0yr
chr1:216664466:C_A ZNF669 3.604795 0.0005484504 0.02603794 0.5375637 0.840226 1532 1 adipose_0yr
chr1:216793064:G_T ZNF670 -3.38917 0.001101987 0.04065723 -0.5785199 1 1559 1 adipose_0yr
chr1:216739107:A_T PRIM1 -3.913248 0.0001934178 0.01279412 -0.4560928 0.2878057 1488 0.7146035 adipose_0yr
chr1:216757738:T_C LOC101011841 3.985306 0.0001505482 0.01074615 1.27187 0.2110686 1402 0.5696509 adipose_0yr
chr1:216758540:G_A NLRP3 2.804147 0.00636419 0.120736 0.2427665 1 987 1 adipose_0yr
chr1:216908633:T_C LOC103880245 7.787372 2.426498e-11 4.74088e-08 1.038333 2.215392e-08 913 8.151965e-07 adipose_0yr
chr1:216914814:G_T GCSAML -6.293806 1.677934e-08 1.01794e-05 -0.8043302 1.439668e-05 858 0.0002253719 adipose_0yr
chr1:216948451:T_C LOC101006921 2.312729 0.02337488 0.2485229 0.7248684 1 829 1 adipose_0yr
chr1:217124148:G_A LOC103881619 -5.427398 6.248121e-07 0.0001668531 -0.8209688 0.0004892279 783 0.004548446 adipose_0yr
chr1:217277209:C_T TRIM58 4.471329 2.604174e-05 0.003066178 0.5711545 0.04507825 1731 0.1783839 adipose_0yr
chr1:217328512:A_C LOC101003803 -4.931199 4.511484e-06 0.000791394 -0.7096382 0.005409269 1199 0.03308957 adipose_0yr
chr1:217559694:G_A LOC100999750 -5.907546 8.605943e-08 3.468301e-05 -0.8197816 0.000123065 1430 0.001417166 adipose_0yr
chr1:217726738:C_T LOC100999458 8.630524 5.627193e-13 2.527598e-09 1.265522 1.188463e-09 2112 6.237159e-08 adipose_0yr
chr1:217982309:T_C LOC101025436 5.948967 7.233323e-08 3.066369e-05 0.9821623 0.0001197838 1656 0.001381037 adipose_0yr
chr1:218148369:G_C SH3BP5L 4.028169 0.0001295424 0.009713787 0.5669116 0.1120541 865 0.3572175 adipose_0yr
chr1:218115066:G_A ZNF672 7.415805 1.262075e-10 1.968004e-07 0.7524377 9.415083e-08 746 2.893519e-06 adipose_0yr
chr1:218155623:C_T ZNF692 -7.999581 9.428077e-12 2.273597e-08 -0.685582 6.222531e-09 660 2.638463e-07 adipose_0yr
chr1:218150268:A_C LOC116271812 4.549641 1.943647e-05 0.002476769 1.198062 0.0119923 617 0.06331724 adipose_0yr
chr2:197066:G_T ROBO2 3.725822 0.0003665593 0.01758357 0.8377371 0.423376 1155 0.9509127 adipose_0yr
chr2:784412:G_T LOC108583914 -3.295074 0.001481788 0.04598864 -0.8537664 1 977 1 adipose_0yr
chr2:2895749:C_A ROBO1 -3.09336 0.002746295 0.06809015 -0.7859511 1 1044 1 adipose_0yr
chr2:5594523:G_T LOC108584420 -3.108232 0.002626382 0.06601069 -0.5135912 1 1165 1 adipose_0yr
chr2:5742653:G_A LOC103880869 -5.092482 2.394101e-06 0.0003245464 -0.7345181 0.002652664 1108 0.01834138 adipose_0yr
chr2:5717687:C_T GBE1 3.666159 0.0004475496 0.02033586 0.4948333 0.5307938 1186 1 adipose_0yr
chr2:6172591:T_G LOC101026494 2.208931 0.03011436 0.2769718 0.7686842 1 982 1 adipose_0yr
chr2:6443924:T_C LOC110742497 2.405266 0.01852974 0.2129436 0.5220665 1 1045 1 adipose_0yr
chr2:9178463:G_A CADM2 -1.622859 0.1086547 0.4981131 -0.2815574 1 1067 1 adipose_0yr
chr2:10830075:A_G LOC100998797 2.997155 0.003653616 0.08254488 0.4809374 1 1147 1 adipose_0yr
chr2:11043583:A_G VGLL3 -3.961905 0.0001633572 0.009819757 -0.4417282 0.1881875 1152 0.5231249 adipose_0yr
chr2:11271817:C_G CHMP2B -3.197263 0.002004735 0.05597755 -0.342258 1 1219 1 adipose_0yr
chr2:11377127:T_C POU1F1 -4.261828 5.622218e-05 0.004318787 -0.8435712 0.0671855 1195 0.2419049 adipose_0yr
chr2:12157021:C_A CGGBP1 3.423393 0.0009882024 0.03584244 0.3828295 0.8162551 826 1 adipose_0yr
chr2:12257682:T_C ZNF654 -3.34555 0.001264957 0.04147196 -0.4998094 1 805 1 adipose_0yr
chr2:12317544:G_T C2H3orf38 2.876183 0.005188083 0.1020529 0.5512818 1 910 1 adipose_0yr
chr2:13189384:T_A EPHA3 -3.330266 0.001327243 0.04284063 -0.4372463 1 1101 1 adipose_0yr
chr2:14261824:A_G PROS1 -4.195902 7.133727e-05 0.005194538 -0.5036414 0.07147995 1002 0.2540216 adipose_0yr
chr2:14267073:T_G ARL13B 4.197205 7.100371e-05 0.005175743 0.5605438 0.06589144 928 0.2387104 adipose_0yr
chr2:14290481:G_A DHFR2 2.270049 0.02596527 0.2557637 0.5472185 1 974 1 adipose_0yr
chr2:14286007:G_A NSUN3 3.158843 0.002253903 0.05975553 0.5102544 1 980 1 adipose_0yr
chr2:17205381:T_C LOC101012072 -3.214845 0.001899524 0.05402192 -1.18067 1 1221 1 adipose_0yr
chr2:17839644:C_T ARL6 3.093703 0.002743475 0.06803994 0.4090532 1 837 1 adipose_0yr
chr2:17987678:G_A CRYBG3 -2.713469 0.008191093 0.1344181 -0.2742899 1 835 1 adipose_0yr
chr2:17950772:C_T LOC103881073 -2.266187 0.02621171 0.257094 -0.8563958 1 849 1 adipose_0yr
chr2:18097511:A_C RIOX2 3.626049 0.0005112777 0.02237994 0.2578563 0.4212928 824 0.9467875 adipose_0yr
chr2:18570761:T_C CLDND1 2.82792 0.005951423 0.1105606 0.2195234 1 1014 1 adipose_0yr
chr2:18456868:T_A GPR15 2.597604 0.01121809 0.1620393 0.9613526 1 969 1 adipose_0yr
chr2:18560594:C_T CPOX 6.271134 1.848504e-08 5.252133e-06 0.7497121 2.086961e-05 1129 0.0003083565 adipose_0yr
chr2:18555427:A_G LOC103881149 5.076809 2.54716e-06 0.0003390422 0.6487014 0.003410648 1339 0.0225669 adipose_0yr
chr2:18720782:G_A ST3GAL6 -3.956614 0.0001663951 0.009978954 -0.5921845 0.2015044 1211 0.5505685 adipose_0yr
chr2:18774975:T_C DCBLD2 -3.741854 0.000347301 0.01702317 -0.614131 0.3559835 1025 0.8373096 adipose_0yr
chr2:18947425:A_G LOC116273704 3.536191 0.0006867304 0.0276536 0.8042149 0.8364377 1218 1 adipose_0yr
chr2:19649104:G_A LOC116272955 2.826065 0.005982733 0.1109203 0.4720124 1 650 1 adipose_0yr
chr2:19610663:T_C COL8A1 -2.581811 0.0117012 0.1659689 -0.2215669 1 653 1 adipose_0yr
chr2:19760504:G_A CMSS1 -4.589359 1.673994e-05 0.00163432 -0.7373076 0.009508286 568 0.05254176 adipose_0yr
chr2:19836067:C_T FILIP1L 2.528463 0.01347533 0.179384 0.4241425 1 578 1 adipose_0yr
chr2:20298151:G_C TBC1D23 -3.210107 0.001927353 0.0544609 -0.4656696 1 845 1 adipose_0yr
chr2:20279732:A_G NIT2 -15.71291 7.016116e-26 8.663669e-20 -1.108706 5.626925e-23 802 1.08082e-19 adipose_0yr
chr2:20299998:G_T TOMM70 -4.517414 2.192991e-05 0.002033612 -0.5216784 0.01712726 781 0.0840952 adipose_0yr
chr2:20343876:T_G LNP1 3.1404 0.002383519 0.06183768 0.5626573 1 871 1 adipose_0yr
chr2:20444624:C_T TMEM45A 2.705588 0.008370571 0.1361816 0.2541155 1 888 1 adipose_0yr
chr2:20628541:C_T TFG 3.767852 0.0003181076 0.01588767 0.5897545 0.3480097 1094 0.8234024 adipose_0yr
chr2:20752840:G_A ABI3BP 2.821005 0.00606888 0.1118649 0.2799872 1 1079 1 adipose_0yr
chr2:21163034:T_C IMPG2 -4.458248 2.733906e-05 0.002414283 -1.572495 0.02796785 1023 0.1231843 adipose_0yr
chr2:21343913:A_G SENP7 -3.395323 0.00108066 0.03758945 -0.5527041 0.7964467 737 1 adipose_0yr
chr2:21485105:C_T LOC103881387 -3.331449 0.001322321 0.04275658 -0.8069268 1 1042 1 adipose_0yr
chr2:21492307:G_A TRMT10C 3.651467 0.0004699624 0.02111179 1.190277 0.486881 1036 1 adipose_0yr
chr2:21530196:G_A PCNP -4.156458 8.218019e-05 0.00580173 -0.7559539 0.08768626 1067 0.295671 adipose_0yr
chr2:21484310:A_C ZBTB11 -3.568349 0.0006182367 0.02573796 -0.5489897 0.6435844 1041 1 adipose_0yr
chr2:21569361:A_C LOC116273711 -2.766548 0.007070879 0.1236201 -1.11007 1 940 1 adipose_0yr
chr2:21592815:T_C RPL24 3.603457 0.0005508754 0.02362745 0.2083731 0.5205773 945 1 adipose_0yr
chr2:21619357:G_A CEP97 3.40234 0.001056811 0.03716063 0.6724042 0.9120279 863 1 adipose_0yr
chr2:21690191:A_G NXPE3 8.720068 3.770689e-13 4.168431e-10 0.9047969 2.854412e-10 757 1.702719e-08 adipose_0yr
chr2:21663070:T_C NFKBIZ 2.279693 0.02535876 0.2525379 0.3712601 1 851 1 adipose_0yr
chr2:25228430:G_A ALCAM -4.253662 5.79113e-05 0.00443337 -0.5580709 0.08397138 1450 0.2863542 adipose_0yr
chr2:25461487:G_T CBLB 4.610193 1.547457e-05 0.001528303 0.4789352 0.01586144 1025 0.07892913 adipose_0yr
chr2:25692788:A_T LOC103881514 -4.317914 4.584113e-05 0.003637478 -0.5721541 0.04020267 877 0.1630861 adipose_0yr
chr2:25729193:C_T LOC110742159 10.75293 4.602744e-17 1.495679e-13 1.103641 5.09984e-14 1108 9.241295e-12 adipose_0yr
chr2:26231499:C_T LOC103881546 -2.498905 0.01455941 0.1877975 -0.4298162 1 1120 1 adipose_0yr
chr2:26577231:C_A LOC103881557 2.835046 0.005832581 0.1089982 0.4942399 1 873 1 adipose_0yr
chr2:26919981:T_G LOC101016867 4.184689 7.427058e-05 0.005352891 0.7499112 0.06884882 927 0.2465874 adipose_0yr
chr2:27079757:A_G LOC101017196 -2.757083 0.007259757 0.1253148 -0.5914199 1 869 1 adipose_0yr
chr2:27358875:A_G BBX -2.522845 0.01367562 0.1812355 -0.5124647 1 858 1 adipose_0yr
chr2:27769644:A_G LOC108584465 -5.660524 2.404628e-07 4.713911e-05 -0.806138 0.0001904466 792 0.00206906 adipose_0yr
chr2:27782838:G_A CD47 3.761505 0.0003250113 0.01616839 0.3711968 0.2567589 790 0.6560895 adipose_0yr
chr2:27941717:A_T IFT57 4.474625 2.572436e-05 0.00229915 0.5330527 0.01916465 745 0.09193513 adipose_0yr
chr2:28063798:T_G MYH15 3.067861 0.002963815 0.07182396 0.8779568 1 666 1 adipose_0yr
chr2:28319199:G_A CIP2A -4.397608 3.421679e-05 0.002907495 -0.6874305 0.02316477 677 0.1062945 adipose_0yr
chr2:28364181:A_T DZIP3 -5.607203 2.995548e-07 5.574943e-05 -0.4926804 0.0002351505 785 0.002461456 adipose_0yr
chr2:28862185:G_A LOC116273717 -2.568948 0.01210851 0.1689688 -0.3628648 1 1104 1 adipose_0yr
chr2:28927708:A_G LOC101022389 3.511185 0.0007448977 0.02903156 0.3084831 0.8290711 1113 1 adipose_0yr
chr2:28948656:T_A DPPA2 3.462069 0.0008729808 0.03262052 1.19973 0.9166299 1050 1 adipose_0yr
chr2:29754542:A_C LOC101023451 -5.011166 3.298962e-06 0.0004244257 -0.7257394 0.003971951 1204 0.02565341 adipose_0yr
chr2:29787514:G_C LOC116273718 3.731193 0.0003599964 0.01734286 0.6039825 0.4190358 1164 0.9428182 adipose_0yr
chr2:30701852:T_G NECTIN3 -2.412018 0.01821404 0.2109659 -0.5174474 1 659 1 adipose_0yr
chr2:31286988:G_A CD96 3.63102 0.0005029359 0.02212519 0.4003098 0.5145034 1023 1 adipose_0yr
chr2:31399439:G_A ZBED2 -3.009048 0.003528034 0.0805164 -0.4152306 1 1031 1 adipose_0yr
chr2:31475741:C_T PLCXD2 -3.478475 0.0008280438 0.0315048 -0.7319526 0.7618003 920 1 adipose_0yr
chr2:31394778:A_G LOC116273720 2.628017 0.01033829 0.1542907 0.6360376 1 869 1 adipose_0yr
chr2:31377039:A_G PHLDB2 3.763762 0.0003225401 0.01605876 0.3371619 0.2467432 765 0.6377077 adipose_0yr
chr2:31595851:G_A LOC116273721 -2.826464 0.005975984 0.1108498 -1.001306 1 693 1 adipose_0yr
chr2:31753339:G_C ABHD10 -4.207447 6.843359e-05 0.00504679 -0.6813416 0.06384854 933 0.2330391 adipose_0yr
chr2:31624911:T_C TAGLN3 3.746102 0.0003423626 0.01687318 1.149686 0.3560571 1040 0.8373096 adipose_0yr
chr2:31834558:C_T C2H3orf52 3.291077 0.00150037 0.04622142 1.050263 1 1135 1 adipose_0yr
chr2:31802055:G_A GCSAM -3.452081 0.0009014562 0.03327175 -0.8296649 0.9934047 1102 1 adipose_0yr
chr2:32083136:T_C CD200 4.011448 0.0001373781 0.008587083 0.5326057 0.1218544 887 0.3800876 adipose_0yr
chr2:32178627:A_G BTLA 2.639365 0.01002638 0.1517449 0.305649 1 834 1 adipose_0yr
chr2:32185812:C_T ATG3 2.405103 0.0185374 0.2129596 0.1625335 1 721 1 adipose_0yr
chr2:32293850:A_G SLC35A5 2.806408 0.006323826 0.1149858 0.2809831 1 673 1 adipose_0yr
chr2:32401267:C_T LOC103881830 4.418626 3.1662e-05 0.002717523 0.7162754 0.02102357 664 0.09861311 adipose_0yr
chr2:32384448:G_A CCDC80 -2.759222 0.007216664 0.1248905 -0.3822297 1 674 1 adipose_0yr
chr2:32469574:G_A LOC101003331 3.085122 0.00281489 0.06939852 0.2764482 1 867 1 adipose_0yr
chr2:32664237:A_T LOC101000782 2.464887 0.01590355 0.1966789 0.4162685 1 1190 1 adipose_0yr
chr2:32729279:C_T GTPBP8 14.53803 6.556269e-24 7.359853e-19 1.217418 7.657722e-21 1168 9.805968e-18 adipose_0yr
chr2:32741151:T_G NEPRO 10.07971 8.867934e-16 2.070007e-12 0.8791317 1.081001e-12 1219 1.348303e-10 adipose_0yr
chr2:32805117:C_T LOC103881835 4.970177 3.874189e-06 0.0004872624 1.027281 0.004532802 1170 0.02849953 adipose_0yr
chr2:32973199:G_A BOC 3.283772 0.001534904 0.0470657 0.3532156 1 714 1 adipose_0yr
chr2:33062804:G_A CFAP44 3.724225 0.0003685322 0.01764599 0.9208684 0.2848754 773 0.7100022 adipose_0yr
chr2:33173602:T_C SPICE1 -6.720879 2.662978e-09 9.807067e-07 -1.366792 2.75352e-06 1034 5.492171e-05 adipose_0yr
chr2:33226285:G_T SIDT1 3.049072 0.003134234 0.07444606 0.882831 1 1051 1 adipose_0yr
chr2:33288599:A_G LOC116273723 -4.012299 0.000136969 0.008571486 -0.514658 0.1238199 904 0.3847191 adipose_0yr
chr2:33315457:T_C USF3 -3.915197 0.0001921181 0.01121452 -0.7159477 0.1644531 856 0.4742253 adipose_0yr
chr2:33347453:T_C NAA50 -3.134725 0.002424787 0.0624713 -0.3193179 1 636 1 adipose_0yr
chr2:33488491:T_C ATP6V1A -3.944363 0.0001736385 0.01035812 -0.3786731 0.1151223 663 0.3643549 adipose_0yr
chr2:33554483:C_T GRAMD1C -3.314636 0.001393911 0.04418649 -0.555323 1 749 1 adipose_0yr
chr2:33553530:C_T ZDHHC23 -3.352264 0.001238476 0.04084013 -0.8376052 0.9325722 753 1 adipose_0yr
chr2:33660505:C_T CCDC191 -5.697664 2.062448e-07 4.118305e-05 -0.8721951 0.0001484962 720 0.001661221 adipose_0yr
chr2:33714327:G_T QTRT2 3.310938 0.001410137 0.04448033 0.3439482 1 753 1 adipose_0yr
chr2:33990611:T_C TIGIT 2.797916 0.006476633 0.1168296 0.549982 1 800 1 adipose_0yr
chr2:34107880:T_G ZBTB20 3.630697 0.0005034728 0.02212519 1.014939 0.3927088 780 0.9004596 adipose_0yr
chr2:35034964:C_T LSAMP -3.535317 0.0006886899 0.02771422 -0.6764763 0.433186 629 0.9671892 adipose_0yr
chr2:35102837:G_A GAP43 -3.027876 0.00333739 0.07732309 -0.4310655 1 671 1 adipose_0yr
chr2:35843981:C_T LOC116273158 -5.093073 2.38851e-06 0.0003238952 -1.32926 0.002691851 1127 0.01854558 adipose_0yr
chr2:36666259:G_C LOC101016133 2.956448 0.004115474 0.08891424 0.6787086 1 1079 1 adipose_0yr
chr2:38729789:G_C IGSF11 3.839059 0.0002496572 0.01326746 1.045654 0.2132073 854 0.5735694 adipose_0yr
chr2:38992052:A_G UPK1B 3.34189 0.001279618 0.04171889 0.5352387 1 1059 1 adipose_0yr
chr2:39103412:T_C B4GALT4 5.023363 3.144529e-06 0.0004060378 0.9815993 0.003116228 991 0.02092885 adipose_0yr
chr2:39181977:A_C ARHGAP31 -4.029095 0.0001291214 0.008179458 -0.4086458 0.1252477 970 0.3884014 adipose_0yr
chr2:39332240:A_G TMEM39A 2.842705 0.005707276 0.1076099 0.3925832 1 800 1 adipose_0yr
chr2:39322053:G_T POGLUT1 4.506361 2.285457e-05 0.002103404 0.5725671 0.01739233 761 0.08517895 adipose_0yr
chr2:39278836:G_A TIMMDC1 6.324425 1.472052e-08 4.274989e-06 1.518199 9.583059e-06 651 0.0001606671 adipose_0yr
chr2:39366244:T_C CD80 -4.136721 8.818543e-05 0.006105264 -0.8207776 0.06631544 752 0.2397491 adipose_0yr
chr2:39426666:A_G ADPRH -3.656578 0.0004620475 0.02086249 -0.4967638 0.3904301 845 0.8963048 adipose_0yr
chr2:39441794:G_A PLA1A -5.042037 2.921689e-06 0.0003814922 -0.6769132 0.002454219 840 0.01721089 adipose_0yr
chr2:39450555:T_C POPDC2 2.754229 0.007317603 0.1259174 0.2257336 1 877 1 adipose_0yr
chr2:39442051:T_C LOC101024162 -4.338226 4.25597e-05 0.003424812 -0.7101238 0.03562247 837 0.1480711 adipose_0yr
chr2:39577171:C_T MAATS1 3.092686 0.002751847 0.06820921 0.8163586 1 750 1 adipose_0yr
chr2:39593313:T_C NR1I2 -4.239644 6.092584e-05 0.004594082 -0.7404261 0.03710384 609 0.1529707 adipose_0yr
chr2:39653247:T_C GSK3B -2.342711 0.02169457 0.2331606 -0.3171404 1 570 1 adipose_0yr
chr2:40024179:A_G GPR156 2.98667 0.003767746 0.08407125 0.8479057 1 720 1 adipose_0yr
chr2:40132949:G_T LRRC58 3.439698 0.0009379792 0.03435383 0.7367024 0.8835764 942 1 adipose_0yr
chr2:40155119:A_C FSTL1 -3.785606 0.0002995327 0.01519473 -0.459672 0.2483126 829 0.6406431 adipose_0yr
chr2:40372258:C_T NDUFB4 2.613897 0.01073868 0.1579668 0.2228121 1 699 1 adipose_0yr
chr2:40437665:A_G HGD -5.869275 1.010099e-07 2.289874e-05 -0.7486237 6.656553e-05 659 0.0008417318 adipose_0yr
chr2:40408649:G_A RABL3 3.062159 0.003014598 0.07264886 0.3364222 1 580 1 adipose_0yr
chr2:40525086:G_A GTF2E1 -2.103316 0.03866185 0.3140129 -0.2815814 1 534 1 adipose_0yr
chr2:40528992:C_A LOC101000216 4.548341 1.953148e-05 0.001857512 0.7537803 0.01257827 644 0.06570667 adipose_0yr
chr2:41207974:G_C POLQ 2.942729 0.004282908 0.09047233 0.7013309 1 648 1 adipose_0yr
chr2:41394410:C_T FBXO40 3.410938 0.001028265 0.03668986 0.3113621 0.6735133 655 1 adipose_0yr
chr2:41456177:A_G HCLS1 3.320739 0.00136751 0.0435518 0.1714649 0.8095658 592 1 adipose_0yr
chr2:41369238:A_C GOLGB1 4.00886 0.0001386309 0.008659002 0.3419838 0.08733747 630 0.2948292 adipose_0yr
chr2:41592459:C_A IQCB1 -2.676598 0.009062107 0.1432866 -0.3987494 1 688 1 adipose_0yr
chr2:41516401:G_C EAF2 -2.979038 0.003852899 0.08505081 -0.7647198 1 648 1 adipose_0yr
chr2:41592459:C_A SLC15A2 -2.341901 0.02173848 0.2332938 -0.383543 1 699 1 adipose_0yr
chr2:41781373:G_A ILDR1 2.678748 0.009009079 0.1426911 0.4116774 1 619 1 adipose_0yr
chr2:41755979:A_G CD86 2.69933 0.00851564 0.1374993 0.2352272 1 577 1 adipose_0yr
chr2:41919402:G_A LOC116273727 3.186788 0.002069982 0.05707537 1.053675 1 543 1 adipose_0yr
chr2:42095901:G_T CASR -2.817619 0.006127161 0.1125436 -0.4944854 1 549 1 adipose_0yr
chr2:42149040:C_A CSTA -4.292668 5.026179e-05 0.003924405 -0.5979262 0.03000629 597 0.1303984 adipose_0yr
chr2:42093795:G_A CCDC58 -3.625668 0.0005119215 0.02238589 -0.4529218 0.3132959 612 0.7602057 adipose_0yr
chr2:42093602:A_G FAM162A -3.762763 0.000323632 0.01611016 -0.3460217 0.20583 636 0.5586522 adipose_0yr
chr2:42094706:G_T WDR5B -4.002637 0.0001416887 0.00879862 -0.4898796 0.08430475 595 0.2869618 adipose_0yr
chr2:42288903:T_C KPNA1 2.955479 0.00412709 0.08906378 0.4612507 1 514 1 adipose_0yr
chr2:42215119:T_A LOC108584495 2.743371 0.007541574 0.1282539 0.8007865 1 502 1 adipose_0yr
chr2:42387955:A_G PARP9 -2.516698 0.0138978 0.1831773 -0.3754183 1 507 1 adipose_0yr
chr2:42342793:C_A DTX3L -2.591068 0.01141579 0.163671 -0.3434504 1 533 1 adipose_0yr
chr2:42348572:T_C PARP15 8.015535 8.78055e-12 5.94106e-09 1.237009 5.382477e-09 613 2.339064e-07 adipose_0yr
chr2:42495457:A_T PARP14 -3.184842 0.002082323 0.05725713 -0.4470697 1 672 1 adipose_0yr
chr2:42560219:A_C HSPBAP1 -2.633253 0.0101933 0.1532525 -0.7707028 1 725 1 adipose_0yr
chr2:42654829:G_A SLC49A4 -3.852966 0.0002380441 0.01287979 -0.6256564 0.172582 725 0.4915742 adipose_0yr
chr2:42676058:C_G SEMA5B 2.449192 0.01656043 0.2007049 0.4436514 1 797 1 adipose_0yr
chr2:42859739:G_A PDIA5 -7.263373 2.474629e-10 1.22034e-07 -0.8607831 1.524372e-07 616 4.449868e-06 adipose_0yr
chr2:42924826:G_A SEC22A -3.66039 0.0004562256 0.02065096 -0.7001466 0.3038462 666 0.7436645 adipose_0yr
chr2:42956793:T_A ADCY5 2.822739 0.006039226 0.1115485 0.3192981 1 753 1 adipose_0yr
chr2:43329995:A_T HACD2 -4.730225 9.805659e-06 0.001061197 -0.5259186 0.005775533 589 0.03486375 adipose_0yr
chr2:43474712:A_G MYLK -2.426227 0.01756532 0.2068066 -0.2213438 1 694 1 adipose_0yr
chr2:43474712:A_G LOC116273728 -5.560469 3.629454e-07 6.584979e-05 -0.7839237 0.0002736608 754 0.002804951 adipose_0yr
chr2:43514140:A_G LOC101016617 -2.95407 0.004144047 0.0892783 -1.212352 1 743 1 adipose_0yr
chr2:43645650:G_A CCDC14 5.619453 2.848278e-07 5.36065e-05 0.8297449 0.0001469712 516 0.001647999 adipose_0yr
chr2:43838727:T_C KALRN -3.490151 0.0007974037 0.03057644 -0.8017269 0.4409642 553 0.980102 adipose_0yr
chr2:44069620:T_G LOC103881878 3.946861 0.0001721375 0.01027652 0.46944 0.1007004 585 0.3283405 adipose_0yr
chr2:44587918:C_T UMPS 3.033091 0.003286304 0.07649545 0.6384814 1 655 1 adipose_0yr
chr2:44500823:G_C LOC110742529 4.658183 1.29032e-05 0.001334437 0.6460572 0.008090304 627 0.04594872 adipose_0yr
chr2:44582934:C_T ITGB5 -2.988558 0.003746962 0.08373155 -0.407807 1 632 1 adipose_0yr
chr2:44548803:G_A LOC103881882 -5.237563 1.343773e-06 0.0001980099 -0.8945424 0.0008452332 629 0.007171042 adipose_0yr
chr2:44738556:G_A MUC13 -6.267307 1.878947e-08 5.321489e-06 -0.6790731 1.206284e-05 642 0.0001938938 adipose_0yr
chr2:44866025:A_T HEG1 -2.978239 0.003861915 0.08518578 -0.350989 1 663 1 adipose_0yr
chr2:44864156:T_G LOC103881883 2.0074 0.04817081 0.3485944 0.8400353 1 765 1 adipose_0yr
chr2:44827804:A_G SLC12A8 3.455365 0.0008919982 0.03308902 1.208069 0.7769304 871 1 adipose_0yr
chr2:45024903:C_T ZNF148 4.063547 0.000114354 0.007461011 0.7382043 0.07707462 674 0.2694666 adipose_0yr
chr2:45202090:A_G SNX4 -3.888777 0.000210472 0.0118989 -0.532526 0.1368068 650 0.4141171 adipose_0yr
chr2:45299664:G_C OSBPL11 -2.502872 0.01440948 0.1867755 -0.2801509 1 649 1 adipose_0yr
chr2:45432997:A_G LOC103881890 -4.284922 5.169869e-05 0.004015776 -0.4289172 0.05190549 1004 0.1983686 adipose_0yr
chr2:45644936:G_A LOC116273729 -3.002713 0.003594422 0.08152973 -0.5588165 1 1008 1 adipose_0yr
chr2:45564708:C_T SLC41A3 3.45016 0.000907031 0.03344153 0.4976546 0.8916115 983 1 adipose_0yr
chr2:45720615:G_A ALDH1L1 -9.85363 2.412066e-15 5.138893e-12 -1.028358 2.296287e-12 952 2.53489e-10 adipose_0yr
chr2:45602313:T_C LOC110742530 3.435015 0.0009521514 0.03475742 0.9749634 0.8559841 899 1 adipose_0yr
chr2:45904602:C_G KLF15 -3.314654 0.001393832 0.04418649 -0.5654439 0.7903028 567 1 adipose_0yr
chr2:45857868:G_A CFAP100 3.084794 0.002817654 0.06944756 0.8739925 1 523 1 adipose_0yr
chr2:46043251:T_C LOC108584499 -2.278848 0.0254114 0.2529044 -0.7181535 1 589 1 adipose_0yr
chr2:46054776:A_G ZXDC -4.791287 7.757789e-06 0.0008692834 -0.9795322 0.004794313 618 0.02989908 adipose_0yr
chr2:46036621:G_A UROC1 -3.821537 0.0002650601 0.01380557 -0.5582528 0.1778553 671 0.5013841 adipose_0yr
chr2:46186589:G_C TXNRD3 9.472753 1.310076e-14 2.022141e-11 0.9376768 1.130595e-11 863 1.044061e-09 adipose_0yr
chr2:46179552:C_T CHCHD6 3.824277 0.0002625928 0.01371061 0.6616452 0.1570305 598 0.4584651 adipose_0yr
chr2:46592769:C_T PLXNA1 2.787032 0.006677438 0.1192782 0.2638979 1 415 1 adipose_0yr
chr2:46938418:C_T TPRA1 2.918953 0.004588083 0.0943821 0.3317298 1 688 1 adipose_0yr
chr2:47076909:G_A MCM2 4.424047 3.103363e-05 0.0026699 0.5111233 0.01986152 640 0.09439275 adipose_0yr
chr2:47099157:C_A PODXL2 4.096035 0.0001019257 0.006839861 0.3648617 0.06431511 631 0.2342812 adipose_0yr
chr2:47144342:T_C ABTB1 4.175829 7.667032e-05 0.005496015 0.4083472 0.05366923 700 0.2029137 adipose_0yr
chr2:47060203:T_A MGLL 2.806227 0.006327062 0.1150225 0.3850123 1 732 1 adipose_0yr
chr2:47187177:A_G LOC103875928 4.992219 3.553658e-06 0.0004524325 1.338862 0.002949536 830 0.02001933 adipose_0yr
chr2:47340039:G_C KBTBD12 -7.114446 4.767296e-10 2.143762e-07 -0.9058844 3.608843e-07 757 9.495706e-06 adipose_0yr
chr2:47437120:T_C LOC116273730 -4.848491 6.221096e-06 0.0007295307 -0.6861878 0.004734254 761 0.02959662 adipose_0yr
chr2:47477473:G_C LOC116273731 -2.748803 0.007428746 0.1269681 -0.4157013 1 647 1 adipose_0yr
chr2:47427265:T_C SEC61A1 3.510005 0.0007477545 0.02912853 0.2617851 0.4845449 648 1 adipose_0yr
chr2:47571921:C_G RUVBL1 -3.796083 0.0002890624 0.01478446 -0.3656443 0.1795078 621 0.5053473 adipose_0yr
chr2:47516678:A_G EEFSEC 2.568949 0.01210846 0.1689688 0.3291614 1 502 1 adipose_0yr
chr2:47968178:T_C GATA2 2.743132 0.00754656 0.1283263 0.5492736 1 774 1 adipose_0yr
chr2:47968285:A_G LOC101006689 3.353273 0.001234544 0.04074529 0.5097419 0.971586 787 1 adipose_0yr
chr2:48103481:G_A RPN1 -2.873357 0.005230168 0.1023849 -0.4739392 1 972 1 adipose_0yr
chr2:48153530:C_A RAB7A 3.047731 0.003146742 0.07467066 0.4040775 1 725 1 adipose_0yr
chr2:48298544:T_G ACAD9 4.679183 1.191343e-05 0.001242378 0.359931 0.01005494 844 0.0549773 adipose_0yr
chr2:48374430:G_A KIAA1257 -4.205243 6.8979e-05 0.005066738 -0.7258338 0.06559903 951 0.2380552 adipose_0yr
chr2:48509404:C_G EFCC1 -7.68015 3.908719e-11 2.247011e-08 -1.022301 3.811001e-08 975 1.307173e-06 adipose_0yr
chr2:48354739:C_G LOC108581050 5.168667 1.769334e-06 0.0002503514 0.9179397 0.001778181 1005 0.01319757 adipose_0yr
chr2:48513902:T_C RAB43 -4.434901 2.981162e-05 0.00258912 -0.3683464 0.02307419 774 0.1060309 adipose_0yr
chr2:48570833:G_A ISY1 -2.507283 0.01424445 0.185411 -0.7070374 1 710 1 adipose_0yr
chr2:48527042:C_T CNBP 4.070364 0.0001116312 0.007304974 0.3141933 0.07791857 698 0.2716754 adipose_0yr
chr2:48706280:T_G COPG1 2.801759 0.006407073 0.116086 0.4176071 1 717 1 adipose_0yr
chr2:48787139:A_G LOC103875918 -2.583897 0.01163634 0.1653813 -0.9035761 1 790 1 adipose_0yr
chr2:48740662:C_T HMCES 6.28735 1.724857e-08 4.968263e-06 1.403353 1.359187e-05 788 0.0002141695 adipose_0yr
chr2:48837570:G_A LOC101020479 2.771445 0.006974947 0.1226427 0.4230726 1 830 1 adipose_0yr
chr2:48737283:A_G LOC103875917 -2.497422 0.01461581 0.1882133 -0.3145015 1 827 1 adipose_0yr
chr2:48823013:T_G LOC101020124 -3.39834 0.001070343 0.03730938 -0.5248647 0.8798217 822 1 adipose_0yr
chr2:48844019:C_T EFCAB12 5.315779 9.814804e-07 0.0001557383 0.9290945 0.0007488695 763 0.006494034 adipose_0yr
chr2:48847101:C_G MBD4 -3.491023 0.0007951614 0.03050373 -0.879559 0.5756969 724 1 adipose_0yr
chr2:48808296:A_C IFT122 -3.465613 0.0008630828 0.03238394 -0.3980754 0.5929379 687 1 adipose_0yr
chr2:48975962:G_C PLXND1 -3.14773 0.002331195 0.0612276 -0.279679 1 645 1 adipose_0yr
chr2:49038956:A_G TMCC1 -2.180258 0.03225352 0.2874754 -0.5341149 1 741 1 adipose_0yr
chr2:49450989:A_G LOC108581048 3.786019 0.0002991136 0.0151741 1.295639 0.2698005 902 0.6826037 adipose_0yr
chr2:49352860:C_T TRH 3.744999 0.0003436384 0.01691176 0.5392121 0.3030891 882 0.7422618 adipose_0yr
chr2:49516058:C_A RBSN 3.660539 0.0004559997 0.0206415 0.4758431 0.3301438 724 0.790009 adipose_0yr
chr2:49466790:A_G LOC110740723 -2.724656 0.00794235 0.1321675 -0.8328001 1 589 1 adipose_0yr
chr2:49419017:G_A MRPS25 -3.932918 0.000180677 0.01069122 -0.4412006 0.1017212 563 0.3311627 adipose_0yr
chr2:49467231:G_A NR2C2 -4.568386 1.811507e-05 0.001744029 -0.5253038 0.008985074 496 0.05009265 adipose_0yr
chr2:49637197:G_C LOC110740724 2.827118 0.005964934 0.1107349 0.6152317 1 340 1 adipose_0yr
chr2:49726949:A_G FGD5 4.478232 2.538137e-05 0.002287869 0.7387839 0.01284297 506 0.06674732 adipose_0yr
chr2:49763348:C_T C2H3orf20 3.534258 0.0006910705 0.02778557 0.875967 0.4934243 714 1 adipose_0yr
chr2:50004593:A_G CCDC174 3.629083 0.0005061696 0.02220356 0.4456735 0.3674791 726 0.8559955 adipose_0yr
chr2:50037203:G_T GRIP2 -3.333395 0.001314262 0.04257522 -0.3074898 0.9252405 704 1 adipose_0yr
chr2:50004612:C_T RHBDF1 2.937017 0.004354469 0.09136483 0.4196048 1 724 1 adipose_0yr
chr2:50041143:C_G SLC6A6 2.739774 0.007617139 0.1290874 0.3203017 1 672 1 adipose_0yr
chr2:50324084:A_C LSM3 3.270141 0.001601339 0.04845946 0.3518393 1 847 1 adipose_0yr
chr2:50426399:G_C XPC 7.821465 2.0849e-11 1.254011e-08 0.8672648 1.855561e-08 890 6.907291e-07 adipose_0yr
chr2:50377160:A_T TMEM43 2.298203 0.02422961 0.2464015 0.1962536 1 967 1 adipose_0yr
chr2:50374123:A_C CHCHD4 3.238467 0.001766284 0.05147263 0.4555664 1 1009 1 adipose_0yr
chr2:50695636:C_T WNT7A -3.680278 0.0004269724 0.01963488 -1.040972 0.4585684 1074 1 adipose_0yr
chr2:51030793:C_A LOC101002885 -3.051418 0.003112466 0.07404866 -0.3443074 1 434 1 adipose_0yr
chr2:51052518:T_C HDAC11 -2.234119 0.02833876 0.2681937 -0.2944517 1 933 1 adipose_0yr
chr2:51198525:A_C LOC103881899 -2.469064 0.01573273 0.1956341 -0.4775732 1 953 1 adipose_0yr
chr2:51168882:T_C NUP210 -3.689691 0.0004137568 0.01916849 -0.3700762 0.4021716 972 0.9164685 adipose_0yr
chr2:51506976:A_G IQSEC1 2.791146 0.006600876 0.1183767 0.2368841 1 597 1 adipose_0yr
chr2:51827214:C_T LOC116273736 2.164105 0.03351617 0.2927681 0.3256171 1 703 1 adipose_0yr
chr2:51819899:G_A RPL32 -5.925921 7.96791e-08 1.851867e-05 -0.7293402 6.430104e-05 807 0.0008179433 adipose_0yr
chr2:51923694:G_C CAND2 4.810598 7.201683e-06 0.0008204457 0.5531868 0.005847766 812 0.03523399 adipose_0yr
chr2:52001455:G_A RAF1 3.560538 0.0006342521 0.02619364 0.9601967 0.5822434 918 1 adipose_0yr
chr2:52017291:C_T MKRN2 3.055226 0.003077437 0.07345871 0.5880224 1 555 1 adipose_0yr
chr2:52185485:T_C LOC116268670 11.80979 4.797231e-19 5.484941e-15 1.571838 1.703017e-16 355 6.675827e-14 adipose_0yr
chr2:52314285:C_T TSEN2 -2.976054 0.003886668 0.08561185 -0.3818944 1 363 1 adipose_0yr
chr2:52280600:G_A PPARG 2.43685 0.01709391 0.2041883 0.3388187 1 527 1 adipose_0yr
chr2:52577508:C_T LOC101012434 3.066596 0.002975009 0.07206837 1.03389 1 449 1 adipose_0yr
chr2:52672612:T_C SYN2 -3.557137 0.0006413476 0.02637942 -0.626214 0.2777035 433 0.695635 adipose_0yr
chr2:52582372:T_C TIMP4 -3.696456 0.0004045012 0.01886245 -0.6888511 0.1905201 471 0.5285253 adipose_0yr
chr2:52985911:A_G TAMM41 3.817809 0.0002684526 0.01393865 0.5335995 0.2394597 892 0.6247681 adipose_0yr
chr2:53004044:A_C VGLL4 -2.612644 0.01077487 0.1581959 -0.6763372 1 618 1 adipose_0yr
chr2:53183962:C_A LOC108584509 2.801781 0.006406677 0.1160822 0.4524491 1 669 1 adipose_0yr
chr2:53174080:A_G ATG7 -4.740598 9.424044e-06 0.001024207 -0.6367548 0.006285837 667 0.03741505 adipose_0yr
chr2:53466868:A_G HRH1 2.355961 0.02098674 0.2287734 0.4681818 1 653 1 adipose_0yr
chr2:53631642:G_A SLC6A1 -5.395641 7.107505e-07 0.000120739 -0.6524581 0.0005209801 733 0.004788032 adipose_0yr
chr2:53781326:A_T SLC6A11 -2.693147 0.008661222 0.1390905 -0.7451799 1 584 1 adipose_0yr
chr2:54111301:A_G ATP2B2 3.494118 0.0007872418 0.03026291 0.9016637 0.5353244 680 1 adipose_0yr
chr2:54400089:G_C LOC103881914 -3.128999 0.002467094 0.06325259 -0.507723 1 788 1 adipose_0yr
chr2:54408490:G_C SEC13 -3.793495 0.0002916158 0.01486395 -0.2552455 0.2125879 729 0.5725446 adipose_0yr
chr2:54426350:T_C TATDN2 5.979612 6.359134e-08 1.539689e-05 0.6587288 4.514985e-05 710 0.0006026674 adipose_0yr
chr2:54397173:C_A IRAK2 -3.370352 0.001169706 0.0394575 -0.3574582 0.8047579 688 1 adipose_0yr
chr2:54664436:C_T VHL -8.446468 1.281349e-12 1.171162e-09 -1.079946 7.624025e-10 595 4.129021e-08 adipose_0yr
chr2:54566984:G_A BRK1 -4.04897 0.0001203926 0.007778553 -0.4322315 0.06886458 572 0.2465979 adipose_0yr
chr2:54621434:G_A FANCD2 -3.189099 0.002055419 0.05680829 -1.16658 1 528 1 adipose_0yr
chr2:54783114:A_C LOC101012273 -4.496508 2.371055e-05 0.00217118 -0.8104925 0.01232949 520 0.06471856 adipose_0yr
chr2:54773667:C_T LOC100999885 4.023979 0.0001314648 0.008283712 0.6965806 0.08085086 615 0.2788121 adipose_0yr
chr2:54684894:T_C EMC3 -3.732589 0.0003583097 0.01729502 -0.386317 0.2192855 612 0.5859271 adipose_0yr
chr2:54875800:G_C PRRT3 5.488376 4.874395e-07 8.636071e-05 1.079653 0.0003387705 695 0.003341576 adipose_0yr
chr2:54914831:C_T IL17RC -5.156881 1.854305e-06 0.0002601091 -0.6812129 0.001327682 716 0.01035409 adipose_0yr
chr2:54832295:C_G CRELD1 2.471806 0.01562149 0.1948046 0.3658024 1 716 1 adipose_0yr
chr2:54840362:C_T IL17RE 3.836667 0.0002517081 0.01334374 0.7875094 0.1955772 777 0.5384557 adipose_0yr
chr2:54948297:C_T JAGN1 3.38433 0.001119043 0.03834407 0.3248443 0.8381631 749 1 adipose_0yr
chr2:54949638:G_A CIDEC 3.25912 0.001657023 0.04941988 0.5115365 1 726 1 adipose_0yr
chr2:54856656:G_A RPUSD3 -4.606368 1.56997e-05 0.00154905 -0.6958576 0.0104246 664 0.05659574 adipose_0yr
chr2:54950444:T_G TTLL3 5.711538 1.947337e-07 3.897905e-05 0.3848625 0.0001226822 630 0.001413605 adipose_0yr
chr2:54931788:G_T ARPC4 3.025327 0.00336263 0.07778236 0.3403597 1 589 1 adipose_0yr
chr2:54911607:A_T LOC116273745 3.667313 0.0004458337 0.02028449 0.3660085 0.2648252 594 0.6724671 adipose_0yr
chr2:54923277:T_C TADA3 -2.284261 0.02507589 0.2513541 -0.2643577 1 568 1 adipose_0yr
chr2:54931530:C_T OGG1 3.522598 0.0007177942 0.02850749 0.5646548 0.4005292 558 0.9137012 adipose_0yr
chr2:55048655:C_A CAMK1 4.900547 5.083506e-06 0.0006160003 0.7582187 0.002612922 514 0.01811687 adipose_0yr
chr2:55042602:C_T BRPF1 -2.562363 0.01232193 0.1706376 -0.4361298 1 420 1 adipose_0yr
chr2:55149901:G_A CPNE9 -1.802213 0.07537518 0.4271524 -0.5785833 1 410 1 adipose_0yr
chr2:55183980:A_C MTMR14 -2.207441 0.03022238 0.2775951 -0.269327 1 444 1 adipose_0yr
chr2:55171875:C_A LOC101006253 2.959785 0.00407567 0.08828275 0.6036022 1 418 1 adipose_0yr
chr2:55339545:G_T SETD5 2.562997 0.01230121 0.1704463 0.3730069 1 346 1 adipose_0yr
chr2:55363085:C_T LOC101008082 -2.388525 0.01933362 0.2178904 -0.4080267 1 389 1 adipose_0yr
chr2:55444200:C_T LOC108584517 2.781476 0.006782129 0.1203163 0.6470436 1 396 1 adipose_0yr
chr2:55459257:T_G THUMPD3 3.825667 0.0002613498 0.01367154 0.4321344 0.1089829 417 0.3495313 adipose_0yr
chr2:55471841:A_G SRGAP3 -3.62059 0.0005205899 0.02266064 -0.4251594 0.3430688 659 0.8149474 adipose_0yr
chr2:55828489:C_T RAD18 2.407416 0.01842869 0.2124011 0.9410896 1 645 1 adipose_0yr
chr2:55926821:A_C OXTR 3.495967 0.0007825475 0.03009931 0.4696643 0.973489 1244 1 adipose_0yr
chr2:56097978:G_A CAV3 3.137487 0.002404616 0.0621019 0.7611465 1 1275 1 adipose_0yr
chr2:56047568:C_T SSUH2 1.886259 0.06298212 0.3965017 0.316032 1 1220 1 adipose_0yr
chr2:56272019:C_T LMCD1 -2.787842 0.006662303 0.1191013 -0.4049882 1 1120 1 adipose_0yr
chr2:56715351:A_G LOC110742539 -2.668396 0.009266963 0.1449118 -0.4791484 1 806 1 adipose_0yr
chr2:57045964:A_G GRM7 -3.235107 0.001784688 0.05178776 -0.3606503 1 855 1 adipose_0yr
chr2:59573285:A_C EDEM1 -3.734066 0.0003565332 0.01723654 -0.4302998 0.3647334 1023 0.8516654 adipose_0yr
chr2:59583813:A_G ARL8B -2.521732 0.01371559 0.181547 -0.3307333 1 1196 1 adipose_0yr
chr2:59854707:A_C LOC116273751 7.139686 4.266596e-10 1.968795e-07 0.6762304 2.0309e-07 476 5.737015e-06 adipose_0yr
chr2:59980499:C_T LOC116273524 6.117774 3.548669e-08 9.337271e-06 0.9490242 6.848931e-06 193 0.0001210251 adipose_0yr
chr2:59971431:T_C LOC116273530 -3.760558 0.0003260532 0.01620716 -0.7276141 0.06847117 210 0.2454179 adipose_0yr
chr2:60012975:T_G ITPR1 2.326402 0.0225948 0.2372958 0.4575231 1 557 1 adipose_0yr
chr2:60476607:A_G SUMF1 3.15545 0.002277245 0.0601857 0.5783998 1 903 1 adipose_0yr
chr2:60614843:G_C LOC101021557 4.314321 4.64465e-05 0.003680029 0.620794 0.04403128 948 0.1752297 adipose_0yr
chr2:60662092:A_T LOC110742272 -3.183254 0.002092443 0.05742286 -0.5930203 1 981 1 adipose_0yr
chr2:61145835:C_T LRRN1 3.172645 0.002161236 0.05867675 0.6446547 1 845 1 adipose_0yr
chr2:61775236:C_G CRBN 3.790774 0.0002943237 0.0149839 0.5499824 0.2257463 767 0.5985829 adipose_0yr
chr2:61747913:A_G TRNT1 -3.568508 0.0006179163 0.02572548 -0.4926648 0.4288339 694 0.9598044 adipose_0yr
chr2:61864232:G_T CNTN4 3.096757 0.00271846 0.06755235 0.6382567 1 702 1 adipose_0yr
chr2:64600673:T_G CHL1 -3.320976 0.001366496 0.04353001 -0.4310019 1 1407 1 adipose_0yr
chr2:65438536:C_T CNTN3 2.460309 0.01609272 0.1978837 0.6019745 1 810 1 adipose_0yr
chr2:66431402:G_T LOC103881970 4.716315 1.034104e-05 0.001107106 0.6382728 0.01021695 988 0.05565716 adipose_0yr
chr2:66428541:G_A PDZRN3 4.292944 5.021124e-05 0.003921698 0.5215981 0.04945807 985 0.191145 adipose_0yr
chr2:66444960:A_G LOC116273754 2.905744 0.004766179 0.09672187 0.6658105 1 845 1 adipose_0yr
chr2:66537257:G_A LOC116273753 -4.273791 5.383332e-05 0.00416816 -0.6550164 0.04457399 828 0.1767865 adipose_0yr
chr2:66538134:G_A LOC103881969 -3.85025 0.0002402712 0.012973 -0.6942671 0.1866907 777 0.5200051 adipose_0yr
chr2:67000043:C_T PPP4R2 2.430926 0.01735538 0.205688 0.4359385 1 723 1 adipose_0yr
chr2:67011901:C_T GXYLT2 4.707355 1.07009e-05 0.001137644 0.5361624 0.008111286 758 0.04604065 adipose_0yr
chr2:67312399:T_C SHQ1 3.471255 0.0008475445 0.03193873 0.7682906 0.8568675 1011 1 adipose_0yr
chr2:67556271:G_A RYBP 2.769885 0.007005373 0.1229592 0.708233 1 655 1 adipose_0yr
chr2:68049201:T_G LOC116273758 4.417528 3.179075e-05 0.002728194 0.7170476 0.02915212 917 0.127407 adipose_0yr
chr2:68235644:A_G PROK2 -2.688019 0.008783686 0.1402528 -0.5525764 1 660 1 adipose_0yr
chr2:68341551:T_C GPR27 -2.923146 0.004532851 0.09364174 -0.5430628 1 642 1 adipose_0yr
chr2:68375896:T_C EIF4E3 -3.830927 0.0002566961 0.01351243 -0.561191 0.1637721 638 0.4729006 adipose_0yr
chr2:68429365:C_T FOXP1 2.899991 0.004845725 0.0977237 0.5330418 1 603 1 adipose_0yr
chr2:70341634:A_G MITF 2.295681 0.0243808 0.2469425 0.331528 1 609 1 adipose_0yr
chr2:70346163:G_A LOC116273762 3.248483 0.00171248 0.05051246 0.3744776 1 614 1 adipose_0yr
chr2:70760975:C_T FRMD4B -2.727937 0.007870702 0.1314952 -0.2618601 1 1125 1 adipose_0yr
chr2:71141781:A_C LMOD3 -3.205843 0.00195273 0.05490659 -0.5559877 1 905 1 adipose_0yr
chr2:71161752:G_A ARL6IP5 -9.655188 5.819566e-15 1.138849e-11 -1.219799 4.870977e-12 837 4.976688e-10 adipose_0yr
chr2:71117951:T_C UBA3 3.750905 0.0003368595 0.01664515 0.8472995 0.2964364 880 0.7299936 adipose_0yr
chr2:71129948:T_C TMF1 -3.39024 0.00109825 0.03787007 -0.8120309 0.9335127 850 1 adipose_0yr
chr2:71345880:A_C EOGT -4.207381 6.844987e-05 0.00504685 -0.4978795 0.05578665 815 0.209328 adipose_0yr
chr2:71418638:G_T LOC101026587 -4.011774 0.0001372215 0.008580409 -0.731118 0.1265182 922 0.3915196 adipose_0yr
chr2:71358565:A_G TAFA4 6.459306 8.252594e-09 2.580527e-06 0.8057023 8.318614e-06 1008 0.0001427917 adipose_0yr
chr2:71798789:T_G TAFA1 2.883706 0.005077571 0.1006158 0.9826437 1 917 1 adipose_0yr
chr2:72638764:A_G SUCLG2 6.543694 5.736398e-09 1.920482e-06 0.4861636 5.552833e-06 968 0.0001010027 adipose_0yr
chr2:72978267:C_T LOC101019701 3.617194 0.0005264646 0.02286879 0.8361967 0.327461 622 0.7856447 adipose_0yr
chr2:73331554:G_A KBTBD8 -2.882467 0.005095614 0.1008657 -0.7993631 1 678 1 adipose_0yr
chr2:73807240:C_T LRIG1 2.665471 0.009341045 0.1457538 0.2841484 1 810 1 adipose_0yr
chr2:73981768:A_G SLC25A26 -6.121548 3.492372e-08 9.208766e-06 -0.8521872 3.157105e-05 904 0.0004416727 adipose_0yr
chr2:74331370:A_G LOC103882000 2.757399 0.007253365 0.125243 0.700694 1 850 1 adipose_0yr
chr2:74238226:C_T MAGI1 -4.789387 7.814709e-06 0.0008750886 -0.6906216 0.006548726 838 0.0386208 adipose_0yr
chr2:75125494:T_C LOC108584548 -4.480758 2.514388e-05 0.002280277 -1.204494 0.02066827 822 0.09727912 adipose_0yr
chr2:75141491:T_C LOC110742328 -5.538176 3.976628e-07 7.167474e-05 -1.232565 0.0003121653 785 0.003131108 adipose_0yr
chr2:75332465:A_C LOC108584546 4.540376 2.012367e-05 0.001893215 0.793229 0.01231568 612 0.06468681 adipose_0yr
chr2:75581872:G_A ADAMTS9 -2.617278 0.01064155 0.1568994 -0.4867287 1 794 1 adipose_0yr
chr2:75695189:A_G LOC103882006 -3.842482 0.0002467494 0.0131571 -0.7215559 0.2052955 832 0.5578322 adipose_0yr
chr2:75751070:C_T LOC103882005 2.563225 0.01229379 0.1704008 0.419108 1 845 1 adipose_0yr
chr2:75778589:T_C LOC110742554 -6.705378 2.848442e-09 1.044957e-06 -0.8813445 2.119241e-06 744 4.439082e-05 adipose_0yr
chr2:75760554:T_C PRICKLE2 -2.689495 0.008748274 0.1399198 -0.4814086 1 768 1 adipose_0yr
chr2:76231098:T_C PSMD6 -2.832867 0.005868691 0.1094418 -0.516734 1 647 1 adipose_0yr
chr2:76231395:G_C ATXN7 -3.79818 0.0002870086 0.01469524 -0.5733822 0.1805284 629 0.5075513 adipose_0yr
chr2:76494615:G_A THOC7 3.444607 0.0009233345 0.03389588 0.507157 0.5475374 593 1 adipose_0yr
chr2:77327163:T_C CADPS 3.292474 0.001493853 0.04619698 0.5554653 1 906 1 adipose_0yr
chr2:77918672:A_G C2H3orf14 -2.538065 0.01313912 0.1771338 -0.4702143 1 408 1 adipose_0yr
chr2:77963729:C_T LOC116273647 2.883551 0.005079823 0.100619 0.6667792 1 433 1 adipose_0yr
chr2:78016020:C_T LOC116273646 -2.559985 0.01239984 0.1713399 -0.8841347 1 443 1 adipose_0yr
chr2:77920596:C_T PTPRG -3.832068 0.0002556973 0.01346459 -0.4281653 0.1270816 497 0.3930096 adipose_0yr
chr2:78506996:T_G LOC110742336 8.368994 1.811598e-12 1.593308e-09 1.806614 1.762685e-09 973 8.748749e-08 adipose_0yr
chr2:78708649:T_C LOC101005903 2.938892 0.004330855 0.09104263 1.005706 1 813 1 adipose_0yr
chr2:79032177:T_C FHIT -4.428154 3.056564e-05 0.002639014 -0.8863575 0.02105972 689 0.09866224 adipose_0yr
chr2:81255945:A_T LOC101008453 -3.612593 0.0005345244 0.02313507 -0.6666735 0.4452589 833 0.9866788 adipose_0yr
chr2:81484510:G_A LOC116273676 -3.521155 0.0007211693 0.02858093 -0.984029 0.6649181 922 1 adipose_0yr
chr2:81434918:C_G LOC116268635 3.355131 0.001227328 0.04061532 0.8125902 1 923 1 adipose_0yr
chr2:81429286:G_A LOC101009148 -4.374888 3.720272e-05 0.003101249 -1.257175 0.03854201 1036 0.157816 adipose_0yr
chr2:81505411:G_A FAM3D 3.391035 0.001095481 0.03787007 1.086047 1 996 1 adipose_0yr
chr2:81725420:T_C FAM107A -3.22825 0.001822804 0.05262665 -0.5419151 1 1006 1 adipose_0yr
chr2:81730662:T_C ACOX2 6.44593 8.741337e-09 2.722323e-06 0.5047415 7.141672e-06 817 0.0001251617 adipose_0yr
chr2:81772273:G_C KCTD6 -4.957039 4.078503e-06 0.0005109814 -0.6345915 0.003087426 757 0.02078629 adipose_0yr
chr2:81887563:C_T PDHB -2.878765 0.005149913 0.1016251 -0.5413155 1 566 1 adipose_0yr
chr2:81865631:G_A PXK -5.879359 9.683886e-08 2.199355e-05 -0.7355997 5.568234e-05 575 0.0007202333 adipose_0yr
chr2:81932996:T_C RPP14 -13.77689 1.361343e-22 4.310306e-18 -1.191249 9.08016e-20 667 9.179564e-17 adipose_0yr
chr2:81917916:G_A HTD2 -3.637285 0.0004926062 0.02186098 -0.6577622 0.3625581 736 0.8484046 adipose_0yr
chr2:82053898:G_A ABHD6 -3.064753 0.002991396 0.07239858 -0.6909732 1 810 1 adipose_0yr
chr2:82090830:G_T DNASE1L3 5.240665 1.327183e-06 0.0001969047 0.7336256 0.001376289 1037 0.0106768 adipose_0yr
chr2:82136422:C_T FLNB 8.23761 3.258466e-12 2.444491e-09 0.4795507 3.274759e-09 1005 1.497656e-07 adipose_0yr
chr2:82333340:A_G SLMAP 2.892926 0.004945074 0.09901086 0.7106839 1 753 1 adipose_0yr
chr2:82593157:C_T DENND6A 6.945786 9.988052e-10 4.197919e-07 0.7662145 5.763106e-07 577 1.424681e-05 adipose_0yr
chr2:82742397:G_A ARF4 -3.043858 0.003183116 0.07523672 -0.4827587 1 552 1 adipose_0yr
chr2:82799127:C_T PDE12 3.786864 0.0002982566 0.01513373 0.3606659 0.1846209 619 0.5155106 adipose_0yr
chr2:82735870:A_G DNAH12 -6.218186 2.316568e-08 6.493878e-06 -0.634693 1.454804e-05 628 0.0002273709 adipose_0yr
chr2:82782469:A_G LOC101018402 2.708903 0.00829466 0.1354731 1.120097 1 706 1 adipose_0yr
chr2:82903823:G_A ASB14 -2.591855 0.01139181 0.1634126 -0.5093622 1 563 1 adipose_0yr
chr2:82986480:T_C APPL1 2.669314 0.009243836 0.1447208 0.2507864 1 611 1 adipose_0yr
chr2:82955226:T_C HESX1 3.877703 0.0002186535 0.01216155 1.134439 0.1416875 648 0.424974 adipose_0yr
chr2:83124218:C_A IL17RD -2.352171 0.02118705 0.2301632 -0.4403709 1 641 1 adipose_0yr
chr2:83256111:G_A ARHGEF3 -2.352105 0.02119061 0.2301835 -0.6566713 1 598 1 adipose_0yr
chr2:83556058:G_A TASOR -2.782291 0.006766676 0.1201896 -0.3285983 1 385 1 adipose_0yr
chr2:83691010:C_T CCDC66 -2.892568 0.004950161 0.09903092 -0.3496914 1 351 1 adipose_0yr
chr2:85049573:A_G WNT5A -2.984339 0.003793565 0.08439059 -0.610941 1 711 1 adipose_0yr
chr2:85528357:A_G CACNA2D3 -4.119367 9.381297e-05 0.006441779 -0.5702157 0.05835167 622 0.217325 adipose_0yr
chr2:86558295:C_T SELENOK 2.36481 0.0205255 0.225585 0.2186587 1 661 1 adipose_0yr
chr2:86733539:T_C ACTR8 3.194226 0.00202345 0.05617381 0.6746568 1 672 1 adipose_0yr
chr2:86680705:G_A IL17RB 3.797416 0.0002877558 0.01472312 1.052306 0.2043066 710 0.5561953 adipose_0yr
chr2:86728331:G_A CHDH -3.412155 0.001024284 0.0366166 -0.7358097 0.7415817 724 1 adipose_0yr
chr2:86736045:T_C CACNA1D 3.375709 0.001150039 0.03896436 0.4508064 0.9096805 791 1 adipose_0yr
chr2:87241636:T_C DCP1A -3.954491 0.0001676294 0.01004283 -0.5122735 0.1475138 880 0.4378007 adipose_0yr
chr2:87112539:A_C LOC116274000 2.599423 0.01116361 0.1617155 0.387408 1 889 1 adipose_0yr
chr2:87312549:G_A TKT -4.73002 9.813347e-06 0.001061936 -0.5291185 0.009244173 942 0.05122968 adipose_0yr
chr2:87257714:T_C PRKCD -3.777439 0.0003079454 0.01550367 -0.5310754 0.2756112 895 0.6921087 adipose_0yr
chr2:87399330:T_G RFT1 6.601204 4.474053e-09 1.562848e-06 0.9047936 3.458443e-06 773 6.662966e-05 adipose_0yr
chr2:87532667:C_T LOC116273677 2.798572 0.006464721 0.1167545 0.7282975 1 418 1 adipose_0yr
chr2:87393111:C_T SFMBT1 3.968553 0.0001596159 0.009642947 0.2651722 0.06687908 419 0.2410156 adipose_0yr
chr2:87659011:G_T LOC101007158 2.756892 0.007263617 0.1253743 0.4352117 1 353 1 adipose_0yr
chr2:87708908:G_A LOC110742563 3.054018 0.00308851 0.07359783 0.6134583 1 393 1 adipose_0yr
chr2:87801404:G_C ITIH4 -3.120906 0.002528066 0.06425534 -0.664716 1 604 1 adipose_0yr
chr2:87781483:G_C ITIH3 3.195356 0.002016471 0.05617381 0.4284514 1 1004 1 adipose_0yr
chr2:87751863:T_C ITIH1 3.151332 0.002305876 0.06074867 0.5609327 1 1030 1 adipose_0yr
chr2:87737621:A_G NEK4 -3.05791 0.00305297 0.07312415 -0.5881971 1 1025 1 adipose_0yr
chr2:87745891:G_A SPCS1 3.954145 0.0001678311 0.01004858 0.6085385 0.1636354 975 0.47279 adipose_0yr
chr2:87800525:G_A GLT8D1 3.49053 0.0007964282 0.03054473 0.9077342 0.7717389 969 1 adipose_0yr
chr2:87801417:T_C GNL3 3.078163 0.002874073 0.07039661 0.6291253 1 954 1 adipose_0yr
chr2:87800998:G_A LOC116274021 -3.154309 0.002285143 0.06031429 -0.6196426 1 952 1 adipose_0yr
chr2:87806738:C_T LOC116274028 -4.224508 6.435063e-05 0.004790024 -1.841115 0.0613905 954 0.2263011 adipose_0yr
chr2:87806577:C_T LOC116274018 -3.577152 0.0006006492 0.02517539 -0.7240089 0.5730194 954 1 adipose_0yr
chr2:87806585:C_T PBRM1 -3.2791 0.001557377 0.04747071 -0.354011 1 946 1 adipose_0yr
chr2:88118549:A_C SMIM4 -2.907543 0.004741555 0.09643393 -0.5640971 1 465 1 adipose_0yr
chr2:87928380:C_A NT5DC2 -3.252406 0.001691829 0.05004936 -0.9488767 0.7883921 466 1 adipose_0yr
chr2:87937265:G_T STAB1 2.380108 0.01974939 0.2205937 0.6459854 1 475 1 adipose_0yr
chr2:87976180:A_G NISCH -3.358191 0.001215535 0.04035412 -0.2192005 0.6101985 502 1 adipose_0yr
chr2:88172474:G_C TNNC1 -3.177917 0.00212679 0.05808659 -0.3659691 1 568 1 adipose_0yr
chr2:88139295:A_G SEMA3G 5.173189 1.737755e-06 0.0002485315 0.3645678 0.0009922578 571 0.00818698 adipose_0yr
chr2:88150748:A_G PHF7 -4.792211 7.730249e-06 0.0008666695 -0.4283017 0.00466134 603 0.02920255 adipose_0yr
chr2:88225418:G_C BAP1 3.117426 0.002554717 0.06468506 0.3701178 1 589 1 adipose_0yr
chr2:88219846:A_G DNAH1 -2.938612 0.004334376 0.09109339 -0.6050381 1 571 1 adipose_0yr
chr2:88192460:A_C GLYCTK 3.074166 0.002908589 0.07088908 0.6561395 1 512 1 adipose_0yr
chr2:88218258:C_T LOC108584575 2.362625 0.02063858 0.2264325 0.3667774 1 522 1 adipose_0yr
chr2:88258340:T_C WDR82 3.852269 0.0002386139 0.0129044 0.7103429 0.1238406 519 0.3847211 adipose_0yr
chr2:88369161:G_A PPM1M -6.349028 1.324911e-08 3.889014e-06 -0.5686943 6.531809e-06 493 0.000116062 adipose_0yr
chr2:88293573:G_A LOC116273768 2.932417 0.004412883 0.0921458 0.6431597 1 494 1 adipose_0yr
chr2:88362571:T_G TLR9 3.291617 0.00149785 0.04620682 0.4166414 0.7264572 485 1 adipose_0yr
chr2:88414835:G_A ALAS1 -2.762296 0.007155165 0.1242319 -0.5320579 1 498 1 adipose_0yr
chr2:88507478:A_G POC1A -2.517207 0.01387928 0.1831052 -0.432137 1 509 1 adipose_0yr
chr2:88583701:C_T DUSP7 -2.824691 0.006006019 0.1111834 -0.6597825 1 454 1 adipose_0yr
chr2:88665979:A_G RPL29 -3.227788 0.001825396 0.05269041 -0.4675829 0.9820631 538 1 adipose_0yr
chr2:88488095:G_A LOC101019806 -3.794218 0.0002909006 0.0148373 -0.4593824 0.1567954 539 0.4579876 adipose_0yr
chr2:88649534:A_G ABHD14A 6.388668 1.117877e-08 3.340711e-06 0.8128206 5.991822e-06 536 0.0001079652 adipose_0yr
chr2:88502773:A_G ABHD14B 4.649169 1.33522e-05 0.001366619 0.7406609 0.007076668 530 0.04107243 adipose_0yr
chr2:88555879:A_G PCBP4 4.642721 1.368261e-05 0.001380586 0.4753361 0.007374927 539 0.04261347 adipose_0yr
chr2:88556686:A_G GPR62 -2.382378 0.01963652 0.2198012 -0.6327069 1 557 1 adipose_0yr
chr2:88598522:A_G PARP3 -6.316965 1.519788e-08 4.408433e-06 -0.5197335 8.541206e-06 562 0.0001458307 adipose_0yr
chr2:88665875:C_G RRP9 -2.791414 0.006595917 0.1183029 -0.3987821 1 581 1 adipose_0yr
chr2:88797982:A_G GRM2 2.270925 0.02590964 0.2553869 0.4208855 1 446 1 adipose_0yr
chr2:88820766:C_T TEX264 2.874805 0.005208572 0.1022621 0.3998144 1 431 1 adipose_0yr
chr2:88875938:G_A RAD54L2 -3.019073 0.003425305 0.07880255 -0.5717176 1 399 1 adipose_0yr
chr2:89020170:A_G DCAF1 -2.822769 0.006038715 0.1115479 -0.3649941 1 392 1 adipose_0yr
chr2:89303634:T_C RBM15B -4.020594 0.0001330375 0.008361377 -0.8711426 0.05268284 396 0.2001844 adipose_0yr
chr2:89289418:A_G MANF -2.981993 0.003819721 0.08466796 -0.2697768 1 386 1 adipose_0yr
chr2:89311393:G_A LOC116273652 2.057237 0.04300564 0.3307242 0.4815056 1 386 1 adipose_0yr
chr2:89239772:C_A DOCK3 -3.385065 0.001116437 0.03828927 -0.4842441 0.426479 382 0.9563166 adipose_0yr
chr2:89921993:C_T MAPKAPK3 -3.542651 0.0006724195 0.02727726 -0.7424646 0.4000896 595 0.9130238 adipose_0yr
chr2:89955601:C_G LOC103882065 -3.119271 0.002540556 0.06445073 -0.7316868 1 598 1 adipose_0yr
chr2:90033410:C_T CISH 2.437208 0.01707823 0.2040647 0.8053112 1 594 1 adipose_0yr
chr2:89955896:A_G LOC110742568 -9.633642 6.404355e-15 1.241484e-11 -1.237493 3.746548e-12 585 3.91107e-10 adipose_0yr
chr2:89933947:G_T HEMK1 -3.687934 0.0004161941 0.01926478 -0.6533359 0.2218314 533 0.5907304 adipose_0yr
chr2:89973215:G_A C2H3orf18 -4.008359 0.0001388751 0.008668367 -0.7463589 0.07277055 524 0.2576072 adipose_0yr
chr2:90008433:A_C LOC101003565 -3.707538 0.000389763 0.01837471 -0.7573706 0.1937122 497 0.5346887 adipose_0yr
chr2:90304982:G_A DAG1 -2.914312 0.004649948 0.09526434 -0.1413081 1 256 1 adipose_0yr
chr2:90421323:G_A BSN 2.786814 0.006681507 0.1193029 0.6441428 1 299 1 adipose_0yr
chr2:90396882:C_T APEH 3.487449 0.0008043983 0.03076726 0.3537846 0.304867 379 0.7455926 adipose_0yr
chr2:90405441:G_T MST1 2.791815 0.006588493 0.1181817 0.1773491 1 379 1 adipose_0yr
chr2:90425823:C_T RNF123 -3.405477 0.001046312 0.03693781 -0.341129 0.3934132 376 0.9015722 adipose_0yr
chr2:90456513:G_A AMIGO3 4.018554 0.0001339943 0.008415186 0.5136505 0.04850594 362 0.1881846 adipose_0yr
chr2:90587420:C_A GMPPB -2.852123 0.005556592 0.1062467 -0.4638135 1 361 1 adipose_0yr
chr2:90485824:G_A IP6K1 2.279228 0.0253877 0.2527317 0.536022 1 358 1 adipose_0yr
chr2:90679928:G_C CDHR4 -2.651055 0.009714044 0.1491672 -0.350119 1 349 1 adipose_0yr
chr2:90608346:G_T INKA1 -2.210566 0.02999619 0.2765047 -0.5081818 1 350 1 adipose_0yr
chr2:90612371:G_T UBA7 -2.92527 0.004505095 0.0932487 -0.3598139 1 349 1 adipose_0yr
chr2:90569820:A_G TRAIP -2.582567 0.01167764 0.165698 -0.4165195 1 345 1 adipose_0yr
chr2:90666926:T_C CAMKV 2.106612 0.0383662 0.3128624 0.6103253 1 347 1 adipose_0yr
chr2:90782376:A_C MST1R -2.661603 0.009439833 0.1466065 -0.3116724 1 359 1 adipose_0yr
chr2:90723051:A_G MON1A -6.366863 1.227441e-08 3.648705e-06 -0.5957351 4.725649e-06 385 8.73631e-05 adipose_0yr
chr2:90935475:G_C NICN1 -2.569213 0.01209996 0.1689688 -0.4401588 1 488 1 adipose_0yr
chr2:90922244:C_T AMT -4.112703 9.606435e-05 0.006550362 -0.7193152 0.04659121 485 0.1824354 adipose_0yr
chr2:90915180:A_T TCTA 3.079289 0.002864415 0.07020739 0.5588075 1 484 1 adipose_0yr
chr2:90820155:C_T LOC116273654 2.898297 0.004869379 0.09803414 0.3783943 1 490 1 adipose_0yr
chr2:90845762:C_T RBM5 -3.691257 0.0004115976 0.01912298 -0.4247355 0.1893349 460 0.525769 adipose_0yr
chr2:90972742:G_C SEMA3F -3.147657 0.002331712 0.06123597 -0.7963066 0.9047043 388 1 adipose_0yr
chr2:90948125:A_G GNAT1 -2.822904 0.006036422 0.1115219 -1.066677 1 344 1 adipose_0yr
chr2:91113664:G_A SLC38A3 3.692222 0.0004102711 0.01907427 0.8204998 0.1378511 336 0.4163276 adipose_0yr
chr2:91074515:G_A LOC101011847 -2.805677 0.006336856 0.1151515 -0.7222974 1 361 1 adipose_0yr
chr2:91161950:C_T GNAI2 2.933206 0.004402819 0.09204881 0.1987627 1 348 1 adipose_0yr
chr2:91093789:G_A SEMA3B 1.957168 0.05390549 0.3686152 0.2780324 1 317 1 adipose_0yr
chr2:91162797:T_C LSMEM2 -3.408002 0.00103793 0.03675435 -0.8405268 0.3238341 312 0.7783669 adipose_0yr
chr2:91050858:G_T IFRD2 2.988699 0.003745411 0.08370663 0.3600163 1 308 1 adipose_0yr
chr2:91085306:G_C HYAL3 3.13276 0.002439231 0.06274328 0.4590007 0.7756754 318 1 adipose_0yr
chr2:91162955:G_A NAA80 2.408459 0.01837982 0.2119819 0.2864253 1 324 1 adipose_0yr
chr2:91103032:A_G HYAL1 -4.258991 5.680361e-05 0.004352889 -0.4442488 0.01851798 326 0.08935877 adipose_0yr
chr2:91139042:C_T HYAL2 -2.867615 0.005316651 0.1033634 -0.4143504 1 351 1 adipose_0yr
chr2:91189203:C_T TUSC2 3.609778 0.0005395126 0.02329429 0.4379111 0.193685 359 0.5346887 adipose_0yr
chr2:91240355:C_G RASSF1 -3.500049 0.0007722744 0.02981749 -0.3806937 0.2880583 373 0.7151382 adipose_0yr
chr2:91286709:C_T ZMYND10 -2.65326 0.00965614 0.1484849 -0.430297 1 391 1 adipose_0yr
chr2:91205870:C_T NPRL2 3.259805 0.00165351 0.04933062 0.6742406 0.6564436 397 1 adipose_0yr
chr2:91161457:A_G LOC101005450 -2.891764 0.004961593 0.09920647 -0.4919814 1 400 1 adipose_0yr
chr2:91286601:G_T TMEM115 4.034051 0.0001268895 0.008067456 0.7799968 0.05139023 405 0.1966342 adipose_0yr
chr2:91201749:C_T LOC116273653 2.931246 0.004427882 0.09225775 0.755582 1 397 1 adipose_0yr
chr2:91266265:C_T LOC108584582 2.793103 0.006564737 0.1178617 0.3757309 1 398 1 adipose_0yr
chr2:91164339:G_A RHOA 2.164507 0.03348422 0.2927681 0.406686 1 429 1 adipose_0yr
chr2:91186123:T_A GPX1 -2.020525 0.04676145 0.3435196 -0.2537791 1 434 1 adipose_0yr
chr2:91248366:C_T USP4 3.652998 0.0004675784 0.02103377 0.690901 0.2047993 438 0.5568779 adipose_0yr
chr2:91427829:C_T C2H3orf62 -3.693081 0.0004090945 0.01903374 -0.4471892 0.2307293 564 0.6077686 adipose_0yr
chr2:91396174:T_G CCDC36 5.804752 1.322213e-07 2.927036e-05 0.8665024 7.351505e-05 556 0.0009133746 adipose_0yr
chr2:91427829:C_T KLHDC8B 3.44828 0.0009125221 0.03357227 0.3515951 0.4562611 500 1 adipose_0yr
chr2:91397129:A_G CCDC71 -3.211649 0.001918252 0.05429195 -0.8155435 0.9687172 505 1 adipose_0yr
chr2:91391951:C_A LAMB2 -2.942743 0.004282739 0.09047233 -0.373663 1 503 1 adipose_0yr
chr2:91504058:C_T USP19 2.549165 0.01275992 0.1742849 0.1630805 1 447 1 adipose_0yr
chr2:91479735:G_T QARS1 -2.413744 0.01813413 0.2106208 -0.3373407 1 419 1 adipose_0yr
chr2:91465695:C_G QRICH1 -4.490178 2.427687e-05 0.002219427 -0.6313822 0.01009918 416 0.05520348 adipose_0yr
chr2:91551970:G_A IMPDH2 -2.944663 0.004258932 0.09031693 -0.2921352 1 376 1 adipose_0yr
chr2:91541931:T_C NDUFAF3 -2.132303 0.0361285 0.302947 -0.1190175 1 377 1 adipose_0yr
chr2:91511108:C_T LOC108584084 3.219071 0.001875013 0.05355455 0.6468222 0.71438 381 1 adipose_0yr
chr2:91541931:T_C DALRD3 -3.031779 0.003299084 0.07669134 -0.3100585 1 380 1 adipose_0yr
chr2:91693761:T_A WDR6 2.754247 0.007317234 0.1259174 0.1467996 1 389 1 adipose_0yr
chr2:91548722:A_G P4HTM -4.986118 3.639694e-06 0.0004627182 -0.4626841 0.001434039 394 0.01105338 adipose_0yr
chr2:91722464:G_A LOC103882081 1.951155 0.05462941 0.3705202 0.3806999 1 405 1 adipose_0yr
chr2:91553790:C_T LOC110742578 -2.61401 0.01073543 0.1579473 -0.6035586 1 417 1 adipose_0yr
chr2:91551718:G_T ARIH2 -5.256189 1.247127e-06 0.0001870954 -1.008296 0.0005287818 424 0.004850449 adipose_0yr
chr2:91764903:G_A SLC25A20 7.161974 3.868142e-10 1.83852e-07 1.098977 1.694246e-07 438 4.908459e-06 adipose_0yr
chr2:91834038:A_G PRKAR2A 2.189976 0.03151414 0.2838769 0.5810368 1 473 1 adipose_0yr
chr2:91793920:T_C LOC110742579 -2.554028 0.01259694 0.1730969 -0.3231967 1 429 1 adipose_0yr
chr2:91797204:T_C IP6K2 -2.781163 0.006788072 0.1204027 -0.5247314 1 406 1 adipose_0yr
chr2:91841816:G_C NCKIPSD 3.844683 0.0002448968 0.01307062 0.3905624 0.09771381 399 0.3205614 adipose_0yr
chr2:91966721:T_C CELSR3 3.059234 0.003040967 0.07309165 0.6302911 1 392 1 adipose_0yr
chr2:92036313:A_T SLC26A6 -3.201328 0.001979933 0.05553239 -0.3771735 0.7484147 378 1 adipose_0yr
chr2:92039663:C_T TMEM89 2.627903 0.01034148 0.1543122 0.8408683 1 388 1 adipose_0yr
chr2:92004676:G_A LOC101009600 -2.40185 0.01869129 0.2140965 -0.2716312 1 374 1 adipose_0yr
chr2:92001062:C_T COL7A1 -5.21698 1.459127e-06 0.0002124223 -0.7907358 0.0005588458 383 0.005089763 adipose_0yr
chr2:92100627:A_G PFKFB4 -3.199499 0.001991055 0.05573168 -0.4190813 0.8362433 420 1 adipose_0yr
chr2:92116685:A_G SHISA5 -6.31209 1.5518e-08 4.48969e-06 -0.9077642 6.455488e-06 416 0.0001151319 adipose_0yr
chr2:92077672:C_G TREX1 5.23789 1.342017e-06 0.0001980099 1.481406 0.0006414839 478 0.005691281 adipose_0yr
chr2:92122057:G_A ATRIP -3.20945 0.001931242 0.05455531 -0.7789763 0.9250648 479 1 adipose_0yr
chr2:92079807:C_G LOC116273772 3.19514 0.002017803 0.05617381 0.3170466 1 544 1 adipose_0yr
chr2:92048234:C_T CCDC51 3.207197 0.001944638 0.0547389 0.6188401 1 566 1 adipose_0yr
chr2:92090424:G_A PLXNB1 -2.027444 0.04603276 0.3405365 -0.1974004 1 592 1 adipose_0yr
chr2:92331068:G_A LOC108584585 6.20125 2.489702e-08 6.938263e-06 1.122073 1.954416e-05 785 0.0002910111 adipose_0yr
chr2:92290672:A_G NME6 8.367981 1.81982e-12 1.599401e-09 1.405844 1.597802e-09 878 8.09778e-08 adipose_0yr
chr2:92350126:G_A LOC108584586 3.427794 0.0009744004 0.03543656 0.6445166 0.8526004 875 1 adipose_0yr
chr2:92330304:T_G ZNF589 3.63493 0.0004964648 0.02198324 0.6198207 0.4249739 856 0.9538325 adipose_0yr
chr2:92329698:C_T CAMP 3.362907 0.001197565 0.04010285 0.4810221 0.943681 788 1 adipose_0yr
chr2:92332863:G_A LOC101018029 -2.560011 0.01239898 0.1713299 -0.7702207 1 761 1 adipose_0yr
chr2:92327596:C_T CDC25A -3.056338 0.003067281 0.07330132 -0.5510311 1 771 1 adipose_0yr
chr2:92614717:C_T MAP4 -2.576151 0.01187888 0.167564 -0.2562612 1 653 1 adipose_0yr
chr2:92770754:C_T DHX30 -2.895597 0.004907298 0.09849886 -0.3433576 1 585 1 adipose_0yr
chr2:92883228:T_G SMARCC1 2.603679 0.01103711 0.160518 0.4317391 1 603 1 adipose_0yr
chr2:93093623:T_C ELP6 -4.018082 0.0001342166 0.008421064 -0.5958525 0.08308006 619 0.2844059 adipose_0yr
chr2:93152482:A_G SCAP 3.57379 0.0006073098 0.025354 0.4380327 0.3728882 614 0.8653422 adipose_0yr
chr2:93190084:C_G PTPN23 2.680199 0.008973465 0.1423534 0.3706116 1 502 1 adipose_0yr
chr2:93319473:C_T KLHL18 -2.140022 0.03547863 0.3000694 -0.3826007 1 418 1 adipose_0yr
chr2:93319473:C_T KIF9 2.976014 0.003887122 0.08561791 0.8021287 1 363 1 adipose_0yr
chr2:93500412:C_A LOC103882090 2.4611 0.01605991 0.1977572 0.3709435 1 355 1 adipose_0yr
chr2:93398257:A_G LOC103882091 -3.326747 0.001341984 0.04300903 -0.5583154 0.3851494 287 0.88747 adipose_0yr
chr2:93551962:C_T LOC116273774 -3.43524 0.0009514638 0.03473602 -0.8586995 0.2740216 288 0.6902525 adipose_0yr
chr2:93500774:T_C SETD2 -2.064676 0.04227712 0.3276298 -0.3344849 1 277 1 adipose_0yr
chr2:93651846:T_C LOC101000905 -1.928026 0.05749154 0.38007 -0.3677083 1 297 1 adipose_0yr
chr2:93731990:T_C NBEAL2 -2.708394 0.008306265 0.1355941 -0.2458797 1 309 1 adipose_0yr
chr2:93750947:C_T CCDC12 -2.628185 0.01033363 0.1542493 -0.4778009 1 380 1 adipose_0yr
chr2:93748198:T_C PTH1R -4.435734 2.971981e-05 0.002582417 -0.513277 0.01809936 609 0.08776888 adipose_0yr
chr2:93836367:C_G MYL3 -3.881703 0.0002156639 0.01214428 -1.188279 0.1490238 691 0.4414604 adipose_0yr
chr2:93816476:A_G PRSS42P -2.911908 0.004682297 0.09571254 -0.5489271 1 712 1 adipose_0yr
chr2:93816600:T_C LOC101002304 -2.787347 0.006671547 0.1192187 -0.4902717 1 753 1 adipose_0yr
chr2:93881774:C_T PRSS45P -4.398551 3.409806e-05 0.002897954 -0.5939442 0.02905154 852 0.1269964 adipose_0yr
chr2:93884380:T_C PRSS46P -3.727404 0.0003646147 0.01750049 -0.6190102 0.317944 872 0.7679916 adipose_0yr
chr2:93896145:C_T PRSS50 -3.581968 0.0005912284 0.02485998 -0.4651128 0.535653 906 1 adipose_0yr
chr2:93951173:C_T TMIE 2.929443 0.004451045 0.09258414 0.3996221 1 937 1 adipose_0yr
chr2:93852686:C_T ALS2CL -4.608172 1.559315e-05 0.001539521 -0.4463613 0.01468874 942 0.0742282 adipose_0yr
chr2:94066795:G_A LRRC2 -3.64715 0.0004767476 0.02135148 -1.340395 0.4567242 958 1 adipose_0yr
chr2:94147875:T_C LTF -4.74917 9.119636e-06 0.001000991 -0.4883457 0.00776081 851 0.04445859 adipose_0yr
chr2:94136431:G_A CCRL2 3.689701 0.0004137441 0.01916849 0.6240795 0.2838285 686 0.7078392 adipose_0yr
chr2:94250421:A_G CCR5 -2.774038 0.00692462 0.1220115 -0.2589929 1 669 1 adipose_0yr
chr2:94344809:A_C LOC103882093 3.506221 0.0007569862 0.02938987 0.6485454 0.5124797 677 1 adipose_0yr
chr2:94213892:T_C LOC101005212 -3.017674 0.00343947 0.07902978 -0.2602913 1 658 1 adipose_0yr
chr2:94401455:G_A CCR3 -6.838116 1.598591e-09 6.355372e-07 -0.9472665 1.200542e-06 751 2.721629e-05 adipose_0yr
chr2:94365436:G_T CCR1 2.503405 0.01438946 0.1865846 0.2494379 1 927 1 adipose_0yr
chr2:94662098:A_G XCR1 2.948965 0.004206034 0.08959001 0.4161778 1 915 1 adipose_0yr
chr2:94719259:A_G FYCO1 -5.111266 2.222489e-06 0.0003045499 -0.666295 0.002160259 972 0.01557008 adipose_0yr
chr2:94641948:A_G CXCR6 -3.766096 0.0003200036 0.01596235 -0.4699287 0.2480028 775 0.6400157 adipose_0yr
chr2:94695235:T_C CCR9 -2.441704 0.01688227 0.202801 -0.759435 1 688 1 adipose_0yr
chr2:94975661:C_T LIMD1 -2.208555 0.03014162 0.2771326 -0.3550295 1 275 1 adipose_0yr
chr2:95099779:G_A LARS2 -3.53742 0.0006839869 0.02761315 -0.4034102 0.5369297 785 1 adipose_0yr
chr2:95407497:A_G TMEM158 4.571844 1.788104e-05 0.001727559 1.116016 0.01729096 967 0.08472573 adipose_0yr
chr2:95508790:C_G CDCP1 -3.918203 0.0001901294 0.01113572 -1.201468 0.2009667 1057 0.5494121 adipose_0yr
chr2:95603118:G_A CLEC3B -2.772081 0.00696256 0.1224598 -0.5201837 1 913 1 adipose_0yr
chr2:95704326:G_C EXOSC7 3.684851 0.0004205025 0.01939079 0.4095424 0.3490171 830 0.8252633 adipose_0yr
chr2:95757420:C_A ZDHHC3 3.846797 0.0002431307 0.01299444 0.4996076 0.2008259 826 0.5492172 adipose_0yr
chr2:95786645:T_C TGM4 -2.44835 0.01659635 0.2010317 -0.5487486 1 809 1 adipose_0yr
chr2:95716594:A_G TMEM42 -4.739048 9.480146e-06 0.001029672 -0.5284771 0.008370969 883 0.0471662 adipose_0yr
chr2:95831012:T_G KIF15 -3.936642 0.0001783576 0.01058135 -0.6993104 0.1635539 917 0.4726613 adipose_0yr
chr2:95903981:G_A KIAA1143 3.598206 0.000560487 0.02386068 0.689585 0.5526402 986 1 adipose_0yr
chr2:95945343:A_G ZNF501 -3.094086 0.002740321 0.06796856 -0.468171 1 928 1 adipose_0yr
chr2:95889043:G_T ZNF502 5.785296 1.433754e-07 3.13851e-05 1.756143 0.0001250233 872 0.001437993 adipose_0yr
chr2:96049960:G_A LOC103882100 -2.409318 0.01833972 0.2116282 -0.4721273 1 837 1 adipose_0yr
chr2:95903071:T_C LOC116273782 3.400953 0.001061484 0.03724654 0.8504175 0.8746626 824 1 adipose_0yr
chr2:96061166:C_T ZNF35 3.289858 0.001506081 0.04636381 0.6996844 1 762 1 adipose_0yr
chr2:95919585:A_G ZNF197 -2.434393 0.0172019 0.2046055 -0.5114346 1 733 1 adipose_0yr
chr2:96051964:G_A ZNF660 5.687909 2.147379e-07 4.274073e-05 0.7843183 0.0001397943 651 0.001580278 adipose_0yr
chr2:96124317:C_T ZKSCAN7 3.074267 0.002907705 0.07087033 0.7439703 1 557 1 adipose_0yr
chr2:96124014:T_A ZNF852 -2.699868 0.008503085 0.1374789 -0.4722858 1 628 1 adipose_0yr
chr2:96244157:G_A ZNF445 -3.502076 0.0007672221 0.02966504 -0.5678973 0.604571 788 1 adipose_0yr
chr2:96166571:C_T LOC101025570 4.179064 7.578573e-05 0.005444615 0.5771867 0.05085222 671 0.1953554 adipose_0yr
chr2:96267352:T_A LOC116273785 -2.940873 0.004306043 0.09075742 -0.6093331 1 394 1 adipose_0yr
chr2:96959879:C_T ABHD5 3.917707 0.0001904564 0.01114598 0.4303046 0.1628402 855 0.4712724 adipose_0yr
chr2:97096113:G_A ANO10 7.170585 3.724315e-10 1.772889e-07 0.6479624 2.759718e-07 741 7.518958e-06 adipose_0yr
chr2:97238364:T_A SNRK 3.993859 0.0001461115 0.009038271 0.9457743 0.09628746 659 0.3170855 adipose_0yr
chr2:97413627:T_C LOC103882106 3.817674 0.0002685758 0.01394282 0.6272828 0.2132492 794 0.5736018 adipose_0yr
chr2:97493684:C_G POMGNT2 4.645367 1.354609e-05 0.001374514 0.7181535 0.0119341 881 0.06305412 adipose_0yr
chr2:97615691:C_T GASK1A 4.150637 8.390901e-05 0.005884085 0.6110546 0.07526638 897 0.264541 adipose_0yr
chr2:97792346:T_C KRBOX1 4.759321 8.771541e-06 0.0009698522 0.6093972 0.007675099 875 0.04403324 adipose_0yr
chr2:97750938:C_A ZNF662 -2.684452 0.00886979 0.1413279 -0.3846798 1 846 1 adipose_0yr
chr2:97745619:C_T ACKR2 2.820551 0.006076672 0.1118661 0.6812611 1 773 1 adipose_0yr
chr2:97935602:C_G HIGD1A -4.30394 4.823931e-05 0.003792872 -0.5341706 0.02826824 586 0.1243078 adipose_0yr
chr2:97779510:G_A CCDC13 3.47625 0.0008340084 0.03166929 1.021751 0.501239 601 1 adipose_0yr
chr2:97955839:T_C HHATL 2.630392 0.01027229 0.1536969 0.4922838 1 506 1 adipose_0yr
chr2:97944612:A_G KLHL40 3.301842 0.001450809 0.0453853 1.040319 0.7413634 511 1 adipose_0yr
chr2:97883590:T_C ZBTB47 2.53767 0.01315283 0.1771338 0.5781195 1 558 1 adipose_0yr
chr2:97897848:G_C LOC103882110 2.405951 0.01849747 0.2126832 0.6991116 1 559 1 adipose_0yr
chr2:97944522:G_A NKTR -2.120081 0.03717845 0.3078244 -0.2996543 1 553 1 adipose_0yr
chr2:98055331:G_A LOC108584594 -7.068457 5.834427e-10 2.59728e-07 -0.8575443 3.46565e-07 594 9.181821e-06 adipose_0yr
chr2:98076179:T_A SS18L2 -3.607221 0.0005440823 0.02343948 -0.441758 0.3166559 582 0.7659397 adipose_0yr
chr2:98066510:C_T SEC22C 3.774946 0.0003105579 0.01558816 1.117834 0.1838503 592 0.5142333 adipose_0yr
chr2:98182175:T_C VIPR1 -3.489178 0.0007999157 0.03062132 -0.5127798 0.5567413 696 1 adipose_0yr
chr2:98410841:T_C CCK -3.14486 0.002351554 0.06139417 -0.9277859 1 941 1 adipose_0yr
chr2:98446124:C_T TRAK1 -4.340474 4.221082e-05 0.003398731 -1.061941 0.03887617 921 0.1590486 adipose_0yr
chr2:98706274:G_T ULK4 5.020798 3.176411e-06 0.0004099832 0.6227632 0.0034877 1098 0.02301331 adipose_0yr
chr2:99483708:G_C CTNNB1 -3.151636 0.002303749 0.06070025 -0.5422114 1 651 1 adipose_0yr
chr2:100185559:T_C ZNF621 6.995584 8.031428e-10 3.406871e-07 0.9716894 6.7464e-07 840 1.638241e-05 adipose_0yr
chr2:100200943:C_T ZNF620 -5.416772 6.523638e-07 0.000111595 -0.9280828 0.0005212387 799 0.004788117 adipose_0yr
chr2:100200256:A_G ZNF619 -2.455599 0.01628939 0.1990104 -0.3197168 1 786 1 adipose_0yr
chr2:100191864:T_G RPL14 -6.440466 8.949158e-09 2.756457e-06 -0.7689425 6.514987e-06 728 0.0001159776 adipose_0yr
chr2:100240326:G_A LOC108584600 -3.685076 0.0004201874 0.0193835 -0.6815079 0.3088377 735 0.7524203 adipose_0yr
chr2:100356282:A_G ENTPD3 -3.315425 0.001390472 0.0441134 -0.3377287 1 810 1 adipose_0yr
chr2:100495531:G_C EIF1B 2.440991 0.01691321 0.2029905 0.4498303 1 900 1 adipose_0yr
chr2:100392873:C_T LOC101022168 -3.247858 0.001715792 0.05051246 -0.7181172 1 901 1 adipose_0yr
chr2:100420109:G_A MYRIP -2.872361 0.005245071 0.1025953 -0.5862639 1 997 1 adipose_0yr
chr2:100495775:A_G LOC116273656 -2.426863 0.01753678 0.2067347 -0.5231075 1 1015 1 adipose_0yr
chr2:100560050:C_A LOC110742592 3.234218 0.001789589 0.051869 0.7487666 1 1009 1 adipose_0yr
chr2:101224148:G_A MOBP 2.897734 0.004877265 0.09809695 0.5462473 1 1025 1 adipose_0yr
chr2:101259350:G_A LOC101024636 3.135126 0.002421851 0.06243078 0.8606454 1 1192 1 adipose_0yr
chr2:101232934:T_C RPSA -4.368433 3.809609e-05 0.003154427 -0.8217782 0.04461052 1171 0.1768584 adipose_0yr
chr2:101258197:C_G LOC116273988 4.041135 0.0001237636 0.007903887 1.149876 0.1444321 1167 0.4314545 adipose_0yr
chr2:101306937:A_T SLC25A38 3.646039 0.0004785099 0.02140824 0.4514495 0.5407162 1130 1 adipose_0yr
chr2:101273350:A_C LOC100997297 -2.57634 0.01187289 0.1675589 -0.4292469 1 971 1 adipose_0yr
chr2:101457364:T_G CX3CR1 -4.451137 2.80703e-05 0.002468971 -0.5676824 0.02043518 728 0.096442 adipose_0yr
chr2:101508257:T_C XIRP1 2.603109 0.01105399 0.1606334 0.5373487 1 689 1 adipose_0yr
chr2:101538118:T_C CSRNP1 4.038122 0.0001250841 0.007970322 0.5223923 0.08167993 653 0.2808707 adipose_0yr
chr2:101544717:G_C TTC21A 6.284041 1.749405e-08 4.992389e-06 0.763142 1.063638e-05 608 0.0001753679 adipose_0yr
chr2:101655575:G_A GORASP1 -2.397959 0.01887686 0.2151801 -0.4349733 1 582 1 adipose_0yr
chr2:101682592:G_A WDR48 3.183469 0.002091069 0.05739535 0.3794275 1 668 1 adipose_0yr
chr2:102047164:T_C SCN5A -3.248118 0.001714412 0.05051246 -0.4784418 1 879 1 adipose_0yr
chr2:102136412:G_A EXOG -2.387895 0.01936446 0.2180928 -0.5555832 1 568 1 adipose_0yr
chr2:102169104:G_A ACVR2B 3.483959 0.000813516 0.0310602 0.4171327 0.5125151 630 1 adipose_0yr
chr2:102308032:G_A LOC101009825 3.344666 0.001268483 0.04156327 0.6543939 1 878 1 adipose_0yr
chr2:102264305:T_G XYLB -4.229317 6.324287e-05 0.0047198 -1.03139 0.05717156 904 0.2137313 adipose_0yr
chr2:102516315:T_A OXSR1 -3.773053 0.000312556 0.01566362 -0.4450541 0.2044116 654 0.5563751 adipose_0yr
chr2:102674657:C_T MYD88 -2.484616 0.01511106 0.1912191 -0.2863327 1 640 1 adipose_0yr
chr2:102659216:G_A ACAA1 -3.612724 0.0005342929 0.02312586 -0.2397353 0.3430161 642 0.814923 adipose_0yr
chr2:102609542:C_T DLEC1 3.624702 0.0005135609 0.0224544 0.6276797 0.3466536 675 0.8209249 adipose_0yr
chr2:102664802:A_G PLCD1 -2.712507 0.008212818 0.1345767 -0.2336803 1 628 1 adipose_0yr
chr2:102703312:A_G VILL 3.867842 0.0002261955 0.01249437 0.2927533 0.1391103 615 0.4188791 adipose_0yr
chr2:102621509:G_A CTDSPL -1.980584 0.05116365 0.3589342 -0.5859913 1 625 1 adipose_0yr
chr2:102882433:C_T ITGA9 -3.354381 0.001230233 0.04068568 -0.4774598 1 844 1 adipose_0yr
chr2:102882104:G_A LOC116273790 -3.807642 0.0002779157 0.01433221 -0.6652445 0.2356725 848 0.6172346 adipose_0yr
chr2:103009865:C_T LOC100999231 2.478179 0.01536565 0.1931432 0.4820751 1 1036 1 adipose_0yr
chr2:103375258:T_C C2H3orf35 -4.142323 8.643937e-05 0.006015748 -0.5861416 0.08505634 984 0.289008 adipose_0yr
chr2:103319133:C_T GOLGA4 2.806999 0.006313314 0.114854 0.2418718 1 831 1 adipose_0yr
chr2:103417288:G_A LRRFIP2 2.416591 0.01800298 0.2097079 0.5623196 1 505 1 adipose_0yr
chr2:103709130:C_G MLH1 -4.314856 4.635588e-05 0.003673302 -0.5012583 0.02030388 438 0.09598741 adipose_0yr
chr2:103731808:G_A EPM2AIP1 -3.173679 0.002154441 0.05860067 -0.6002717 1 596 1 adipose_0yr
chr2:103809298:C_T TRANK1 -3.589449 0.0005768724 0.02442268 -0.306064 0.4147713 719 0.9357443 adipose_0yr
chr2:104065110:G_A DCLK3 -2.550314 0.01272126 0.1739228 -0.3300473 1 725 1 adipose_0yr
chr2:104105420:C_T HRG 2.959087 0.004083967 0.08844231 0.4966009 1 861 1 adipose_0yr
chr2:104122306:A_C FETUB 3.697455 0.0004031512 0.01881764 0.5296644 0.3446942 855 0.8177973 adipose_0yr
chr2:104105420:C_T AHSG 2.858408 0.005458063 0.1049658 0.4977441 1 810 1 adipose_0yr
chr2:104209548:A_C DNAJB11 3.312153 0.001404786 0.04442241 0.3300615 1 857 1 adipose_0yr
chr2:104233294:G_A TBCCD1 3.614203 0.0005316898 0.02307156 0.958801 0.4843694 911 1 adipose_0yr
chr2:104493991:G_A DGKG 3.2234 0.001850219 0.0531819 0.5418013 1 920 1 adipose_0yr
chr2:104591009:C_T LOC103882144 3.476516 0.0008332933 0.03164895 0.4863684 0.525808 631 1 adipose_0yr
chr2:104596294:G_A ETV5 4.007891 0.000139103 0.008680835 0.3704864 0.09431181 678 0.3120119 adipose_0yr
chr2:104763466:C_T TRA2B -2.956125 0.004119344 0.08892926 -0.4812728 1 689 1 adipose_0yr
chr2:104931399:C_T LOC116273668 2.304515 0.02385488 0.2442873 0.4043896 1 556 1 adipose_0yr
chr2:105003673:G_A IGF2BP2 3.677944 0.0004303113 0.01976119 0.4568391 0.2461381 572 0.6364874 adipose_0yr
chr2:105208790:T_G SENP2 8.3824 1.706239e-12 1.503858e-09 2.207892 1.303567e-09 764 6.749032e-08 adipose_0yr
chr2:105272684:G_A LIPH 3.418344 0.001004262 0.03623446 0.5470388 0.7692644 766 1 adipose_0yr
chr2:105334990:T_C TMEM41A -5.589173 3.226035e-07 5.914261e-05 -0.9416477 0.0002280807 707 0.00240185 adipose_0yr
chr2:105259925:C_T MAP3K13 -2.429317 0.01742702 0.2061314 -0.3197103 1 706 1 adipose_0yr
chr2:105625279:T_C EHHADH -5.907594 8.604215e-08 1.974116e-05 -0.384996 6.496183e-05 755 0.0008241656 adipose_0yr
chr2:105735304:C_T C2H3orf70 -3.640679 0.000487094 0.02165606 -0.7053862 0.3740882 768 0.867498 adipose_0yr
chr2:105762935:G_C VPS8 2.465878 0.01586291 0.1964522 0.6406873 1 936 1 adipose_0yr
chr2:106088614:C_T LOC108584611 3.84622 0.0002436117 0.01301205 1.207788 0.1914788 786 0.5304189 adipose_0yr
chr2:106155031:G_A MAGEF1 -3.40342 0.001053184 0.03711147 -0.4545413 0.8436006 801 1 adipose_0yr
chr2:106203358:G_A EPHB3 1.935695 0.05652879 0.3771055 0.2768524 1 906 1 adipose_0yr
chr2:106439945:T_C CHRD 3.269662 0.001603723 0.04850268 0.5893903 1 658 1 adipose_0yr
chr2:106389674:C_T THPO -2.266568 0.02618727 0.2569283 -0.3983674 1 599 1 adipose_0yr
chr2:106497968:C_T POLR2H -3.811303 0.0002744721 0.0142071 -0.4103431 0.1586449 578 0.4619238 adipose_0yr
chr2:106497968:C_T CLCN2 2.395381 0.0190007 0.2159081 0.2962412 1 555 1 adipose_0yr
chr2:106578548:A_T FAM131A -2.504765 0.01433845 0.1861852 -0.3103185 1 508 1 adipose_0yr
chr2:106566467:A_G EIF4G1 -2.602192 0.01108118 0.1608946 -0.1746018 1 502 1 adipose_0yr
chr2:106469506:C_T PSMD2 -4.13347 8.921437e-05 0.006163368 -0.3780536 0.03782689 424 0.1554512 adipose_0yr
chr2:106566308:T_A ECE2 2.164403 0.03349251 0.2927681 0.6469574 1 454 1 adipose_0yr
chr2:106647505:T_A CAMK2N2 -2.747742 0.007450655 0.1271865 -0.6481047 1 454 1 adipose_0yr
chr2:106529800:C_T EEF1AKMT4 3.258695 0.001659206 0.04946161 0.8942304 0.7499611 452 1 adipose_0yr
chr2:106713291:T_C ALG3 3.345386 0.00126561 0.04149226 0.6115283 0.6036961 477 1 adipose_0yr
chr2:106717557:G_C VWA5B2 -3.481539 0.0008198976 0.03123734 -0.7375647 0.4181478 510 0.9415924 adipose_0yr
chr2:106636306:A_C LOC116273681 -3.435745 0.0009499286 0.03469474 -0.8429401 0.4968127 523 1 adipose_0yr
chr2:106738190:G_A ABCF3 3.106534 0.002639822 0.06617816 0.5120623 1 625 1 adipose_0yr
chr2:106751971:T_C AP2M1 -4.31193 4.685368e-05 0.003710386 -1.091964 0.03040804 649 0.1316973 adipose_0yr
chr2:106696205:G_A DVL3 -2.645673 0.009856723 0.1503634 -0.3116087 1 688 1 adipose_0yr
chr2:106726347:G_A EIF2B5 -7.672755 4.03928e-11 2.318828e-08 -0.8667942 3.090049e-08 765 1.101181e-06 adipose_0yr
chr2:106826558:C_T ABCC5 -3.131924 0.002445397 0.06284752 -0.6683457 1 843 1 adipose_0yr
chr2:107044534:A_G PARL -3.431259 0.0009636629 0.03508429 -0.5228967 0.7439477 772 1 adipose_0yr
chr2:107100760:C_T MAP6D1 -5.780815 1.460729e-07 3.187953e-05 -0.8426066 0.0001172966 803 0.001358066 adipose_0yr
chr2:107081231:A_C YEATS2 4.666754 1.248994e-05 0.001295278 0.5378282 0.009592274 768 0.05285381 adipose_0yr
chr2:107233241:C_T KLHL24 3.024825 0.003367618 0.07784963 0.3510459 1 996 1 adipose_0yr
chr2:107377009:C_A KLHL6 4.181981 7.499645e-05 0.005399219 0.5725065 0.09104569 1214 0.3039287 adipose_0yr
chr2:107485601:C_T LOC101014837 -3.345636 0.001264615 0.04146182 -0.8471396 1 1259 1 adipose_0yr
chr2:107310200:T_C LOC116273992 3.033186 0.003285378 0.07648831 0.5619035 1 1231 1 adipose_0yr
chr2:107414693:C_T LOC116274059 3.009597 0.003522336 0.08040866 0.6364893 1 1216 1 adipose_0yr
chr2:107413902:C_T MCF2L2 -3.422421 0.0009912758 0.03592424 -0.4354833 1 1174 1 adipose_0yr
chr2:107575913:G_A B3GNT5 -4.392732 3.483743e-05 0.002949475 -0.92719 0.03494194 1003 0.1460642 adipose_0yr
chr2:107794834:A_G LAMP3 -2.750333 0.007397265 0.1267283 -0.5078038 1 890 1 adipose_0yr
chr2:107755795:T_C MCCC1 -2.806054 0.006330139 0.1150618 -0.3425399 1 766 1 adipose_0yr
chr2:107877508:C_T LOC101018759 2.461387 0.01604799 0.1976683 0.4443119 1 710 1 adipose_0yr
chr2:107893583:C_A DCUN1D1 -2.898618 0.004864889 0.09796612 -0.2957864 1 506 1 adipose_0yr
chr2:107948985:A_G ATP11B -4.221583 6.503365e-05 0.00483358 -0.4622368 0.03297206 507 0.1396224 adipose_0yr
chr2:110059907:A_C DNAJC19 -2.802078 0.006401328 0.1160088 -0.23221 1 514 1 adipose_0yr
chr2:109960253:A_G FXR1 2.968457 0.003973887 0.08683515 0.3084198 1 511 1 adipose_0yr
chr2:110130231:A_G LOC103882161 4.345446 4.144894e-05 0.003348083 0.889007 0.03104526 749 0.1337934 adipose_0yr
chr2:110351959:G_A CCDC39 3.262007 0.001642264 0.04906266 0.6431069 1 667 1 adipose_0yr
chr2:110324857:C_T TTC14 2.591722 0.01139585 0.1634611 0.4054803 1 653 1 adipose_0yr
chr2:110822644:G_A LOC116273796 2.706254 0.008355271 0.1361192 0.9756648 1 716 1 adipose_0yr
chr2:110899218:G_A PEX5L -3.367518 0.001180238 0.03970754 -0.2777323 0.9253063 784 1 adipose_0yr
chr2:111131242:G_A USP13 3.701992 0.0003970744 0.01863402 0.4548547 0.3887358 979 0.8933761 adipose_0yr
chr2:111274506:T_C NDUFB5 -3.269305 0.001605504 0.04854703 -0.5035866 1 1065 1 adipose_0yr
chr2:111318749:G_C MRPL47 -3.159335 0.002250533 0.05975553 -0.6368377 1 1049 1 adipose_0yr
chr2:111280199:C_G ACTL6A 2.735313 0.007711807 0.1299871 0.3712183 1 1004 1 adipose_0yr
chr2:111523245:G_A GNB4 3.835837 0.0002524239 0.01334374 0.6751772 0.1517068 601 0.4473416 adipose_0yr
chr2:111425736:T_C MFN1 -4.248514 5.900124e-05 0.004502296 -0.6945157 0.03357171 569 0.1413515 adipose_0yr
chr2:111514876:G_T ZNF639 3.156657 0.002268912 0.06005674 0.4586838 1 567 1 adipose_0yr
chr2:111625634:T_C KCNMB3 4.057209 0.000116943 0.007607016 0.7238542 0.06174589 528 0.2271269 adipose_0yr
chr2:111708145:C_A LOC108584623 -3.22628 0.001833893 0.0528924 -0.4625342 0.9903023 540 1 adipose_0yr
chr2:111581555:C_T PIK3CA -2.862629 0.005392815 0.1043044 -0.4860565 1 595 1 adipose_0yr
chr2:111761723:C_T ZMAT3 -3.726372 0.0003658823 0.01755246 -0.6359579 0.2864859 783 0.712247 adipose_0yr
chr2:111962352:G_C KCNMB2 -4.89588 5.17659e-06 0.0006218386 -0.568713 0.006139435 1186 0.03672572 adipose_0yr
chr2:112479554:G_A LOC103882172 -3.418084 0.001005095 0.03623446 -0.6253617 1 1262 1 adipose_0yr
chr2:113230081:A_C LOC108584629 -4.056916 0.0001170639 0.007613676 -1.250899 0.0929487 794 0.3087253 adipose_0yr
chr2:113649656:G_T TBL1XR1 3.04667 0.003156663 0.07487079 0.6607528 1 767 1 adipose_0yr
chr2:113738906:G_A LOC116273798 -2.564228 0.01226114 0.1701743 -0.2759797 1 626 1 adipose_0yr
chr2:115107258:A_T NAALADL2 -5.584615 3.28702e-07 6.000725e-05 -1.423992 0.0003457945 1052 0.003385331 adipose_0yr
chr2:116574410:T_C LOC101012211 -2.616423 0.01066604 0.157168 -0.681904 1 1298 1 adipose_0yr
chr2:116654100:G_A NLGN1 3.141505 0.00237556 0.06170251 0.536256 1 1317 1 adipose_0yr
chr2:118016356:C_A LOC116273800 3.092639 0.002752233 0.06821331 0.4418324 1 929 1 adipose_0yr
chr2:118155159:T_C ECT2 6.182162 2.700219e-08 7.307244e-06 1.234802 2.025164e-05 750 0.0003010786 adipose_0yr
chr2:118322061:C_T NCEH1 -2.965788 0.00400496 0.08735795 -0.6192134 1 954 1 adipose_0yr
chr2:118395894:C_T LOC103882186 -6.529658 6.094613e-09 1.996756e-06 -1.217766 7.520752e-06 1234 0.0001310877 adipose_0yr
chr2:118401906:A_G TNFSF10 -3.205124 0.001957038 0.05500765 -0.7067178 1 1337 1 adipose_0yr
chr2:118562022:G_A FNDC3B 2.962909 0.004038723 0.08770861 0.5275923 1 1224 1 adipose_0yr
chr2:119271091:G_A PLD1 -4.258047 5.699831e-05 0.004366454 -0.4039614 0.05848026 1026 0.2176495 adipose_0yr
chr2:119548460:G_A TNIK -2.580972 0.01172739 0.1662419 -0.4439444 1 1141 1 adipose_0yr
chr2:120073834:G_A EIF5A2 2.949231 0.004202781 0.0895434 0.5662081 1 976 1 adipose_0yr
chr2:120090111:C_A RPL22L1 5.169287 1.764967e-06 0.0002503514 0.3980055 0.001731433 981 0.01294564 adipose_0yr
chr2:120580927:C_T CLDN11 -4.390272 3.515463e-05 0.002964136 -1.196198 0.03673658 1045 0.151815 adipose_0yr
chr2:120550004:T_G SKIL -2.408537 0.01837618 0.2119616 -0.5058644 1 868 1 adipose_0yr
chr2:120777139:T_C PRKCI 3.171236 0.002170532 0.05871018 0.2866286 1 539 1 adipose_0yr
chr2:120828740:A_G PHC3 3.027482 0.00334128 0.07738275 0.5277144 1 540 1 adipose_0yr
chr2:120981744:C_T GPR160 -3.011578 0.003501848 0.080089 -0.4065991 1 664 1 adipose_0yr
chr2:120937141:A_G SEC62 3.634338 0.0004974399 0.02200826 0.6316455 0.5158451 1037 1 adipose_0yr
chr2:121135306:C_T LRRC31 3.727247 0.0003648075 0.0175077 1.071977 0.4096788 1123 0.9269774 adipose_0yr
chr2:121222991:A_G LRRC34 -3.244336 0.001734568 0.05082665 -0.5472145 1 897 1 adipose_0yr
chr2:121146232:T_C MYNN -3.521548 0.0007202474 0.02857809 -0.780794 0.6158115 855 1 adipose_0yr
chr2:121317408:C_T ACTRT3 3.328903 0.001332934 0.0428995 0.4882848 1 844 1 adipose_0yr
chr2:121290794:G_A MECOM -2.26974 0.02598492 0.2558919 -0.6451414 1 827 1 adipose_0yr
chr2:121470924:G_C LOC103882204 2.838526 0.005775336 0.108441 0.5907598 1 844 1 adipose_0yr
chr2:122075319:G_A LOC110742618 -3.721669 0.0003717115 0.01776103 -0.7108883 0.3694813 994 0.8594086 adipose_0yr
chr2:122967414:A_G GOLIM4 3.65276 0.000467947 0.02104805 0.4104281 0.5091263 1088 1 adipose_0yr
chr2:123357927:A_G SERPINI1 3.375761 0.001149849 0.03896292 0.8254913 0.5266307 458 1 adipose_0yr
chr2:123531553:C_A PDCD10 3.86042 0.0002320351 0.01264609 0.3430431 0.2127762 917 0.572799 adipose_0yr
chr2:123607270:A_G WDR49 -3.816822 0.0002693573 0.01397693 -1.468422 0.250233 929 0.6442298 adipose_0yr
chr2:125562959:T_A BCHE -3.614646 0.0005309126 0.02304012 -0.7073697 0.6381569 1202 1 adipose_0yr
chr2:125962228:A_G LOC103882213 4.013255 0.0001365102 0.008549712 0.7607417 0.1763712 1292 0.4986368 adipose_0yr
chr2:126222304:G_C SLITRK3 -4.637684 1.394629e-05 0.001398961 -1.285696 0.01384866 993 0.07080254 adipose_0yr
chr2:130590600:A_G NMD3 5.263734 1.209943e-06 0.0001839067 0.392265 0.0009268166 766 0.007730044 adipose_0yr
chr2:130560106:C_T LOC108584645 2.866954 0.005326698 0.1034968 0.8007327 1 803 1 adipose_0yr
chr2:130684090:A_G B3GALNT1 -10.14102 6.764123e-16 1.628168e-12 -1.084844 4.4305e-13 655 6.122378e-11 adipose_0yr
chr2:130671837:G_T LOC103882225 -8.566043 7.507546e-13 7.757223e-10 -0.6972235 5.157684e-10 687 2.948476e-08 adipose_0yr
chr2:130724583:A_G PPM1L -4.029816 0.0001287946 0.008163781 -1.070981 0.09067137 704 0.3029424 adipose_0yr
chr2:131175850:G_A LOC101015543 -2.43497 0.01717652 0.204547 -0.554083 1 490 1 adipose_0yr
chr2:131297653:C_T KPNA4 2.72505 0.007933701 0.1321414 0.3731267 1 479 1 adipose_0yr
chr2:131309872:T_C LOC116274060 2.096018 0.03932341 0.3167401 0.5399462 1 394 1 adipose_0yr
chr2:131376006:C_G TRIM59 -4.819406 6.9611e-06 0.0007961961 -0.8632023 0.002707868 389 0.01864255 adipose_0yr
chr2:131386000:G_A IFT80 2.876277 0.005186694 0.1020321 0.3987344 1 389 1 adipose_0yr
chr2:131415335:G_A SMC4 -1.89209 0.06219004 0.3940337 -0.4603661 1 404 1 adipose_0yr
chr2:131435219:A_C LOC101018035 -2.592462 0.01137336 0.1631877 -0.3691388 1 406 1 adipose_0yr
chr2:131543405:T_C C2H3orf80 3.632422 0.0005006054 0.02210871 1.201115 0.3103754 620 0.755505 adipose_0yr
chr2:131793143:A_G LOC110742626 3.600972 0.0005554037 0.02374424 0.6756054 0.5176362 932 1 adipose_0yr
chr2:131744410:A_G IL12A -3.470935 0.0008484177 0.03195798 -0.5175133 0.737275 869 1 adipose_0yr
chr2:132011999:G_A LOC101021093 2.769812 0.007006805 0.1229592 0.5579882 1 672 1 adipose_0yr
chr2:133008047:G_A MFSD1 6.802821 1.864442e-09 7.285627e-07 0.580706 1.68732e-06 905 3.645675e-05 adipose_0yr
chr2:132997847:G_A RARRES1 2.952278 0.004165713 0.08941966 0.4888065 1 771 1 adipose_0yr
chr2:133158973:A_G GFM1 3.450867 0.0009049763 0.03336976 0.3789302 0.7058815 780 1 adipose_0yr
chr2:133184788:G_A LXN -3.040701 0.003213056 0.07534924 -0.73131 1 740 1 adipose_0yr
chr2:133126446:A_T MLF1 -7.017013 7.311516e-10 3.117554e-07 -1.577128 5.154619e-07 705 1.294247e-05 adipose_0yr
chr2:133305603:G_A RSRC1 -5.84699 1.108668e-07 2.495005e-05 -1.143888 8.226313e-05 742 0.001001972 adipose_0yr
chr2:133808800:G_A SHOX2 -3.013962 0.003477333 0.07975652 -0.4629652 1 523 1 adipose_0yr
chr2:133815507:T_C LOC100998347 2.732854 0.007764439 0.1305741 0.7569887 1 617 1 adipose_0yr
chr2:134423686:G_A PTX3 2.93712 0.004353163 0.09135915 0.3503748 1 823 1 adipose_0yr
chr2:134648172:A_G LOC110742491 -2.669266 0.009245047 0.1447208 -0.313523 1 1049 1 adipose_0yr
chr2:134560748:G_T CCNL1 3.447568 0.0009146072 0.03363549 0.3860488 0.9502769 1039 1 adipose_0yr
chr2:134846273:T_A LEKR1 -2.975462 0.003893398 0.08574698 -0.565478 1 814 1 adipose_0yr
chr2:135070304:G_A TIPARP -3.037508 0.003243606 0.0757959 -0.6633425 1 670 1 adipose_0yr
chr2:135254871:G_A SSR3 -7.164662 3.822663e-10 1.818303e-07 -0.8750865 3.36012e-07 879 8.976522e-06 adipose_0yr
chr2:135246431:C_G KCNAB1 -3.46836 0.0008554822 0.03212902 -0.3763626 0.7622346 891 1 adipose_0yr
chr2:135829959:T_G GMPS 4.138196 8.772255e-05 0.006076284 0.443239 0.08412593 959 0.2865563 adipose_0yr
chr2:136054340:A_T LOC108584391 -3.455636 0.00089122 0.03307784 -0.7374165 0.7397126 830 1 adipose_0yr
chr2:135989690:A_G SLC33A1 -5.847987 1.104063e-07 2.488724e-05 -0.6221088 9.704712e-05 879 0.001157096 adipose_0yr
chr2:136104679:G_A C2H3orf33 3.371786 0.001164409 0.03932006 0.8659077 1 968 1 adipose_0yr
chr2:136046460:A_G PLCH1 -3.621126 0.0005196694 0.02263573 -1.415815 0.5404562 1040 1 adipose_0yr
chr2:136193094:C_T LOC101008344 -2.682528 0.008916553 0.1417383 -1.070611 1 1008 1 adipose_0yr
chr2:136682101:C_A MME 3.930767 0.0001820299 0.01076405 0.5682689 0.1778432 977 0.5013841 adipose_0yr
chr2:137386771:G_A DHX36 4.231377 6.277405e-05 0.004690766 0.4488031 0.05505285 877 0.2071816 adipose_0yr
chr2:137547597:C_T ARHGEF26 2.843134 0.005700328 0.1075495 0.494041 1 1004 1 adipose_0yr
chr2:137751945:C_G LOC103882255 3.453002 0.0008987927 0.03321813 0.4943561 1 1133 1 adipose_0yr
chr2:138116593:C_T LOC110742632 3.014304 0.003473824 0.07968718 0.3902968 1 1014 1 adipose_0yr
chr2:138408312:A_T LOC103882257 2.972505 0.00392719 0.08628485 0.7016969 1 1041 1 adipose_0yr
chr2:138447314:C_T RAP2B 3.300316 0.00145774 0.04555595 0.7506542 1 950 1 adipose_0yr
chr2:138895598:C_T P2RY1 -3.094327 0.002738344 0.06793473 -0.5369094 1 968 1 adipose_0yr
chr2:139245797:G_A LOC101014011 -4.168034 7.884335e-05 0.00562761 -0.8287405 0.07513771 953 0.2642115 adipose_0yr
chr2:139372476:G_A MBNL1 -3.169926 0.002179202 0.05871018 -0.4131853 1 947 1 adipose_0yr
chr2:139602450:C_T LOC103882264 -2.852966 0.005543272 0.1060996 -0.3827909 1 603 1 adipose_0yr
chr2:139688262:C_T LOC116273813 -2.439033 0.01699846 0.2035498 -0.4692767 1 660 1 adipose_0yr
chr2:139773361:A_G LOC116273814 2.705517 0.00837222 0.1361958 0.674602 1 1088 1 adipose_0yr
chr2:139938075:G_A SUCNR1 -5.345665 8.700162e-07 0.0001416557 -0.7892 0.0009578878 1101 0.007940919 adipose_0yr
chr2:140021576:C_T AADAC 2.48324 0.01516517 0.1916853 0.3650237 1 1194 1 adipose_0yr
chr2:140500897:C_T IGSF10 -3.158854 0.002253826 0.05975553 -0.3719404 1 853 1 adipose_0yr
chr2:140498933:G_C MED12L 2.621837 0.01051183 0.1556621 0.5247293 1 726 1 adipose_0yr
chr2:140485548:C_T P2RY12 -2.974444 0.003905001 0.08597492 -0.2808572 1 608 1 adipose_0yr
chr2:140676002:G_A P2RY13 2.284272 0.0250752 0.2513512 0.2317761 1 488 1 adipose_0yr
chr2:140639675:A_C P2RY14 -4.21112 6.75342e-05 0.004985226 -1.159592 0.03484765 516 0.1457334 adipose_0yr
chr2:140639675:A_C GPR171 -2.504447 0.01435038 0.1862823 -0.3897747 1 563 1 adipose_0yr
chr2:141122700:T_G SIAH2 -5.228596 1.392883e-06 0.0002039808 -0.5730372 0.001534957 1102 0.01172305 adipose_0yr
chr2:141362660:G_A SELENOT -2.229131 0.02868292 0.2698952 -0.4970337 1 950 1 adipose_0yr
chr2:141311789:C_T EIF2A -15.2762 3.71223e-25 1.319899e-19 -1.687716 3.849582e-22 1037 6.722071e-19 adipose_0yr
chr2:141274132:T_C SERP1 -3.041796 0.003202644 0.07534924 -0.2485806 1 874 1 adipose_0yr
chr2:141379969:T_A LOC110742633 -3.388275 0.001105124 0.0379918 -0.511362 0.8863097 802 1 adipose_0yr
chr2:141520930:A_C TSC22D2 2.740466 0.007602537 0.1290133 0.3267468 1 831 1 adipose_0yr
chr2:141671170:C_T LOC101000094 3.570197 0.0006145046 0.02560244 1.180788 0.5948404 968 1 adipose_0yr
chr2:141947644:C_T LOC103882291 -3.153843 0.002288375 0.06036241 -0.6784335 1 778 1 adipose_0yr
chr2:141881325:C_T PFN2 4.540171 2.013911e-05 0.001893215 0.5445361 0.01566823 778 0.07819051 adipose_0yr
chr2:141873993:C_T RNF13 -3.544228 0.0006689679 0.02721386 -0.3235628 0.5037328 753 1 adipose_0yr
chr2:142115167:A_G LOC110742636 4.250354 5.860942e-05 0.004476269 0.9206767 0.02889444 493 0.1266844 adipose_0yr
chr2:142215765:C_T COMMD2 6.303954 1.606723e-08 4.634479e-06 0.7242944 1.13274e-05 705 0.0001845434 adipose_0yr
chr2:142223671:C_A WWTR1 -2.965093 0.004013085 0.08744615 -0.293411 1 749 1 adipose_0yr
chr2:142480315:T_C TM4SF4 3.912897 0.0001936524 0.01127424 0.5824995 0.1510489 780 0.4456753 adipose_0yr
chr2:142468913:T_C TM4SF1 2.951964 0.004169522 0.08941966 0.35018 1 1047 1 adipose_0yr
chr2:142675129:G_A TM4SF18 -4.118496 9.410407e-05 0.006458535 -0.5101925 0.1098194 1167 0.3515686 adipose_0yr
chr2:142708603:T_C LOC101001493 -3.356753 0.001221063 0.04048648 -0.5648002 1 1172 1 adipose_0yr
chr2:142680797:T_C CP 4.166784 7.919727e-05 0.005649138 0.4888161 0.09020569 1139 0.3021034 adipose_0yr
chr2:142822565:G_C HPS3 4.743329 9.326009e-06 0.001014624 0.6028433 0.009316683 999 0.051572 adipose_0yr
chr2:142823443:A_G HLTF -3.544754 0.0006678225 0.02717124 -0.4676228 0.5289154 792 1 adipose_0yr
chr2:143016792:G_A GYG1 3.124664 0.002499582 0.06371891 0.2865499 1 826 1 adipose_0yr
chr2:143020553:A_G CPA3 2.239005 0.02800522 0.2663744 0.5091645 1 1106 1 adipose_0yr
chr2:143148102:C_T CPB1 -2.574588 0.01192836 0.1678731 -0.5897637 1 1274 1 adipose_0yr
chr2:143204687:G_A AGTR1 3.038939 0.003229878 0.07554228 0.5407282 1 963 1 adipose_0yr
chr2:144804276:G_C LOC101007503 2.876092 0.005189429 0.1020777 0.8456671 1 887 1 adipose_0yr
chr2:145482930:T_C PLSCR1 -3.343072 0.001274867 0.04165387 -0.5170995 1 1392 1 adipose_0yr
chr2:145742435:T_C PLSCR4 2.890646 0.004977546 0.0993999 0.2494657 1 1047 1 adipose_0yr
chr2:145796117:A_C PLOD2 2.964263 0.004022816 0.08755924 0.2922132 1 973 1 adipose_0yr
chr2:147465659:G_A LOC103882306 2.375961 0.01995716 0.2218703 0.8883554 1 1054 1 adipose_0yr
chr2:147895243:T_C DIPK2A 4.889434 5.307917e-06 0.0006348032 0.4096833 0.00458604 864 0.02878714 adipose_0yr
chr2:147953185:T_A LOC103882309 -3.882187 0.0002153045 0.0121299 -0.9420861 0.1855924 862 0.5177736 adipose_0yr
chr2:147992000:C_T SLC9A9 -3.457358 0.0008863039 0.03299708 -0.6359012 0.9731617 1098 1 adipose_0yr
chr2:148788357:A_C CHST2 3.149435 0.002319179 0.06098282 0.4334222 1 717 1 adipose_0yr
chr2:148770593:A_G LOC103882311 2.467117 0.01581217 0.1961036 0.6693804 1 717 1 adipose_0yr
chr2:148849676:A_G U2SURP 2.479355 0.01531883 0.1928793 0.4776082 1 691 1 adipose_0yr
chr2:149039569:T_G LOC108584677 2.627712 0.01034681 0.1543595 0.4246123 1 628 1 adipose_0yr
chr2:148932475:T_C PAQR9 2.606227 0.01096201 0.1598947 0.4810232 1 619 1 adipose_0yr
chr2:149069640:A_G PCOLCE2 -2.949592 0.004198372 0.08952333 -0.3891613 1 718 1 adipose_0yr
chr2:149081935:G_A TRPC1 4.414774 3.211594e-05 0.002752084 0.3276686 0.01962284 611 0.09362034 adipose_0yr
chr2:149192553:A_G PLS1 3.224917 0.001841598 0.05306752 0.9651072 1 616 1 adipose_0yr
chr2:149345243:C_G ATR 11.34992 3.448311e-18 3.067997e-14 1.022874 2.093125e-15 607 5.912461e-13 adipose_0yr
chr2:149530852:C_T XRN1 -2.702463 0.008442737 0.1369245 -0.40047 1 379 1 adipose_0yr
chr2:149769854:T_C GK5 4.048102 0.0001207616 0.007791385 0.7623724 0.1042173 863 0.3372881 adipose_0yr
chr2:149685868:G_A TFDP2 -2.906929 0.004749945 0.09646791 -0.3226093 1 766 1 adipose_0yr
chr2:149853472:T_C LOC108584678 3.779803 0.0003054874 0.0154107 0.5198196 0.2346143 768 0.6150501 adipose_0yr
chr2:149952488:A_T ATP1B3 -4.759618 8.761545e-06 0.0009688337 -0.4750121 0.008183283 934 0.04633977 adipose_0yr
chr2:150017441:T_G LOC108584680 3.799958 0.0002852791 0.01462369 1.060428 0.2730121 957 0.6884622 adipose_0yr
chr2:150136683:G_A GRK7 -2.455309 0.0163016 0.1990389 -0.4024611 1 881 1 adipose_0yr
chr2:150148245:G_A RNF7 -3.802572 0.000282754 0.01453828 -0.448296 0.2934986 1038 0.7247113 adipose_0yr
chr2:150169034:T_C LOC101025235 -2.53034 0.01340901 0.1790349 -0.7034061 1 1064 1 adipose_0yr
chr2:150231860:A_G RASA2 -2.646575 0.009832696 0.1501907 -0.4398635 1 953 1 adipose_0yr
chr2:150526138:A_G ZBTB38 -2.279133 0.02539363 0.2527726 -0.2476986 1 531 1 adipose_0yr
chr2:150724816:G_C PXYLP1 -5.352032 8.479288e-07 0.0001397213 -0.7917809 0.0006630803 782 0.005835798 adipose_0yr
chr2:150815540:G_A SPSB4 5.247573 1.290953e-06 0.0001923848 0.7305612 0.001436831 1113 0.01107046 adipose_0yr
chr2:150927903:G_A SLC25A36 3.415206 0.001014369 0.03639806 0.4309697 0.5213854 514 1 adipose_0yr
chr2:151098808:G_A LOC100999533 4.137761 8.785867e-05 0.006084347 1.194732 0.09673239 1101 0.3181568 adipose_0yr
chr2:151309963:A_T CLSTN2 -4.007564 0.0001392625 0.008688594 -0.6944086 0.1293748 929 0.3978597 adipose_0yr
chr2:152010440:C_T NMNAT3 -3.379389 0.001136709 0.03872738 -0.5627969 0.9514252 837 1 adipose_0yr
chr2:152155807:T_C LOC108584683 2.624761 0.01042942 0.154853 0.7319193 1 793 1 adipose_0yr
chr2:152142738:G_A RBP1 3.398887 0.001068482 0.03728663 0.3925118 0.9669764 905 1 adipose_0yr
chr2:152319393:G_A COPB2 -3.185548 0.002077838 0.05718752 -0.4552909 1 844 1 adipose_0yr
chr2:152232215:C_T MRPS22 3.917 0.0001909226 0.01115793 0.4187294 0.1746942 915 0.4957197 adipose_0yr
chr2:152808793:C_T FOXL2 2.161608 0.03371517 0.2929224 0.5577761 1 867 1 adipose_0yr
chr2:152797241:G_T PIK3CB -4.543435 1.989414e-05 0.00188489 -0.7196639 0.01498029 753 0.07536443 adipose_0yr
chr2:153040825:G_C FAIM 3.87103 0.0002237301 0.01238589 0.6799308 0.1445296 646 0.4316115 adipose_0yr
chr2:153169872:C_A CEP70 -4.595201 1.637531e-05 0.001604939 -0.3910406 0.01015269 620 0.0554014 adipose_0yr
chr2:153296093:C_T ESYT3 -3.172865 0.002159786 0.05864638 -0.5129804 1 896 1 adipose_0yr
chr2:153291418:C_T LOC108584689 -5.289163 1.092463e-06 0.0001708676 -0.7950222 0.001067336 977 0.008687031 adipose_0yr
chr2:153337047:G_A MRAS -3.736699 0.0003533864 0.01713943 -0.6960739 0.3480856 985 0.8234024 adipose_0yr
chr2:153376445:T_A ARMC8 3.057745 0.00305447 0.07312415 0.4047152 1 814 1 adipose_0yr
chr2:153537758:A_G DBR1 2.288552 0.02481272 0.2496972 0.6258633 1 927 1 adipose_0yr
chr2:153562162:G_T DZIP1L 5.317599 9.743085e-07 0.0001546798 0.9596361 0.001004512 1031 0.008263241 adipose_0yr
chr2:154589740:A_G IL20RB -4.068131 0.0001125163 0.007352766 -0.9412163 0.1129664 1004 0.3588916 adipose_0yr
chr2:154627648:C_T NCK1 -4.039822 0.0001243376 0.007935036 -0.4873596 0.1128985 908 0.3587547 adipose_0yr
chr2:154851675:C_T SLC35G2 3.681788 0.0004248253 0.01955362 0.4863867 0.3071487 723 0.7498363 adipose_0yr
chr2:154849679:C_T LOC103882341 4.368707 3.805771e-05 0.003151672 0.5632071 0.02903804 763 0.1269952 adipose_0yr
chr2:154959629:A_G STAG1 -2.630399 0.01027212 0.1536965 -0.213728 1 713 1 adipose_0yr
chr2:155278001:C_A PCCB -2.91568 0.004631629 0.09493804 -0.3629365 1 725 1 adipose_0yr
chr2:155571533:C_T MSL2 -5.84125 1.135557e-07 2.552261e-05 -0.8003376 8.119229e-05 715 0.0009914441 adipose_0yr
chr2:155489861:T_C PPP2R3A -3.763813 0.0003224841 0.0160582 -0.3327494 0.2073573 643 0.5616654 adipose_0yr
chr2:155637769:C_T LOC101021564 -2.924743 0.004511969 0.09333463 -0.9220666 1 659 1 adipose_0yr
chr2:155805178:T_C LOC101022275 2.654641 0.009620026 0.148089 0.7449917 1 760 1 adipose_0yr
chr2:156434097:T_C EPHB1 -3.283028 0.00153846 0.04714539 -0.7116686 1 810 1 adipose_0yr
chr2:157050316:T_C CEP63 6.642789 3.736886e-09 1.316894e-06 1.001203 2.511187e-06 672 5.093441e-05 adipose_0yr
chr2:157052118:G_A KY -2.870852 0.005267743 0.1028254 -0.658883 1 661 1 adipose_0yr
chr2:157216959:C_T ANAPC13 -4.694845 1.122372e-05 0.001185368 -0.8791384 0.005174136 461 0.03191548 adipose_0yr
chr2:157265630:T_A AMOTL2 4.042002 0.0001233864 0.007882888 0.5145302 0.08168178 662 0.2808707 adipose_0yr
chr2:157194562:C_T LOC108584694 -4.951304 4.170949e-06 0.0005202412 -0.8009432 0.003090673 741 0.02080086 adipose_0yr
chr2:157391541:T_C RYK 4.547257 1.961108e-05 0.00186362 0.690445 0.01672825 853 0.08253694 adipose_0yr
chr2:157589839:G_T SLCO2A1 -2.954036 0.004144462 0.0892783 -0.3069511 1 811 1 adipose_0yr
chr2:157712566:C_T RAB6B 4.012762 0.0001367467 0.008558878 0.4016374 0.1132263 828 0.3593606 adipose_0yr
chr2:157769302:G_T SRPRB 4.426154 3.07927e-05 0.002655463 0.5680786 0.03205521 1041 0.137039 adipose_0yr
chr2:157929399:G_A TF 7.029254 6.92945e-10 2.966939e-07 1.571362 7.566959e-07 1092 1.814559e-05 adipose_0yr
chr2:157895595:C_T LOC108584200 -3.013057 0.003486621 0.07986798 -0.7903896 1 1125 1 adipose_0yr
chr2:157982343:A_T TOPBP1 -4.715568 1.03706e-05 0.00110979 -0.7798596 0.01168766 1127 0.06196429 adipose_0yr
chr2:158115631:A_G CDV3 2.90655 0.004755135 0.09656221 0.4046958 1 1014 1 adipose_0yr
chr2:158226964:G_A LOC108584696 2.730953 0.007805361 0.1308052 0.8197874 1 1007 1 adipose_0yr
chr2:158251012:C_T TMEM108 3.483522 0.0008146658 0.03109929 0.540993 0.7331992 900 1 adipose_0yr
chr2:158663903:T_C LOC108584698 -3.772935 0.0003126807 0.01566924 -1.00092 0.3833465 1226 0.8843767 adipose_0yr
chr2:158745185:C_T NPHP3 -2.932634 0.004410112 0.09210431 -0.3278726 1 1058 1 adipose_0yr
chr2:158892281:A_G UBA5 7.314862 1.971676e-10 9.801421e-08 0.8949507 1.971676e-07 1000 5.594085e-06 adipose_0yr
chr2:158892281:A_G ACAD11 5.205947 1.524896e-06 0.0002214748 0.6845081 0.001425778 935 0.01100295 adipose_0yr
chr2:158963315:T_A ACKR4 -5.920822 8.140125e-08 1.881974e-05 -1.161608 7.204011e-05 885 0.0008997051 adipose_0yr
chr2:159022706:G_A DNAJC13 5.60078 3.075743e-07 5.712998e-05 1.060121 0.0002183778 710 0.002322591 adipose_0yr
chr2:159249137:A_G ACP3 3.507338 0.0007542504 0.0292947 0.3133323 0.9812798 1301 1 adipose_0yr
chr2:159415729:T_G CPNE4 -2.27399 0.02571589 0.2545757 -0.4515258 1 997 1 adipose_0yr
chr2:159979788:C_T MRPL3 3.411861 0.001025244 0.0366166 0.69537 0.7597057 741 1 adipose_0yr
chr2:160147798:C_T LOC116273659 -4.060447 0.0001156134 0.007524889 -0.4371651 0.1164227 1007 0.3673808 adipose_0yr
chr2:160117237:T_C NUDT16 -3.267877 0.001612632 0.04866842 -0.364914 1 1066 1 adipose_0yr
chr2:160146917:G_A LOC101008456 5.439897 5.938627e-07 0.0001026622 1.136695 0.0006930378 1167 0.006067397 adipose_0yr
chr2:160141055:G_C LOC103882358 -2.8693 0.005291144 0.1030005 -0.3746863 1 1172 1 adipose_0yr
chr2:160237822:T_C NEK11 4.471155 2.605862e-05 0.002326998 1.248445 0.03103582 1191 0.1337828 adipose_0yr
chr2:160454097:G_A LOC101010920 -3.14855 0.002325406 0.06110787 -0.5579773 1 721 1 adipose_0yr
chr2:160456494:G_A ASTE1 -2.743446 0.007540003 0.1282378 -1.289473 1 756 1 adipose_0yr
chr2:160540846:G_A ATP2C1 3.61387 0.000532276 0.0230892 0.4111541 0.4024007 756 0.9167729 adipose_0yr
chr2:160864129:G_C PIK3R4 -4.128617 9.077149e-05 0.006256939 -0.5015463 0.07688345 847 0.2688471 adipose_0yr
chr2:160801772:G_A COL6A6 3.159244 0.002251159 0.05975553 0.330064 1 872 1 adipose_0yr
chr2:160949320:C_A COL6A5 4.374084 3.731287e-05 0.003102312 1.137654 0.03343233 896 0.1410119 adipose_0yr
chr2:161149362:G_A LOC103882363 2.736072 0.007695627 0.1298402 0.8590568 1 856 1 adipose_0yr
chr2:161237944:G_C LOC101014591 -2.530973 0.01338671 0.1788677 -0.992459 1 862 1 adipose_0yr
chr2:161482826:T_C CAPN7 -4.352586 4.037806e-05 0.003303724 -0.7014757 0.03101035 768 0.133703 adipose_0yr
chr2:161544981:T_C SH3BP5 -3.666176 0.000447525 0.02033586 -0.4124356 0.4193309 937 0.9432613 adipose_0yr
chr2:161588697:C_T METTL6 6.315107 1.531908e-08 4.441505e-06 0.6315095 1.709609e-05 1116 0.0002608275 adipose_0yr
chr2:161587486:C_T EAF1 -3.873426 0.0002218947 0.01231686 -0.6882714 0.2301048 1037 0.6066228 adipose_0yr
chr2:161732330:C_A COLQ -5.487415 4.89356e-07 8.652184e-05 -0.6726564 0.0004776115 976 0.004446903 adipose_0yr
chr2:161745224:G_C HACL1 -4.286724 5.136085e-05 0.003991291 -0.4990508 0.04704654 916 0.1837402 adipose_0yr
chr2:161784485:A_G BTD 6.358979 1.269618e-08 3.737199e-06 0.7945448 9.496745e-06 748 0.0001594523 adipose_0yr
chr2:161935239:A_G ANKRD28 3.37487 0.001153097 0.03904443 0.3728181 0.8071682 700 1 adipose_0yr
chr2:162393032:T_C GALNT15 -3.671195 0.0004401045 0.02010327 -0.3530573 0.4568285 1038 1 adipose_0yr
chr2:162507091:T_C DPH3 2.862432 0.005395834 0.1043044 0.3929774 1 1078 1 adipose_0yr
chr2:162416432:T_C OXNAD1 2.820774 0.006072837 0.1118661 0.3775048 1 1043 1 adipose_0yr
chr2:162495091:G_A RFTN1 3.537816 0.0006831032 0.02758018 0.3753953 0.695399 1018 1 adipose_0yr
chr2:162683067:G_A LOC110742650 2.745563 0.007495857 0.1277527 1.001994 1 898 1 adipose_0yr
chr2:162641478:A_G LOC101022887 4.773761 8.298541e-06 0.0009214509 0.930888 0.007584866 914 0.04359369 adipose_0yr
chr2:162840408:T_C DAZL -3.085166 0.002814515 0.06939066 -0.5798132 1 937 1 adipose_0yr
chr2:162895112:T_C LOC108584704 -7.044728 6.474738e-10 2.834159e-07 -0.944246 7.387676e-07 1141 1.780458e-05 adipose_0yr
chr2:163022870:A_G PLCL2 -2.85591 0.005497034 0.1054476 -0.5469808 1 756 1 adipose_0yr
chr2:163315363:G_A TBC1D5 -4.77719 8.189947e-06 0.0009118333 -0.5303494 0.007845969 958 0.04485279 adipose_0yr
chr2:164504150:T_C SATB1 2.804837 0.006351847 0.1153274 0.5068053 1 630 1 adipose_0yr
chr2:164474238:G_A LOC108583906 3.313748 0.001397792 0.04424121 1.133952 0.8344815 597 1 adipose_0yr
chr2:165370179:G_A KCNH8 2.487738 0.01498896 0.1901808 0.9571585 1 861 1 adipose_0yr
chr2:166016997:A_G EFHB 7.959228 1.128654e-11 7.405362e-09 0.7628688 1.071093e-08 949 4.207269e-07 adipose_0yr
chr2:166044505:C_T LOC110742653 4.093821 0.0001027296 0.006872146 0.5287612 0.09050476 881 0.3025436 adipose_0yr
chr2:166120899:A_C RAB5A -1.964796 0.05299889 0.3656739 -0.1954457 1 891 1 adipose_0yr
chr2:166111276:C_T PP2D1 2.227286 0.02881114 0.2704423 0.2687542 1 899 1 adipose_0yr
chr2:166133726:C_T KAT2B 3.978585 0.0001541249 0.009395131 0.4758822 0.1297732 842 0.3985225 adipose_0yr
chr2:166278190:A_T SGO1 10.90505 2.370814e-17 7.933709e-14 1.002597 1.51495e-14 639 3.095656e-12 adipose_0yr
chr2:167343206:A_G LOC103882399 -3.178239 0.002124705 0.05805532 -0.8070074 0.992237 467 1 adipose_0yr
chr2:167454857:G_A ZNF385D 3.946092 0.0001725982 0.01030153 0.7785162 0.1706997 989 0.4876988 adipose_0yr
chr2:169296671:C_A UBE2E2 -3.306307 0.001430711 0.04495614 -0.2938939 1 940 1 adipose_0yr
chr2:169533476:C_T LOC108584713 -6.791939 1.954937e-09 7.593594e-07 -0.9984495 1.511167e-06 773 3.324913e-05 adipose_0yr
chr2:169939705:C_T UBE2E1 4.487735 2.44989e-05 0.002237231 0.4700402 0.01979511 808 0.0941616 adipose_0yr
chr2:170015718:A_G NKIRAS1 3.467174 0.0008587567 0.03224317 0.7668541 0.6629602 772 1 adipose_0yr
chr2:170014263:T_C RPL15 -3.761521 0.0003249932 0.01616839 -0.4262635 0.2954189 909 0.7281413 adipose_0yr
chr2:170035813:T_C NR1D2 2.541613 0.01301682 0.1762076 0.3302966 1 942 1 adipose_0yr
chr2:170286080:G_C THRB 4.180026 7.552451e-05 0.005430587 0.2992863 0.08655109 1146 0.2928436 adipose_0yr
chr2:170325105:C_T LOC116273842 2.999392 0.003629684 0.08209431 0.9015105 1 1130 1 adipose_0yr
chr2:170919865:G_A RARB -3.874876 0.0002207911 0.01226222 -0.7597843 0.2428702 1100 0.6309979 adipose_0yr
chr2:171749617:A_C TOP2B -4.482799 2.495348e-05 0.002268008 -0.3561967 0.0201125 806 0.09529377 adipose_0yr
chr2:171908930:G_T NGLY1 7.191786 3.392465e-10 1.63254e-07 0.9237971 3.501024e-07 1032 9.250023e-06 adipose_0yr
chr2:171828242:G_C OXSM -11.30842 4.124373e-18 3.067997e-14 -1.128909 4.672915e-15 1133 1.150735e-12 adipose_0yr
chr2:172783097:C_A LRRC3B 3.232904 0.001796849 0.05203791 1.136057 1 953 1 adipose_0yr
chr2:173115638:A_G NEK10 -2.999445 0.003629116 0.08208296 -0.5499052 1 1122 1 adipose_0yr
chr2:173400808:A_T SLC4A7 -3.13751 0.002404455 0.06209904 -0.316515 1 726 1 adipose_0yr
chr2:173779696:A_C LOC103882418 -3.76855 0.0003173572 0.01585854 -0.7573236 0.3351292 1056 0.8006421 adipose_0yr
chr2:173726959:T_C EOMES 3.189194 0.002054821 0.05679811 0.6377527 1 1067 1 adipose_0yr
chr2:174385860:G_T CMC1 -4.132269 8.959727e-05 0.006183939 -0.7446219 0.07839761 875 0.2727022 adipose_0yr
chr2:174325502:G_A AZI2 4.990853 3.572748e-06 0.0004545349 0.4710696 0.003386966 948 0.02244113 adipose_0yr
chr2:174486300:T_C ZCWPW2 3.113239 0.002587129 0.06528753 1.008652 1 967 1 adipose_0yr
chr2:174522281:T_C RBMS3 -2.617238 0.01064269 0.1569101 -0.3465053 1 742 1 adipose_0yr
chr2:174711146:A_G LOC103882425 -4.037345 0.0001254267 0.007990499 -0.5664441 0.1387219 1106 0.4181666 adipose_0yr
chr2:175265885:A_G LOC101020872 1.946101 0.05524432 0.3725955 0.5563809 1 1055 1 adipose_0yr
chr2:175400313:A_G LOC110742463 4.241577 6.050141e-05 0.00457157 0.8830689 0.06467601 1069 0.2352847 adipose_0yr
chr2:176573280:G_A TGFBR2 6.612565 4.259435e-09 1.489987e-06 0.5847037 4.152949e-06 975 7.812914e-05 adipose_0yr
chr2:177569089:A_G STT3B 3.475978 0.0008347403 0.03169051 0.7334097 0.6853218 821 1 adipose_0yr
chr2:177804134:A_T OSBPL10 2.614329 0.01072622 0.1578401 0.7479684 1 1038 1 adipose_0yr
chr2:178107885:C_G ZNF860 3.12537 0.002494266 0.06361318 0.588226 1 1176 1 adipose_0yr
chr2:178225201:G_A GPD1L 3.408751 0.001035457 0.03674878 0.5021127 1 1320 1 adipose_0yr
chr2:178260047:C_T LOC116273848 3.51154 0.0007440407 0.02900617 1.199239 0.8511825 1144 1 adipose_0yr
chr2:178224364:A_G CMTM8 -3.121161 0.002526129 0.06421932 -0.6821399 1 1186 1 adipose_0yr
chr2:178485633:G_A CMTM7 3.607661 0.0005432927 0.02341445 0.2771354 0.7345317 1352 1 adipose_0yr
chr2:178561281:G_A CMTM6 4.348295 4.101841e-05 0.003332744 0.3913824 0.05287273 1289 0.2007068 adipose_0yr
chr2:178671994:T_C DYNC1LI1 -3.659578 0.000457461 0.02068869 -0.5316109 0.5539853 1211 1 adipose_0yr
chr2:178777043:A_G CNOT10 3.11248 0.002593039 0.06539256 0.7419222 1 816 1 adipose_0yr
chr2:178734608:G_T LOC108584729 4.63911 1.387111e-05 0.001395274 0.9637736 0.01116625 805 0.05974408 adipose_0yr
chr2:178983375:T_A CCR4 2.598649 0.01118676 0.1618746 0.3553298 1 1062 1 adipose_0yr
chr2:179097416:T_C GLB1 -5.280326 1.131963e-06 0.0001754676 -1.141057 0.001270062 1122 0.0100104 adipose_0yr
chr2:179115665:A_C TMPPE -3.230523 0.001810082 0.05233155 -0.6045352 1 1140 1 adipose_0yr
chr2:179105153:T_C CRTAP -5.852195 1.084828e-07 2.448495e-05 -0.671517 0.00012584 1160 0.001445655 adipose_0yr
chr2:179283892:A_G SUSD5 -3.239631 0.00175995 0.05136443 -0.421 1 1157 1 adipose_0yr
chr2:179341639:T_C FBXL2 2.005187 0.04841203 0.3493005 0.3469578 1 928 1 adipose_0yr
chr2:179372928:A_G LOC103882441 -5.597719 3.114702e-07 5.783621e-05 -0.59327 0.0002896672 930 0.00293611 adipose_0yr
chr2:179501297:C_G UBP1 -2.904243 0.004786813 0.09703474 -0.6933358 1 793 1 adipose_0yr
chr2:179533927:T_C CLASP2 -4.102775 9.951521e-05 0.006741143 -0.3977118 0.06518246 655 0.2367672 adipose_0yr
chr2:179802215:T_C LOC116273849 2.996336 0.00366241 0.08268153 0.4115968 1 433 1 adipose_0yr
chr2:180214520:G_A LOC101008579 2.834496 0.005841674 0.1091094 0.5145747 1 1155 1 adipose_0yr
chr2:182462233:A_G STAC 3.932345 0.0001810368 0.01071097 0.5046712 0.2300978 1271 0.6066228 adipose_0yr
chr2:182799233:G_A KNG1 2.798408 0.006467703 0.1167545 0.408938 1 1140 1 adipose_0yr
chr2:182860303:A_G EIF4A2 -3.812247 0.0002735905 0.01416504 -0.4265256 0.3124403 1142 0.7588966 adipose_0yr
chr2:182867301:G_C LOC116274061 -2.999918 0.003624075 0.08198247 -0.4079943 1 1145 1 adipose_0yr
chr2:182980873:A_C LOC116273991 2.737133 0.007673057 0.1297758 0.7736426 1 1157 1 adipose_0yr
chr2:182836935:T_C LOC116274058 -3.807025 0.0002785004 0.01436024 -0.5666132 0.3225035 1158 0.7758826 adipose_0yr
chr2:182867301:G_C LOC116273990 3.178995 0.002119812 0.05797809 0.4707431 1 1164 1 adipose_0yr
chr2:182842667:C_T LOC116274007 2.942133 0.004290327 0.09052352 0.4437763 1 1167 1 adipose_0yr
chr2:182869906:G_A RFC4 5.056046 2.764733e-06 0.000362994 0.7554078 0.003256855 1178 0.02172141 adipose_0yr
chr2:182918566:G_C LOC103882461 4.575731 1.762147e-05 0.001705016 0.6134773 0.02047615 1162 0.09661162 adipose_0yr
chr2:182876582:A_T ADIPOQ 5.312791 9.933652e-07 0.0001574825 0.6325426 0.001138397 1146 0.009137618 adipose_0yr
chr2:183014098:T_C ST6GAL1 4.020233 0.0001332065 0.008369114 0.4367668 0.168373 1264 0.4825587 adipose_0yr
chr2:183219655:G_A RPL39L 3.841481 0.0002475965 0.01319828 0.8733623 0.2250653 909 0.5971893 adipose_0yr
chr2:183370176:A_G MASP1 -5.123154 2.120165e-06 0.0002925828 -0.548168 0.00192511 908 0.01410817 adipose_0yr
chr2:183449541:C_T RTP4 -12.05703 1.676789e-19 2.3006e-15 -1.010764 1.579536e-16 942 6.45526e-14 adipose_0yr
chr2:183696312:T_C LOC103882463 6.023638 5.282869e-08 1.305205e-05 0.8395748 4.754582e-05 900 0.0006268086 adipose_0yr
chr2:183850265:G_A BCL6 3.452493 0.0009002625 0.03325752 0.4523967 0.8687533 965 1 adipose_0yr
chr2:183812000:C_T LOC116273856 3.154259 0.002285487 0.06031429 0.404145 1 765 1 adipose_0yr
chr2:184165852:A_G LOC116273688 3.778819 0.0003065084 0.01544643 0.4630866 0.3157037 1030 0.7644743 adipose_0yr
chr2:184291430:A_G LPP -2.925212 0.004505862 0.0932578 -0.3180448 1 1025 1 adipose_0yr
chr2:185128956:A_G TPRG1 3.403442 0.001053109 0.03710988 0.84834 0.9762321 927 1 adipose_0yr
chr2:185574198:G_A TP63 -3.330524 0.001326165 0.04281883 -0.593637 1 929 1 adipose_0yr
chr2:185766956:G_A LOC101024168 -3.321251 0.00136532 0.04350564 -0.4103952 0.9448017 692 1 adipose_0yr
chr2:186012518:C_T P3H2 -4.531778 2.078243e-05 0.001945466 -0.4937018 0.01631421 785 0.08080539 adipose_0yr
chr2:186439974:G_A CLDN1 -2.432372 0.01729124 0.2052312 -0.2133468 1 863 1 adipose_0yr
chr2:186419018:C_T CLDN16 3.97518 0.000155968 0.009492484 0.689901 0.1441144 924 0.4307064 adipose_0yr
chr2:186541973:G_A IL1RAP -2.849168 0.005603471 0.1068304 -0.3959694 1 904 1 adipose_0yr
chr2:187307339:C_A UTS2B 5.300099 1.045448e-06 0.0001639919 0.7567345 0.000945085 904 0.007851727 adipose_0yr
chr2:187347951:A_G CCDC50 -5.351701 8.490622e-07 0.0001397213 -0.655145 0.0007055707 831 0.006168686 adipose_0yr
chr2:187451900:G_A LOC103882482 -3.315276 0.001391119 0.04412277 -0.5280608 0.9710014 698 1 adipose_0yr
chr2:188093824:T_C FGF12 -3.044165 0.003180217 0.07521131 -0.3813715 1 956 1 adipose_0yr
chr2:188640889:T_C MB21D2 3.528018 0.0007052511 0.02823071 0.618631 0.9055424 1284 1 adipose_0yr
chr2:188958024:A_G LOC101002545 2.600798 0.0111226 0.1612347 0.4965222 1 1237 1 adipose_0yr
chr2:189080675:A_G PLAAT1 5.625218 2.781455e-07 5.289708e-05 1.06006 0.0003841189 1381 0.003698324 adipose_0yr
chr2:189285599:C_T ATP13A4 5.103821 2.289015e-06 0.0003129835 0.7383178 0.002964274 1295 0.02008944 adipose_0yr
chr2:189563957:C_T OPA1 -2.742612 0.007557452 0.1284832 -0.1882122 1 948 1 adipose_0yr
chr2:190033887:T_G LOC103882494 -2.274345 0.02569351 0.2544671 -0.6418196 1 859 1 adipose_0yr
chr2:189961307:G_C HES1 3.686323 0.0004184406 0.01934845 0.8636122 0.4004476 957 0.9136237 adipose_0yr
chr2:190119444:G_A LOC101007042 3.6223 0.0005176555 0.02258066 0.3841926 0.5497501 1062 1 adipose_0yr
chr2:190233849:G_A LOC110742678 3.542881 0.0006719156 0.02727726 1.069132 0.5744878 855 1 adipose_0yr
chr2:190195870:C_T GP5 -3.721892 0.0003714334 0.01774912 -0.4263894 0.3242614 873 0.7791359 adipose_0yr
chr2:190387348:G_A ATP13A3 -3.813564 0.0002723652 0.01411166 -0.5618343 0.2331446 856 0.6121999 adipose_0yr
chr2:190428117:G_T LOC108584750 -3.257982 0.001662875 0.04954657 -0.5543314 1 942 1 adipose_0yr
chr2:190371686:A_C LOC101009271 -3.916222 0.0001914374 0.01118219 -1.096707 0.2482943 1297 0.6406431 adipose_0yr
chr2:190526190:C_T LOC108584751 4.40816 3.291025e-05 0.002814291 0.8829477 0.04314534 1311 0.1725813 adipose_0yr
chr2:190540418:G_A TMEM44 7.080298 5.538877e-10 2.48079e-07 0.8127627 7.294701e-07 1317 1.762473e-05 adipose_0yr
chr2:190541662:G_A LSG1 -6.509952 6.635247e-09 2.155014e-06 -0.7304165 8.678904e-06 1308 0.0001477876 adipose_0yr
chr2:190641958:A_C LOC103882502 4.362487 3.893727e-05 0.003203456 1.327497 0.052137 1339 0.1988623 adipose_0yr
chr2:190619881:T_C FAM43A -2.598233 0.01119923 0.1619919 -0.442274 1 1306 1 adipose_0yr
chr2:191015918:C_T XXYLT1 4.756371 8.871351e-06 0.0009800104 0.6250581 0.01291669 1456 0.06709346 adipose_0yr
chr2:191073003:C_T ACAP2 4.074069 0.0001101774 0.007225158 0.6554926 0.1346368 1222 0.4096474 adipose_0yr
chr2:191447768:C_T PPP1R2 -3.038168 0.003237262 0.07568063 -0.5225078 1 1012 1 adipose_0yr
chr2:191412276:A_G LOC101016629 -3.504348 0.0007615956 0.02953818 -0.9523178 0.8088146 1062 1 adipose_0yr
chr2:191499556:G_A APOD -2.527142 0.01352216 0.1798911 -0.3092628 1 1046 1 adipose_0yr
chr2:191355478:C_T LOC116273863 -2.674488 0.0091144 0.143626 -0.7300535 1 1058 1 adipose_0yr
chr2:191392106:A_G LOC103882505 3.951555 0.0001693501 0.01012872 0.8152343 0.1801885 1064 0.5069666 adipose_0yr
chr2:191474067:A_G BDH1 -3.957662 0.0001657889 0.009947527 -0.3638359 0.2037546 1229 0.555216 adipose_0yr
chr2:191655745:C_T DLG1 3.369743 0.001171962 0.03952171 0.5137399 1 1006 1 adipose_0yr
chr2:191940625:G_A MELTF 4.027881 0.0001296738 0.008202252 1.212372 0.1567757 1209 0.4579876 adipose_0yr
chr2:192045362:A_G LOC110742680 -5.639689 2.620446e-07 5.066212e-05 -0.6414485 0.0002992549 1142 0.003017369 adipose_0yr
chr2:191974595:G_A LOC101022625 3.295649 0.001479131 0.04592341 1.148735 1 1144 1 adipose_0yr
chr2:192099452:C_G PIGZ 7.950459 1.173647e-11 7.480788e-09 0.6376418 1.376687e-08 1173 5.278126e-07 adipose_0yr
chr2:192079453:A_G NCBP2AS2 -2.808367 0.006289058 0.1145798 -0.4162766 1 1186 1 adipose_0yr
chr2:192093030:A_G NCBP2 4.595238 1.637307e-05 0.001604939 0.3979283 0.01935297 1182 0.09262676 adipose_0yr
chr2:192098630:T_C SENP5 4.362552 3.892799e-05 0.003202906 0.307259 0.04535111 1165 0.179129 adipose_0yr
chr2:192199311:G_A PAK2 -3.861488 0.0002311856 0.01261504 -0.4760161 0.1877227 812 0.5221981 adipose_0yr
chr2:192430189:T_C PIGX -3.330436 0.001326533 0.04281883 -0.4624208 1 1048 1 adipose_0yr
chr2:192354871:A_G CEP19 -9.095571 7.042232e-14 9.452083e-11 -1.032136 7.563357e-11 1074 5.523839e-09 adipose_0yr
chr2:192439660:G_C LOC116273904 3.016314 0.003453295 0.07931351 0.9411017 1 1082 1 adipose_0yr
chr2:192391739:T_G NRROS 2.593619 0.01133826 0.1628657 0.2877475 1 1134 1 adipose_0yr
chr2:192559739:T_G FBXO45 -3.715811 0.0003790959 0.01796441 -0.6231993 0.4632552 1222 1 adipose_0yr
chr2:192498364:G_T WDR53 4.545091 1.977104e-05 0.001876393 0.661233 0.02467426 1248 0.1116474 adipose_0yr
chr2:192571659:C_T RNF168 8.386522 1.675097e-12 1.479578e-09 1.31804 2.058694e-09 1229 1.00876e-07 adipose_0yr
chr2:192608101:A_C LOC108584757 8.891309 1.753829e-13 2.094996e-10 1.153767 1.941489e-10 1107 1.222268e-08 adipose_0yr
chr2:192693837:G_A UBXN7 -3.025531 0.003360606 0.07774576 -0.3603776 1 1101 1 adipose_0yr
chr2:192703442:A_G TM4SF19 -3.895963 0.00020532 0.01168952 -1.160906 0.1806816 880 0.5079076 adipose_0yr
chr2:192740899:G_A LOC103882515 4.333822 4.32513e-05 0.0034739 0.9134042 0.03957494 915 0.1609817 adipose_0yr
chr2:192735520:T_C TCTEX1D2 -4.506725 2.282346e-05 0.002102718 -0.549082 0.02133993 935 0.09970747 adipose_0yr
chr2:192743886:C_T PCYT1A -4.955462 4.103727e-06 0.0005136205 -0.814081 0.003960096 965 0.02560267 adipose_0yr
chr2:192823037:C_T SLC51A -3.215337 0.001896654 0.05395646 -0.4803087 1 1110 1 adipose_0yr
chr2:192806393:A_G LOC110742684 -4.800901 7.475874e-06 0.0008483953 -0.7290705 0.008320648 1113 0.04695153 adipose_0yr
chr2:192840015:A_G ZDHHC19 5.017001 3.22418e-06 0.0004155406 0.8204203 0.00365622 1134 0.02396883 adipose_0yr
chr2:193025478:G_T TFRC -2.888023 0.005015133 0.09977937 -0.3907275 1 1559 1 adipose_0yr
chr2:192999757:A_T LOC108584759 4.847486 6.245328e-06 0.0007323028 0.7131638 0.009311784 1491 0.05155974 adipose_0yr
chr2:193045904:A_G TNK2 -4.618229 1.501172e-05 0.001487946 -0.4245873 0.01959029 1305 0.09351151 adipose_0yr
chr2:193174465:T_C MUC4 -5.051647 2.813112e-06 0.0003685231 -0.5337054 0.003260397 1159 0.02173749 adipose_0yr
chr2:193307967:T_C RUBCN 4.436383 2.964852e-05 0.002582417 0.400966 0.03329529 1123 0.1406191 adipose_0yr
chr2:193265588:G_A FYTTD1 -3.221573 0.001860645 0.05327944 -0.3184999 1 920 1 adipose_0yr
chr2:193382943:A_G LRCH3 -6.545839 5.683511e-09 1.920482e-06 -0.6805148 4.938971e-06 869 9.081852e-05 adipose_0yr
chr2:193375948:G_A LOC103881122 3.807636 0.0002779219 0.01433221 1.007085 0.2459609 885 0.6361994 adipose_0yr
chr2:193543044:T_C IQCG 7.834885 1.963995e-11 1.184956e-08 0.7203643 1.71064e-08 871 6.417571e-07 adipose_0yr
chr2:193439310:G_A LOC116273916 2.231094 0.02854707 0.2693786 0.5047643 1 871 1 adipose_0yr
chr2:193491265:A_G LOC101014662 -7.641423 4.642419e-11 2.645394e-08 -0.6941742 4.447437e-08 958 1.503985e-06 adipose_0yr
chr2:193640003:C_G LMLN 2.560467 0.01238398 0.1712024 1.290359 1 1067 1 adipose_0yr
chr3:74578:G_C FRG1 3.730972 0.0003602643 0.01686494 0.4096537 0.196344 545 0.540157 adipose_0yr
chr3:117371:C_T LOC103884867 3.467386 0.0008581712 0.03056999 0.8310106 0.601578 701 1 adipose_0yr
chr3:197566:G_A LOC103884865 2.154132 0.0343171 0.284973 0.5826136 1 1033 1 adipose_0yr
chr3:971392:G_T LOC103884858 -4.741595 9.388145e-06 0.001138861 -0.9089972 0.01105924 1178 0.05925405 adipose_0yr
chr3:1662117:C_T TRIML2 4.53061 2.087347e-05 0.002089549 0.8249404 0.03214514 1540 0.1373624 adipose_0yr
chr3:1919805:G_A ZFP42 -2.568894 0.01211023 0.1620192 -0.8217494 1 1430 1 adipose_0yr
chr3:1839273:C_T LOC101022433 -3.503816 0.000762909 0.02818227 -0.6908623 1 1316 1 adipose_0yr
chr3:3103732:C_T FAT1 -4.477066 2.549184e-05 0.002451824 -0.8888874 0.02974898 1167 0.1295882 adipose_0yr
chr3:3499460:C_T F11 -3.218045 0.001880937 0.0513183 -0.5445495 1 1809 1 adipose_0yr
chr3:3623483:T_C KLKB1 6.868087 1.402641e-09 1.7588e-06 1.193437 2.404126e-06 1714 4.907381e-05 adipose_0yr
chr3:3638602:A_C LOC101003969 -9.018319 9.943478e-14 6.296509e-10 -0.984289 1.66255e-10 1672 1.069518e-08 adipose_0yr
chr3:3636417:T_C FAM149A -5.700197 2.040947e-07 7.341792e-05 -0.3200066 0.0003153263 1545 0.00315502 adipose_0yr
chr3:3788845:A_G TLR3 -3.367443 0.001180516 0.03775238 -0.4579583 1 1628 1 adipose_0yr
chr3:3943118:C_T SORBS2 3.267913 0.001612452 0.04645242 0.2521752 1 1650 1 adipose_0yr
chr3:4167906:A_G LOC116274112 -2.265548 0.0262527 0.2488918 -0.2923368 1 1004 1 adipose_0yr
chr3:4274355:G_A PDLIM3 3.099535 0.002695899 0.06579305 0.6286527 1 886 1 adipose_0yr
chr3:4412357:C_T LOC108586172 -3.913865 0.0001930051 0.01088426 -1.304776 0.1837409 952 0.5140249 adipose_0yr
chr3:4291511:G_A CCDC110 -3.978617 0.0001541075 0.009273982 -1.052529 0.1450151 941 0.4325906 adipose_0yr
chr3:4406779:C_A C3H4orf47 -2.872872 0.005237432 0.09942476 -0.8200391 1 890 1 adipose_0yr
chr3:4381520:A_G UFSP2 -6.759183 2.254493e-09 2.399349e-06 -0.5930049 1.965918e-06 872 4.16792e-05 adipose_0yr
chr3:4409801:A_T ANKRD37 4.729726 9.824385e-06 0.001182594 0.9519049 0.009107204 927 0.05060202 adipose_0yr
chr3:4387932:T_G LRP2BP 7.132074 4.411816e-10 7.408493e-07 0.9639829 4.089753e-07 927 1.05586e-05 adipose_0yr
chr3:4439391:G_A SNX25 -4.040237 0.000124156 0.008041355 -0.8422303 0.1358267 1094 0.4119626 adipose_0yr
chr3:4534299:A_G LOC108586171 2.176801 0.03252019 0.2773156 0.7176743 1 963 1 adipose_0yr
chr3:4567175:G_C CFAP97 -3.722368 0.0003708398 0.01725479 -0.2977398 0.3508144 946 0.8282256 adipose_0yr
chr3:4738014:T_C SLC25A4 3.156723 0.002268457 0.05817963 0.389534 1 965 1 adipose_0yr
chr3:4815065:C_T LOC103884836 -3.483288 0.0008152804 0.02964882 -0.5985303 0.8519681 1045 1 adipose_0yr
chr3:4891941:C_T LOC101026667 5.912254 8.437795e-08 3.635896e-05 0.843985 0.0001066537 1264 0.001251439 adipose_0yr
chr3:5037696:G_A ACSL1 -2.747037 0.007465256 0.1221257 -0.1906136 1 1131 1 adipose_0yr
chr3:4958137:A_G LOC108586169 3.047505 0.003148851 0.0724809 0.6307607 1 844 1 adipose_0yr
chr3:4986157:A_G CENPU 4.312078 4.682835e-05 0.003902368 0.4852513 0.03989775 852 0.1620888 adipose_0yr
chr3:5083376:T_G PRIMPOL -9.928163 1.733691e-15 2.977153e-11 -0.8653318 1.471904e-12 849 1.723922e-10 adipose_0yr
chr3:5139825:C_T CASP3 2.937961 0.00434256 0.08882268 0.758454 1 1011 1 adipose_0yr
chr3:5248195:T_C LOC103884830 4.011084 0.000137554 0.008574743 0.7216718 0.1557111 1132 0.4560797 adipose_0yr
chr3:5204253:C_T IRF2 -2.862309 0.005397737 0.1010063 -0.3786345 1 1182 1 adipose_0yr
chr3:5374431:A_G LOC108586168 -5.02862 3.080171e-06 0.0005260621 -0.6149358 0.003166415 1028 0.02122698 adipose_0yr
chr3:5340391:C_T LOC108586167 4.325248 4.462913e-05 0.00373878 0.4595127 0.04619115 1035 0.1814767 adipose_0yr
chr3:5566264:G_A LOC110743365 2.774043 0.006924517 0.1167454 0.7647764 1 927 1 adipose_0yr
chr3:5471762:T_A ENPP6 3.035725 0.003260775 0.07403061 0.9237077 1 933 1 adipose_0yr
chr3:5737736:A_G STOX2 3.913261 0.0001934093 0.01090099 0.7965738 0.1957303 1012 0.5387416 adipose_0yr
chr3:6038413:C_T LOC108586165 9.138515 5.813639e-14 4.649082e-10 0.9758035 7.139149e-11 1228 5.274183e-09 adipose_0yr
chr3:5977329:C_T TRAPPC11 4.286721 5.136146e-05 0.004201339 0.3620435 0.06394501 1245 0.233287 adipose_0yr
chr3:6196310:A_G RWDD4 -3.733512 0.0003571984 0.01674232 -0.5667547 0.4397113 1231 0.9779196 adipose_0yr
chr3:6259954:G_A ING2 3.454778 0.0008936823 0.03143052 0.6421901 0.8838518 989 1 adipose_0yr
chr3:6166109:T_C LOC103884824 3.359305 0.001211266 0.0384394 0.5123881 1 949 1 adipose_0yr
chr3:6222301:T_C CDKN2AIP -3.965715 0.0001612031 0.009570924 -0.8713137 0.1376674 854 0.4159471 adipose_0yr
chr3:6484649:T_C WWC2 3.709276 0.0003874983 0.01772449 0.350336 0.3417735 882 0.8127751 adipose_0yr
chr3:6407885:T_C LOC108580413 3.229392 0.001816404 0.05026142 0.8225293 1 877 1 adipose_0yr
chr3:6675133:T_C LOC116274115 -2.85659 0.005486402 0.1019711 -0.5904094 1 1033 1 adipose_0yr
chr3:6849807:A_G DCTD 7.782564 2.478971e-11 8.289155e-08 0.7738956 2.610356e-08 1053 9.460326e-07 adipose_0yr
chr3:6877265:C_T LOC103884820 -6.429699 9.373038e-09 6.622751e-06 -1.486744 7.826486e-06 835 0.0001351899 adipose_0yr
chr3:7045245:C_G TENM3 -4.393893 3.468867e-05 0.003095027 -1.093892 0.02882628 831 0.1264144 adipose_0yr
chr3:6977710:T_C LOC110743207 -5.09191 2.399528e-06 0.000439307 -0.9978258 0.001847636 770 0.01363489 adipose_0yr
chr3:7564768:C_T LOC108585825 -4.187589 7.350111e-05 0.005408452 -0.8716716 0.06710651 913 0.2416992 adipose_0yr
chr3:7532413:T_C LOC101015353 -3.813769 0.0002721751 0.01388865 -0.7834697 0.248768 914 0.6414735 adipose_0yr
chr3:12238444:T_C AGA -4.57534 1.764738e-05 0.001845557 -0.6680222 0.01897093 1075 0.09130384 adipose_0yr
chr3:12333527:C_T NEIL3 -3.07721 0.002882267 0.06862711 -0.4278126 1 848 1 adipose_0yr
chr3:12889651:T_C VEGFC -2.697709 0.008553605 0.1323508 -0.4408549 1 734 1 adipose_0yr
chr3:13461642:G_A SPCS3 -4.228213 6.349564e-05 0.004777347 -0.5367802 0.05879696 926 0.2183205 adipose_0yr
chr3:13289714:A_T ASB5 -3.530763 0.0006989803 0.02632069 -0.7304894 0.6633323 949 1 adipose_0yr
chr3:13458968:A_G LOC103884800 -5.044377 2.89488e-06 0.0005049062 -0.8288749 0.002932514 1013 0.01993196 adipose_0yr
chr3:13457266:G_A WDR17 -4.353137 4.029656e-05 0.003485333 -0.7339452 0.04263376 1058 0.1710337 adipose_0yr
chr3:13670136:A_G GPM6A 3.8918 0.0002082896 0.01144924 0.3581203 0.2218284 1065 0.5907304 adipose_0yr
chr3:15121477:T_C HPGD -7.732173 3.101773e-11 1.000834e-07 -0.74293 3.207234e-08 1034 1.130359e-06 adipose_0yr
chr3:15293458:A_G CEP44 3.286537 0.001521747 0.04473742 0.3545345 1 659 1 adipose_0yr
chr3:15292324:C_T FBXO8 3.378617 0.001139495 0.03687673 0.4079652 0.7452297 654 1 adipose_0yr
chr3:15867892:C_A POLR3K 3.524357 0.0007137013 0.02676658 0.386925 0.6166379 864 1 adipose_0yr
chr3:15986615:A_G LOC101001415 -3.962895 0.000162795 0.009633709 -1.0366 0.1356083 833 0.411618 adipose_0yr
chr3:16163735:A_T HAND2 3.308883 0.001419231 0.04290505 0.3046802 1 880 1 adipose_0yr
chr3:16029779:A_G LOC103884784 -4.223431 6.460137e-05 0.004852612 -0.9384868 0.05743061 889 0.2145327 adipose_0yr
chr3:16322373:A_G SCRG1 -2.767029 0.007061411 0.1183131 -0.6280044 1 819 1 adipose_0yr
chr3:16185341:C_T LOC116274118 -2.897527 0.004880162 0.09569607 -0.6672457 1 814 1 adipose_0yr
chr3:16187060:C_T SAP30 -3.302555 0.001447585 0.04349551 -0.4359776 1 817 1 adipose_0yr
chr3:16240906:T_C LOC103884788 -5.750941 1.653796e-07 6.261484e-05 -1.119863 0.0001294922 783 0.001480528 adipose_0yr
chr3:16222105:T_C HMGB2 -2.883775 0.00507657 0.09770849 -0.5106677 1 782 1 adipose_0yr
chr3:16295540:C_T LOC103884780 5.573527 3.440123e-07 0.0001102706 1.023627 0.0002714257 789 0.002786501 adipose_0yr
chr3:16376794:G_T GALNT7 2.981984 0.003819824 0.08210199 0.560968 1 788 1 adipose_0yr
chr3:16652177:G_A GALNTL6 3.059076 0.003042397 0.07083833 0.6519422 1 1088 1 adipose_0yr
chr3:16757794:C_T LOC108586153 -4.219588 6.550335e-05 0.004916357 -1.495639 0.06759946 1032 0.2427918 adipose_0yr
chr3:17806945:T_C LOC103884779 2.489078 0.01493682 0.1826418 0.7332949 1 810 1 adipose_0yr
chr3:19616864:T_C AADAT 5.645599 2.557366e-07 8.795117e-05 1.400098 0.0002823332 1104 0.00287848 adipose_0yr
chr3:19577342:G_A MFAP3L 3.961699 0.0001634747 0.009669411 0.4949004 0.1909385 1168 0.5292274 adipose_0yr
chr3:19781224:C_T LOC110743357 2.930017 0.004443653 0.09009976 0.5045949 1 985 1 adipose_0yr
chr3:19857754:T_C LOC101023020 -3.709266 0.0003875124 0.01772449 -0.5521586 0.3506987 905 0.8280541 adipose_0yr
chr3:19877189:T_A CLCN3 2.490362 0.01488702 0.1823614 0.2764885 1 848 1 adipose_0yr
chr3:20047167:G_A NEK1 -2.650676 0.009724024 0.1423858 -0.6483991 1 1040 1 adipose_0yr
chr3:20250529:C_A SH3RF1 -4.196626 7.115155e-05 0.0052627 -0.5464452 0.06908815 971 0.247168 adipose_0yr
chr3:20539058:G_A LOC103884764 -5.053946 2.787728e-06 0.0004916338 -0.5357543 0.002966142 1064 0.02008944 adipose_0yr
chr3:20688431:A_G CBR4 -4.072319 0.0001108616 0.007409557 -0.5741477 0.1311493 1183 0.4017729 adipose_0yr
chr3:20659925:G_A PALLD 2.802748 0.006389281 0.1116048 0.3479697 1 999 1 adipose_0yr
chr3:21109319:C_T DDX60L -4.911996 4.862019e-06 0.0007477296 -0.8909933 0.003986856 820 0.02572372 adipose_0yr
chr3:21323861:G_A DDX60 -5.463132 5.402773e-07 0.0001578049 -0.555143 0.000555405 1028 0.005068038 adipose_0yr
chr3:21507744:G_A ANXA10 4.81704 7.024947e-06 0.0009430835 0.8945399 0.00859151 1223 0.04823903 adipose_0yr
chr3:22317626:G_T SPOCK3 -4.477294 2.547017e-05 0.002450903 -1.312936 0.02519 989 0.1132077 adipose_0yr
chr3:23456763:T_G TLL1 3.662717 0.0004527081 0.01974044 0.4975988 0.466742 1031 1 adipose_0yr
chr3:24058915:C_G CPE 6.123268 3.467002e-08 1.875417e-05 0.8228216 3.48087e-05 1004 0.0004796309 adipose_0yr
chr3:24169261:T_G MSMO1 3.741855 0.0003473007 0.01646579 0.4818653 0.3216005 926 0.774292 adipose_0yr
chr3:24093711:A_G KLHL2 2.668906 0.009254097 0.1385894 0.2747109 1 858 1 adipose_0yr
chr3:24431390:G_A TMEM192 6.935488 1.044828e-09 1.374787e-06 0.6278373 1.201552e-06 1150 2.721629e-05 adipose_0yr
chr3:25177099:A_C MARCHF1 -2.694666 0.008625264 0.1329264 -0.5394238 1 1078 1 adipose_0yr
chr3:25842931:T_C TMA16 4.178069 7.605674e-05 0.005554549 0.5659652 0.07232996 951 0.2564256 adipose_0yr
chr3:25980995:C_A LOC108586142 3.747765 0.0003404479 0.01624351 1.142402 0.2635067 774 0.6698967 adipose_0yr
chr3:25990435:G_A NPY5R 6.555575 5.449538e-09 4.612613e-06 1.404812 4.054456e-06 744 7.650098e-05 adipose_0yr
chr3:26179827:A_G NPY1R 5.220704 1.437561e-06 0.0003061068 0.5116048 0.001050857 731 0.008578354 adipose_0yr
chr3:26312159:A_G NAF1 -3.536126 0.000686876 0.02603631 -0.4681851 0.7356442 1071 1 adipose_0yr
chr3:27272046:G_A FSTL5 6.121092 3.499123e-08 1.890773e-05 1.031945 3.180703e-05 909 0.000444004 adipose_0yr
chr3:29978418:C_T RAPGEF2 2.485108 0.01509176 0.1839923 0.6762503 1 566 1 adipose_0yr
chr3:30347993:T_A C3H4orf45 -2.617418 0.01063754 0.1504875 -0.5126662 1 913 1 adipose_0yr
chr3:30482498:G_A FNIP2 -2.501166 0.01447381 0.1798528 -0.6265834 1 852 1 adipose_0yr
chr3:30615462:A_G PPID -4.238985 6.10713e-05 0.004633479 -0.6725908 0.04256669 697 0.170836 adipose_0yr
chr3:30699816:A_G ETFDH -5.465216 5.357101e-07 0.0001572774 -0.4292313 0.0003985683 744 0.003824026 adipose_0yr
chr3:30803338:G_A C3H4orf46 -4.257618 5.708693e-05 0.004438884 -0.6515104 0.04960854 869 0.1915339 adipose_0yr
chr3:30667040:T_C RXFP1 3.762846 0.0003235408 0.01563415 0.9482073 0.2860101 884 0.7115246 adipose_0yr
chr3:30771069:C_T LOC116274125 3.109405 0.00261714 0.06467796 0.560325 1 898 1 adipose_0yr
chr3:31103155:T_C TMEM144 -4.816463 7.040617e-06 0.000945062 -0.5582231 0.007287039 1035 0.04218488 adipose_0yr
chr3:31137228:T_C LOC108586133 4.137868 8.782519e-05 0.006196678 0.6407897 0.08510261 969 0.2890118 adipose_0yr
chr3:31260612:C_G GASK1B 3.164367 0.002216373 0.05734506 0.7377153 1 973 1 adipose_0yr
chr3:31250860:A_G LOC103884733 -9.096408 7.015957e-14 4.802934e-10 -1.069345 6.840558e-11 975 5.112585e-09 adipose_0yr
chr3:31250860:A_G LOC108586132 -3.824766 0.0002621546 0.01349422 -0.6951932 0.2532413 966 0.6496073 adipose_0yr
chr3:31283699:T_C LOC103884732 2.786774 0.006682258 0.1145651 0.6631036 1 969 1 adipose_0yr
chr3:32000205:T_A GRIA2 3.196387 0.002010115 0.05375417 1.155435 1 866 1 adipose_0yr
chr3:32280450:A_G GLRB 4.139039 8.745889e-05 0.006196678 0.5608343 0.09576749 1095 0.3157645 adipose_0yr
chr3:32439685:T_A PDGFC -2.814294 0.006184905 0.1095882 -0.2800697 1 1111 1 adipose_0yr
chr3:33452498:A_G CTSO -5.472935 5.191228e-07 0.0001527174 -0.9443926 0.0005051065 973 0.004671202 adipose_0yr
chr3:33446624:T_C TDO2 3.903494 0.0002000501 0.01115735 1.099329 0.1818456 909 0.5100598 adipose_0yr
chr3:33583499:T_C GUCY1B1 -3.402322 0.001056872 0.03505726 -0.5288975 1 998 1 adipose_0yr
chr3:33673664:A_C GUCY1A1 6.41153 1.013391e-08 7.080936e-06 0.8966262 9.231996e-06 911 0.000155678 adipose_0yr
chr3:33908039:G_A LOC116274128 3.428293 0.0009728493 0.03321404 0.6767833 1 1045 1 adipose_0yr
chr3:33878093:T_C LOC110743350 4.444033 2.881975e-05 0.002703516 0.5907684 0.02988609 1037 0.130082 adipose_0yr
chr3:33917381:C_G MAP9 3.13554 0.002418816 0.06099305 0.7583162 1 1059 1 adipose_0yr
chr3:34682280:T_C LOC103884719 2.796487 0.006502686 0.1124861 0.4381304 1 896 1 adipose_0yr
chr3:34814792:G_A FGG -3.231726 0.001803387 0.04996813 -0.6352162 1 1017 1 adipose_0yr
chr3:34708349:T_C FGA -2.659164 0.009502597 0.1404967 -0.5768494 1 1042 1 adipose_0yr
chr3:34809191:G_A FGB -3.466177 0.0008615169 0.03062886 -0.6272008 0.8882239 1031 1 adipose_0yr
chr3:34860880:G_A PLRG1 2.946091 0.004241302 0.08750054 0.3961638 1 947 1 adipose_0yr
chr3:34949883:C_A DCHS2 -4.217195 6.607124e-05 0.004950099 -0.4559247 0.07347121 1112 0.2596091 adipose_0yr
chr3:35357850:A_T LOC103884715 3.406705 0.001042228 0.03474483 0.7313593 0.9922011 952 1 adipose_0yr
chr3:35464006:A_G SFRP2 4.55924 1.874853e-05 0.001924755 0.7598806 0.01631122 870 0.08080539 adipose_0yr
chr3:35616031:A_T RNF175 -6.618058 4.159355e-09 3.726017e-06 -0.6919369 3.335802e-06 802 6.4656e-05 adipose_0yr
chr3:35602950:G_A TLR2 -5.337427 8.994385e-07 0.0002138658 -0.3228624 0.0007087576 788 0.006190372 adipose_0yr
chr3:35793398:C_T TMEM131L -3.308265 0.001421975 0.04295724 -0.2971685 0.8460753 595 1 adipose_0yr
chr3:36055435:A_G MND1 -2.224741 0.0289888 0.262174 -0.4793628 1 661 1 adipose_0yr
chr3:36093156:G_A TRIM2 -3.705907 0.0003918995 0.01786924 -0.2130517 0.315871 806 0.7646187 adipose_0yr
chr3:36494320:T_C FHDC1 2.591874 0.01139126 0.1566443 0.428895 1 782 1 adipose_0yr
chr3:36369401:T_C LOC101011186 -3.156996 0.002266579 0.0581403 -0.6141763 1 712 1 adipose_0yr
chr3:36372346:C_T ARFIP1 2.876984 0.005176218 0.09894494 0.4232686 1 624 1 adipose_0yr
chr3:36677430:A_G TIGD4 -3.176048 0.002138944 0.05598321 -0.9106301 1 649 1 adipose_0yr
chr3:36764761:G_T TMEM154 -3.547731 0.0006613649 0.02542774 -0.555108 0.5079282 768 1 adipose_0yr
chr3:36745585:G_A LOC101008015 3.711121 0.0003851088 0.01765839 0.6517934 0.1644414 427 0.4742253 adipose_0yr
chr3:36836932:A_G FBXW7 -2.560067 0.01239712 0.1642661 -0.6323076 1 408 1 adipose_0yr
chr3:37107557:C_T LOC103884704 2.520581 0.01375707 0.1743978 0.7719101 1 520 1 adipose_0yr
chr3:37217698:G_A LOC103884701 2.679404 0.008992946 0.1362916 0.3747276 1 798 1 adipose_0yr
chr3:37700411:G_A GATB -4.543474 1.989127e-05 0.00202235 -0.4309439 0.01833975 922 0.08871065 adipose_0yr
chr3:37634929:G_C FAM160A1 3.678183 0.0004299679 0.01904975 0.5492278 0.4033099 938 0.9184085 adipose_0yr
chr3:38156210:T_C SH3D19 -2.158485 0.03396545 0.2834434 -0.1998633 1 751 1 adipose_0yr
chr3:38236289:G_A LOC101003493 -3.348583 0.001252928 0.03927197 -0.4764654 1 853 1 adipose_0yr
chr3:38319075:A_G LOC116274321 -3.019143 0.003424603 0.07654141 -0.7298827 1 851 1 adipose_0yr
chr3:38315990:C_T LRBA -3.907417 0.0001973572 0.01103988 -0.8158412 0.1557149 789 0.4560797 adipose_0yr
chr3:38679813:T_G LOC101001414 3.206853 0.001946687 0.05257701 1.063296 1 530 1 adipose_0yr
chr3:38718858:A_T MAB21L2 -3.430044 0.0009674152 0.03307421 -1.128647 0.4720986 488 1 adipose_0yr
chr3:39189632:G_T LOC116274135 2.991096 0.003719169 0.08058302 0.5732327 1 641 1 adipose_0yr
chr3:39074745:C_T DCLK2 2.352595 0.02116459 0.2217713 0.3246455 1 636 1 adipose_0yr
chr3:40106896:G_A LOC110743343 -3.580986 0.0005931368 0.02395071 -0.9254177 0.5587349 942 1 adipose_0yr
chr3:40852635:A_G NR3C2 4.5114 2.242839e-05 0.002218031 0.8348365 0.01792028 799 0.08718662 adipose_0yr
chr3:41031096:A_G LOC108586117 -2.972226 0.003930396 0.08331879 -0.8083722 1 701 1 adipose_0yr
chr3:41311402:A_T ARHGAP10 3.460736 0.0008767319 0.03099252 0.3656104 0.7811681 891 1 adipose_0yr
chr3:41684274:G_T PRMT9 5.287498 1.0998e-06 0.0002519291 0.6519869 0.001120697 1019 0.009033294 adipose_0yr
chr3:41632488:G_A TMEM184C 3.919438 0.0001893185 0.01071703 0.6227744 0.2218813 1172 0.5907609 adipose_0yr
chr3:41817060:C_T LOC116274137 3.646881 0.000477173 0.02055949 0.6872432 0.5840597 1224 1 adipose_0yr
chr3:41729299:G_T LOC103884687 -3.627937 0.0005080929 0.0214914 -0.5567037 0.6224139 1225 1 adipose_0yr
chr3:41717548:T_C EDNRA 4.181065 7.524327e-05 0.005519809 1.078651 0.08043506 1069 0.2780271 adipose_0yr
chr3:42254657:C_T LOC101023726 3.000434 0.003618583 0.07897618 1.104053 1 944 1 adipose_0yr
chr3:42306579:A_C TTC29 4.985683 3.645906e-06 0.0005956007 0.6990041 0.003230273 886 0.0215891 adipose_0yr
chr3:42784784:C_T SLC10A7 3.11346 0.002585409 0.06412686 0.4657249 1 659 1 adipose_0yr
chr3:43125268:T_G REELD1 -6.163499 2.923022e-08 1.615664e-05 -0.7271932 1.557971e-05 533 0.0002417246 adipose_0yr
chr3:43115611:C_T LSM6 -2.704002 0.008407126 0.1311182 -0.3462745 1 602 1 adipose_0yr
chr3:43294011:C_T ZNF827 -3.233747 0.001792188 0.04977216 -0.5833962 1 772 1 adipose_0yr
chr3:43591677:A_T C3H4orf51 2.845859 0.005656393 0.1038478 0.7998117 1 764 1 adipose_0yr
chr3:43609462:C_G MMAA -4.157183 8.196735e-05 0.005883161 -0.9776847 0.07540996 920 0.2649002 adipose_0yr
chr3:43686671:C_T SMAD1 3.013822 0.003478765 0.07743762 0.5493703 1 762 1 adipose_0yr
chr3:44062374:G_A OTUD4 3.637087 0.0004929284 0.02106188 0.5083394 0.3973003 806 0.908061 adipose_0yr
chr3:44189892:A_G ABCE1 -2.796401 0.006504257 0.1124897 -0.2324998 1 776 1 adipose_0yr
chr3:44088408:C_T ANAPC10 -5.162338 1.814479e-06 0.0003588468 -0.9424927 0.001406221 775 0.01088702 adipose_0yr
chr3:44502524:G_T LOC110743340 2.790716 0.006608845 0.1137631 0.8944793 1 683 1 adipose_0yr
chr3:44599645:C_T HHIP -2.76255 0.007150097 0.1191861 -0.7491008 1 679 1 adipose_0yr
chr3:44800144:A_G LOC108586107 4.258286 5.69489e-05 0.004433595 0.7397136 0.03411239 599 0.1432512 adipose_0yr
chr3:45223108:G_A GYPA 3.185345 0.002079126 0.05491838 0.8710673 1 828 1 adipose_0yr
chr3:45514094:C_G SMARCA5 -6.445432 8.760086e-09 6.263542e-06 -0.487225 7.297152e-06 833 0.0001274215 adipose_0yr
chr3:45474325:A_C GAB1 2.84695 0.005638894 0.1037616 0.4331463 1 435 1 adipose_0yr
chr3:45548775:C_T LOC110743337 -2.559294 0.01242255 0.1644837 -0.7644334 1 437 1 adipose_0yr
chr3:45908641:A_T USP38 3.59175 0.0005725223 0.02336695 0.455754 0.5124075 895 1 adipose_0yr
chr3:45901599:A_T LOC116274141 -3.511893 0.0007431873 0.02760774 -0.6265809 0.6889346 927 1 adipose_0yr
chr3:46077727:C_A INPP4B 2.614149 0.01073141 0.1513663 0.3610392 1 820 1 adipose_0yr
chr3:47251014:G_A IL15 -3.474816 0.0008378726 0.03025431 -0.3355876 0.7012994 837 1 adipose_0yr
chr3:47762493:T_G ZNF330 3.002147 0.003600411 0.07870489 0.3954256 1 991 1 adipose_0yr
chr3:47821520:C_T RNF150 -3.648995 0.0004738368 0.02047408 -0.6618787 0.4458804 941 0.9873727 adipose_0yr
chr3:48178602:C_A TBC1D9 4.017712 0.0001343908 0.008440161 0.4709021 0.1456797 1084 0.4340336 adipose_0yr
chr3:48431353:T_C ELMOD2 -4.158412 8.160763e-05 0.005870233 -0.5504623 0.07140667 875 0.2538552 adipose_0yr
chr3:48466649:C_T CLGN 3.045715 0.003165621 0.07270988 0.499917 1 782 1 adipose_0yr
chr3:48689008:T_C SCOC 3.740247 0.0003491876 0.01653359 0.3497549 0.2926192 838 0.7234688 adipose_0yr
chr3:48685998:T_G LOC110743336 4.453575 2.781747e-05 0.002634243 1.591388 0.02264342 814 0.1045516 adipose_0yr
chr3:48872763:C_G MAML3 -2.730419 0.00781691 0.12575 -0.2884106 1 679 1 adipose_0yr
chr3:48904001:T_A LOC110743204 -3.020333 0.003412591 0.07632006 -0.4544745 1 691 1 adipose_0yr
chr3:49316338:C_T LOC116274093 -2.798101 0.006473269 0.112394 -0.9979437 1 809 1 adipose_0yr
chr3:49304535:A_G MGST2 -7.963886 1.105458e-11 3.888941e-08 -0.7307569 8.921049e-09 807 3.615095e-07 adipose_0yr
chr3:49472440:A_G SETD7 -3.402165 0.001057399 0.03506992 -0.2829835 0.7148021 676 1 adipose_0yr
chr3:49461122:A_G RAB33B 4.996068 3.500406e-06 0.0005811654 0.9364987 0.001361658 389 0.01057611 adipose_0yr
chr3:49448414:T_C LOC110743203 -2.66614 0.00932406 0.1389752 -0.4512741 1 352 1 adipose_0yr
chr3:49456322:G_T LOC103884645 -2.234226 0.02833144 0.2596683 -0.4637448 1 324 1 adipose_0yr
chr3:49556009:T_G NAA15 2.509003 0.01418054 0.1777435 0.3621706 1 308 1 adipose_0yr
chr3:49680680:C_T NDUFC1 -2.824429 0.006010467 0.1076436 -0.4017063 1 262 1 adipose_0yr
chr3:49592867:A_C MGARP -2.504137 0.01436199 0.1790383 -0.3133216 1 285 1 adipose_0yr
chr3:49745891:A_G ELF2 3.360881 0.001205252 0.03833016 0.7131753 0.4483536 372 0.9908136 adipose_0yr
chr3:50019798:G_T NOCT 3.654799 0.0004647868 0.02013714 0.5920308 0.2258864 486 0.5988249 adipose_0yr
chr3:50676396:T_C SLC7A11 -3.802059 0.0002832472 0.01423709 -0.5613449 0.3090227 1091 0.7526206 adipose_0yr
chr3:51688817:A_G PCDH18 2.551661 0.01267604 0.1665839 0.3770989 1 937 1 adipose_0yr
chr3:53032761:G_A LOC101023265 -3.343854 0.001271731 0.03967921 -0.4165891 0.9474392 745 1 adipose_0yr
chr3:55014377:A_G PABPC4L -2.864281 0.005367474 0.1006465 -0.4672929 1 959 1 adipose_0yr
chr3:56074774:G_C PCDH10 -2.015265 0.04732198 0.3363436 -0.5289559 1 730 1 adipose_0yr
chr3:56241647:T_A LOC101020433 -2.497149 0.01462622 0.1806023 -1.212353 1 622 1 adipose_0yr
chr3:58568303:C_T LOC110742258 2.698594 0.008532853 0.132119 0.5073493 1 1030 1 adipose_0yr
chr3:59877578:C_T LOC101018675 -3.028432 0.003331912 0.07505585 -0.4654972 1 929 1 adipose_0yr
chr3:60330096:A_G C3H4orf33 -9.465559 1.352712e-14 1.171389e-10 -1.055735 7.466972e-12 552 7.470083e-10 adipose_0yr
chr3:60422551:G_A SCLT1 -3.688533 0.0004153625 0.01859278 -0.6050835 0.2180653 525 0.5836141 adipose_0yr
chr3:60436603:C_T LOC101017123 3.982912 0.0001518126 0.009182788 0.3737674 0.06133231 404 0.2261607 adipose_0yr
chr3:60645988:G_C JADE1 2.921818 0.004550277 0.09148507 0.5943245 1 500 1 adipose_0yr
chr3:60892560:G_T LOC108586088 3.462056 0.0008730153 0.03089564 0.4845703 0.6119838 701 1 adipose_0yr
chr3:60965184:G_A LOC103884628 -11.41846 2.566436e-18 1.05562e-13 -0.9944307 1.822169e-15 710 5.38465e-13 adipose_0yr
chr3:61211081:G_A PGRMC2 -2.817937 0.006121667 0.1088998 -0.2857581 1 570 1 adipose_0yr
chr3:61132090:A_G LARP1B -3.571753 0.0006113786 0.02433715 -0.3842092 0.2867366 469 0.7126858 adipose_0yr
chr3:61455719:C_T ABHD18 3.088944 0.002782865 0.06712265 0.6151178 1 695 1 adipose_0yr
chr3:61562204:G_A MFSD8 -4.125244 9.186945e-05 0.006408206 -0.6953567 0.0583371 635 0.217325 adipose_0yr
chr3:61588630:A_G PLK4 -4.982269 3.695006e-06 0.0006011983 -0.6867893 0.002124628 575 0.01534782 adipose_0yr
chr3:61717376:T_C HSPA4L 5.570662 3.480814e-07 0.000111321 0.7419489 0.0001823946 524 0.001990589 adipose_0yr
chr3:61649391:C_T SLC25A31 5.74466 1.697479e-07 6.355298e-05 0.7742121 9.471935e-05 558 0.001136396 adipose_0yr
chr3:61813876:T_G INTU -5.550166 3.786039e-07 0.0001194238 -0.7138434 0.0002195903 580 0.00233184 adipose_0yr
chr3:64153190:T_C FAT4 -2.975363 0.003894522 0.08295658 -0.3876901 1 887 1 adipose_0yr
chr3:64806753:A_G ANKRD50 -3.322717 0.001359057 0.04158848 -0.6106089 1 999 1 adipose_0yr
chr3:65333045:T_C LOC103884613 -4.14149 8.669687e-05 0.006163075 -0.5375223 0.08296891 957 0.2841774 adipose_0yr
chr3:65491339:T_C LOC108586084 -5.403016 6.898135e-07 0.0001847956 -0.9243645 0.0004897676 710 0.004551261 adipose_0yr
chr3:65758970:T_C LOC103884611 -3.934177 0.0001798895 0.01034735 -0.7351164 0.1298802 722 0.3987116 adipose_0yr
chr3:65741984:A_G LOC116274147 6.664434 3.40224e-09 3.349894e-06 1.478583 2.623127e-06 771 5.264893e-05 adipose_0yr
chr3:65809674:T_C LOC108580418 3.077552 0.002879325 0.06856672 1.124062 1 771 1 adipose_0yr
chr3:66051085:A_T LOC101000558 -2.527291 0.01351689 0.1728541 -0.3669753 1 678 1 adipose_0yr
chr3:66087170:T_G SPRY1 6.09472 3.912569e-08 2.071574e-05 1.694323 2.687935e-05 687 0.0003841507 adipose_0yr
chr3:66171164:A_T SPATA5 4.822304 6.883685e-06 0.0009380403 0.7500708 0.003930584 571 0.02543755 adipose_0yr
chr3:66562910:G_A NUDT6 4.443675 2.885802e-05 0.002703516 0.3720945 0.02343271 812 0.1071146 adipose_0yr
chr3:66656359:T_C FGF2 3.970212 0.0001586948 0.009475746 0.4586145 0.1145776 722 0.3629855 adipose_0yr
chr3:66531141:A_C LOC108586083 -4.338633 4.249639e-05 0.003621802 -0.8007638 0.03174481 747 0.1362986 adipose_0yr
chr3:66829439:T_A BBS12 -2.641384 0.009971811 0.1447584 -0.636779 1 893 1 adipose_0yr
chr3:66814117:C_A LOC101002804 3.401665 0.001059084 0.03511797 0.4540419 0.9595298 906 1 adipose_0yr
chr3:67075178:A_G KIAA1109 2.798556 0.006465004 0.1123329 0.3456238 1 504 1 adipose_0yr
chr3:67578483:G_A TRPC3 2.645545 0.009860144 0.1436802 0.5931749 1 763 1 adipose_0yr
chr3:67619476:C_A BBS7 -4.265004 5.557823e-05 0.004349899 -0.5576911 0.03345809 602 0.1410586 adipose_0yr
chr3:67790748:G_A CCNA2 2.557135 0.01249376 0.16499 0.5714854 1 685 1 adipose_0yr
chr3:67742790:A_G EXOSC9 3.175737 0.002140968 0.05602461 0.6525977 1 704 1 adipose_0yr
chr3:67774821:A_T LOC103884600 3.675797 0.0004334036 0.01918435 0.4837056 0.3670928 847 0.8556145 adipose_0yr
chr3:67775108:C_T TMEM155 -4.470986 2.607495e-05 0.00250197 -0.6650204 0.02205941 846 0.1024386 adipose_0yr
chr3:67867089:T_G ANXA5 -3.301166 0.001453878 0.04364381 -0.3063959 1 1034 1 adipose_0yr
chr3:67861817:C_T LOC103884599 -5.201924 1.549593e-06 0.0003224477 -0.8035838 0.001579035 1019 0.01201192 adipose_0yr
chr3:68113960:G_A QRFPR -4.664307 1.260659e-05 0.001417237 -1.03273 0.01534222 1217 0.07682218 adipose_0yr
chr3:68191495:T_C TNIP3 2.644325 0.009892774 0.144032 0.5012441 1 912 1 adipose_0yr
chr3:68392940:G_A NDNF 3.879723 0.0002171391 0.01177596 0.634869 0.1309349 603 0.401244 adipose_0yr
chr3:68474266:A_T LOC110743325 -2.568754 0.01211473 0.1620711 -0.6533486 1 757 1 adipose_0yr
chr3:68572786:A_G PRDM5 -3.635872 0.0004949174 0.02111303 -0.4919349 0.4305781 870 0.9626987 adipose_0yr
chr3:69381274:T_G LOC103884596 -3.333091 0.001315517 0.04070317 -1.209457 0.8577169 652 1 adipose_0yr
chr3:69434851:G_C LOC108586079 2.566273 0.01219478 0.1627737 0.5187551 1 521 1 adipose_0yr
chr3:69522330:T_C MAD2L1 -2.86223 0.005398953 0.1010063 -0.4581383 1 492 1 adipose_0yr
chr3:69643748:G_T LOC103884589 2.681827 0.008933645 0.1358501 0.9369799 1 957 1 adipose_0yr
chr3:69941941:C_G PDE5A 3.093392 0.002746029 0.06658456 0.4869895 1 825 1 adipose_0yr
chr3:70059864:T_C LOC103884590 5.332354 9.180389e-07 0.0002176246 0.8120557 0.001041056 1134 0.008512817 adipose_0yr
chr3:70027014:G_A C3H4orf3 -7.291558 2.185289e-10 5.06651e-07 -1.052083 2.23555e-07 1023 6.232286e-06 adipose_0yr
chr3:70090825:G_A USP53 -3.116234 0.002563905 0.06371526 -0.5784147 1 1008 1 adipose_0yr
chr3:70109915:A_G MYOZ2 3.250539 0.001701628 0.04829771 0.8489773 1 605 1 adipose_0yr
chr3:70280615:C_T SYNPO2 2.918463 0.004594574 0.09205984 0.5645627 1 684 1 adipose_0yr
chr3:70453324:A_C SEC24D 2.889153 0.004998911 0.09717476 0.5220816 1 799 1 adipose_0yr
chr3:70689282:T_C METTL14 9.0796 7.562756e-14 4.987713e-10 1.119284 5.694756e-11 753 4.340669e-09 adipose_0yr
chr3:70745559:A_G PRSS12 -7.885949 1.564512e-11 5.373265e-08 -1.034748 1.032578e-08 660 4.081019e-07 adipose_0yr
chr3:70825539:T_C LOC108586075 6.705726 2.844139e-09 2.889e-06 1.115643 2.14448e-06 754 4.477302e-05 adipose_0yr
chr3:70726436:A_G LOC116274337 -3.050678 0.003119323 0.072011 -0.4752419 1 755 1 adipose_0yr
chr3:70840459:T_C NDST3 -2.092985 0.03960119 0.3081002 -0.4894032 1 768 1 adipose_0yr
chr3:72152410:T_C TRAM1L1 -3.345139 0.001266596 0.03957005 -0.5479289 1 1374 1 adipose_0yr
chr3:74491687:G_C UGT8 4.370231 3.78451e-05 0.003308043 1.165145 0.02028497 536 0.09592166 adipose_0yr
chr3:75147502:C_G ARSJ -3.596159 0.0005642766 0.02311702 -0.670927 0.3803224 674 0.8791952 adipose_0yr
chr3:75359952:A_G CAMK2D -3.581938 0.000591287 0.02389601 -0.3513168 0.4050316 685 0.9211899 adipose_0yr
chr3:75652220:C_T ANK2 3.376818 0.001146009 0.03702722 0.4060593 1 916 1 adipose_0yr
chr3:76487703:C_G LARP7 -5.916567 8.286646e-08 3.580283e-05 -1.111104 5.220587e-05 630 0.0006807673 adipose_0yr
chr3:76435671:C_T ZGRF1 -3.388199 0.001105389 0.03611094 -0.7078635 0.6190178 560 1 adipose_0yr
chr3:76775574:C_T ALPK1 -4.655175 1.305138e-05 0.001460163 -0.8863245 0.009018503 691 0.05023634 adipose_0yr
chr3:76644595:G_T LOC110743318 6.741925 2.430211e-09 2.564804e-06 1.002334 1.83967e-06 757 3.935008e-05 adipose_0yr
chr3:76869573:T_A LOC116274152 -3.112416 0.002593544 0.06425227 -0.5963861 1 659 1 adipose_0yr
chr3:76752707:T_C TIFA 2.759601 0.007209069 0.1197455 0.7964697 1 633 1 adipose_0yr
chr3:76854879:A_G AP1AR 3.009917 0.003519021 0.07808324 0.5861805 1 628 1 adipose_0yr
chr3:76885593:G_A LOC103884572 3.4944 0.0007865235 0.02893013 0.869465 0.4255092 541 0.9546993 adipose_0yr
chr3:76935711:C_T FAM241A 4.654674 1.307623e-05 0.001462298 0.4515039 0.007021938 537 0.0408101 adipose_0yr
chr3:78512686:C_T PITX2 2.488305 0.01496688 0.1828517 0.9092608 1 819 1 adipose_0yr
chr3:78428868:T_C ENPEP -3.096026 0.002724427 0.06618318 -1.164664 1 659 1 adipose_0yr
chr3:78809048:T_G ELOVL6 -2.972451 0.003927805 0.0832711 -0.3794898 1 1200 1 adipose_0yr
chr3:79123181:G_T EGF -3.615881 0.0005287528 0.02213293 -1.281166 0.5181778 980 1 adipose_0yr
chr3:79237628:C_T LRIT3 3.998736 0.0001436379 0.008847304 0.8433502 0.1634599 1138 0.4725674 adipose_0yr
chr3:79162472:T_C RRH 3.439766 0.0009377747 0.03249776 0.8027546 0.9977923 1064 1 adipose_0yr
chr3:79177891:G_A GAR1 -3.07422 0.002908119 0.06903178 -0.243315 1 1056 1 adipose_0yr
chr3:79255348:G_A CFI 3.0154 0.003462622 0.07713251 0.3636939 1 918 1 adipose_0yr
chr3:79363872:G_A PLA2G12A -6.946933 9.938054e-10 1.355171e-06 -0.7679689 8.179018e-07 823 1.939538e-05 adipose_0yr
chr3:79420384:G_A CASP6 -3.067839 0.002964008 0.06997804 -0.5591342 1 839 1 adipose_0yr
chr3:79362069:A_G MCUB -6.766317 2.185599e-09 2.330925e-06 -0.746301 1.829346e-06 837 3.917289e-05 adipose_0yr
chr3:79508878:C_T SEC24B -2.456194 0.01626444 0.1912869 -0.6139329 1 1039 1 adipose_0yr
chr3:79723307:G_T COL25A1 3.421646 0.0009937309 0.03367297 0.5557655 0.9003202 906 1 adipose_0yr
chr3:80266106:A_G ETNPPL 3.742193 0.0003469054 0.01645629 0.7372991 0.3243565 935 0.779267 adipose_0yr
chr3:80321277:G_A OSTC -2.285358 0.02500839 0.241982 -0.3463207 1 951 1 adipose_0yr
chr3:80408583:A_C RPL34 3.899335 0.0002029444 0.01126863 0.3703614 0.1982767 977 0.544205 adipose_0yr
chr3:80833134:G_T LEF1 2.397429 0.01890226 0.2082848 0.4655993 1 484 1 adipose_0yr
chr3:81066544:C_T HADH 2.859121 0.005446988 0.101651 0.2800032 1 364 1 adipose_0yr
chr3:81089206:G_A LOC101016656 5.017176 3.221966e-06 0.0005443376 0.5385777 0.001443441 448 0.01110802 adipose_0yr
chr3:81207562:G_C LOC108586046 -2.748192 0.007441367 0.1218917 -0.7108714 1 508 1 adipose_0yr
chr3:81245702:A_G SGMS2 -3.533165 0.0006935342 0.02618471 -0.4429461 0.3620248 522 0.8475043 adipose_0yr
chr3:81288570:T_A LOC108586047 -4.663996 1.262153e-05 0.001417237 -1.099176 0.01056422 837 0.05712767 adipose_0yr
chr3:81350027:C_T PAPSS1 3.867784 0.0002262401 0.01212351 0.4138548 0.22986 1016 0.6061436 adipose_0yr
chr3:82030691:G_A DKK2 -3.096119 0.002723671 0.06616958 -1.111368 1 729 1 adipose_0yr
chr3:82768506:C_T AIMP1 -2.860704 0.005422481 0.1013501 -0.6292971 1 958 1 adipose_0yr
chr3:82854112:A_G TBCK -3.521219 0.0007210175 0.026999 -0.9280926 0.6525208 905 1 adipose_0yr
chr3:83101768:C_G NPNT 4.87635 5.584506e-06 0.000788138 0.4306703 0.004568126 818 0.02869345 adipose_0yr
chr3:83212881:T_C GSTCD 2.401522 0.01870686 0.2072316 0.3776927 1 863 1 adipose_0yr
chr3:83376910:A_T INTS12 -2.584502 0.01161757 0.1581416 -0.7359097 1 991 1 adipose_0yr
chr3:83590474:T_C PPA2 -4.744951 9.26824e-06 0.001128098 -0.4082507 0.01084384 1170 0.05832778 adipose_0yr
chr3:83731305:C_T TET2 2.510672 0.01411878 0.1772181 0.4835316 1 578 1 adipose_0yr
chr3:84539520:T_C CXXC4 5.196614 1.582789e-06 0.0003284783 0.7657017 0.001346953 851 0.01047885 adipose_0yr
chr3:85298820:C_T LOC116274158 2.948782 0.004208264 0.08707309 0.7572076 1 905 1 adipose_0yr
chr3:85318357:A_G CNN2 -2.829472 0.005925353 0.1065695 -0.3559051 1 1168 1 adipose_0yr
chr3:85762461:G_A CENPE -2.451335 0.01646934 0.1922609 -0.4457281 1 798 1 adipose_0yr
chr3:85928740:T_C BDH2 5.694147 2.092683e-07 7.481439e-05 0.7001658 0.0001724371 824 0.001902052 adipose_0yr
chr3:85974199:T_C SLC9B2 2.775613 0.006894218 0.1163643 0.5628581 1 879 1 adipose_0yr
chr3:85972171:A_G SLC9B1 -3.121831 0.002521032 0.06292598 -1.064744 1 889 1 adipose_0yr
chr3:86153012:T_C CISD2 -3.49115 0.0007948333 0.02916484 -0.7802598 0.4641826 584 1 adipose_0yr
chr3:86168702:A_T UBE2D3 -3.010114 0.003516979 0.07803964 -0.2586739 1 573 1 adipose_0yr
chr3:86326572:C_A LOC108586032 2.408494 0.0183782 0.2047724 0.6287605 1 601 1 adipose_0yr
chr3:86349046:A_G MANBA -5.902988 8.771844e-08 3.749937e-05 -1.468944 8.052553e-05 918 0.0009839277 adipose_0yr
chr3:86515290:T_G LOC116274161 -2.709782 0.008274623 0.1298572 -0.9632297 1 837 1 adipose_0yr
chr3:86367105:G_A NFKB1 2.890856 0.004974548 0.09688558 0.4337912 1 787 1 adipose_0yr
chr3:86647108:C_T SLC39A8 4.18908 7.310832e-05 0.005380722 0.381535 0.06221518 851 0.2286262 adipose_0yr
chr3:86989158:G_A BANK1 4.36538 3.852583e-05 0.00336029 0.8066945 0.04407355 1144 0.1753085 adipose_0yr
chr3:87247776:C_A LOC101024424 -3.051961 0.003107448 0.07186576 -0.563509 1 1082 1 adipose_0yr
chr3:87805771:A_G PPP3CA 2.822088 0.006050353 0.1080725 0.4717065 1 1073 1 adipose_0yr
chr3:88548977:G_T EMCN 3.875042 0.0002206648 0.01191105 0.7230274 0.2155895 977 0.578843 adipose_0yr
chr3:88965050:G_A DDIT4L 4.435741 2.971908e-05 0.002754842 0.7330779 0.02998656 1009 0.1303421 adipose_0yr
chr3:89094954:A_C LOC101021735 3.558952 0.0006375517 0.02508922 0.3149348 0.4756136 746 1 adipose_0yr
chr3:89063137:G_C DNAJB14 2.618882 0.01059574 0.150048 0.45448 1 730 1 adipose_0yr
chr3:89174480:A_T LAMTOR3 -4.432446 3.008387e-05 0.002780516 -0.4318408 0.02310441 768 0.1061444 adipose_0yr
chr3:89243848:G_A DAPP1 3.952613 0.0001687281 0.009896944 0.8822542 0.1407192 834 0.4224656 adipose_0yr
chr3:89400290:A_C MTTP 1.919296 0.0586043 0.3717961 0.5600701 1 871 1 adipose_0yr
chr3:89460247:G_A TRMT10A 3.630536 0.0005037421 0.02135809 0.5419812 0.4352332 864 0.9705584 adipose_0yr
chr3:89644255:T_C ADH7 -4.016719 0.0001348606 0.008440161 -0.7718315 0.1773417 1315 0.5005701 adipose_0yr
chr3:89735877:C_T LOC116274164 2.968127 0.003977716 0.08388733 1.455151 1 1433 1 adipose_0yr
chr3:89729683:T_C LOC101017122 4.622276 1.47838e-05 0.001614756 0.7005893 0.02414195 1633 0.109678 adipose_0yr
chr3:89778452:T_C LOC101017481 -3.650745 0.0004710904 0.02037711 -0.5076737 0.7377276 1566 1 adipose_0yr
chr3:89734177:C_G LOC110743301 3.645969 0.0004786201 0.02060694 1.040185 0.6877771 1437 1 adipose_0yr
chr3:89878085:A_G LOC103884516 5.412807 6.629499e-07 0.000183659 0.7203922 0.0007418409 1119 0.006438898 adipose_0yr
chr3:89966992:T_C ADH4 3.856173 0.000235441 0.01247862 0.536311 0.2556889 1086 0.654051 adipose_0yr
chr3:89937429:G_T ADH5 -7.704885 3.501831e-11 1.101846e-07 -1.022515 3.466813e-08 990 1.201995e-06 adipose_0yr
chr3:90077910:G_A METAP1 -2.160111 0.03383493 0.2827581 -0.3051344 1 1018 1 adipose_0yr
chr3:90141616:G_A EIF4E -4.249268 5.884045e-05 0.004514063 -0.528599 0.04719004 802 0.184233 adipose_0yr
chr3:90549810:A_G TSPAN5 4.1207 9.336858e-05 0.006496431 0.5501308 0.1024253 1097 0.3331729 adipose_0yr
chr3:90640269:T_G LOC101010829 3.000941 0.0036132 0.07888759 1.25164 1 951 1 adipose_0yr
chr3:90639581:A_G RAP1GDS1 3.384501 0.001118435 0.03639746 0.6371263 1 909 1 adipose_0yr
chr3:90859560:C_A LOC103884504 2.07713 0.0410813 0.3134395 0.3642832 1 815 1 adipose_0yr
chr3:90926327:G_A GUF1 -6.754089 2.305011e-09 2.44797e-06 -1.423416 2.03763e-06 884 4.296246e-05 adipose_0yr
chr3:91050309:T_G GNPDA2 2.766153 0.007078675 0.1185475 0.4297879 1 871 1 adipose_0yr
chr3:91262814:A_G LOC116274165 3.184713 0.002083143 0.05498434 0.9805403 1 1218 1 adipose_0yr
chr3:92597503:A_T GABRG1 -3.149558 0.002318308 0.05916314 -0.5103172 1 744 1 adipose_0yr
chr3:92795983:T_C GABRA2 -2.987479 0.003758832 0.08123487 -0.5328912 1 865 1 adipose_0yr
chr3:93147357:G_A LOC103884346 2.973176 0.003919501 0.08319081 0.53312 1 1183 1 adipose_0yr
chr3:93584945:T_A GABRB1 3.669122 0.0004431554 0.0194976 0.6602259 0.2632343 594 0.6694299 adipose_0yr
chr3:94039782:A_C COMMD8 2.961633 0.004053778 0.08498506 0.3144314 1 984 1 adipose_0yr
chr3:94027548:T_A ATP10D -6.082173 4.125879e-08 2.142598e-05 -0.7902558 3.960844e-05 960 0.0005372873 adipose_0yr
chr3:94068391:C_G CORIN -3.176609 0.002135289 0.05590774 -0.4862243 1 921 1 adipose_0yr
chr3:94378270:G_A NFXL1 -4.076498 0.0001092343 0.00732883 -1.096642 0.1036633 949 0.3362887 adipose_0yr
chr3:94589366:T_G TXK 5.125366 2.101637e-06 0.0004021363 0.8320934 0.001979742 942 0.01446439 adipose_0yr
chr3:94692307:T_A LOC103884351 -4.140228 8.708824e-05 0.006188457 -0.7184617 0.09309732 1069 0.3091121 adipose_0yr
chr3:94657861:C_T TEC -3.258595 0.001659717 0.0474779 -0.5747306 1 1085 1 adipose_0yr
chr3:94723150:G_T LOC116274168 2.356909 0.02093687 0.2204407 0.5414089 1 1184 1 adipose_0yr
chr3:94873111:C_T SLAIN2 -3.86132 0.0002313193 0.01233501 -0.3682992 0.1848241 799 0.5159281 adipose_0yr
chr3:94794968:C_T LOC101001285 2.422777 0.0177209 0.2004942 0.7269183 1 825 1 adipose_0yr
chr3:94995214:C_T SLC10A4 8.727877 3.641307e-13 2.038263e-09 0.9178342 2.028208e-10 557 1.264864e-08 adipose_0yr
chr3:95011432:T_C ZAR1 -2.702891 0.00843282 0.1312117 -0.6176926 1 557 1 adipose_0yr
chr3:95033314:T_C FRYL -2.242101 0.02779565 0.2568571 -0.3181161 1 560 1 adipose_0yr
chr3:94980684:C_T LOC116274169 2.383181 0.01959667 0.2129153 0.9479326 1 560 1 adipose_0yr
chr3:95371649:G_A OCIAD1 3.368853 0.001175266 0.03764119 0.4082111 0.6111381 520 1 adipose_0yr
chr3:95468602:C_T OCIAD2 3.338594 0.001292955 0.04013995 0.4762459 0.7641363 591 1 adipose_0yr
chr3:95900760:A_G DCUN1D4 3.20816 0.001938898 0.05241554 0.5776279 0.9364879 483 1 adipose_0yr
chr3:96048737:C_T LRRC66 3.118024 0.002550119 0.06347999 0.6128494 1 511 1 adipose_0yr
chr3:96125458:A_G SGCB -6.242265 2.090729e-08 1.206985e-05 -0.9036353 1.227258e-05 587 0.0001964431 adipose_0yr
chr3:96135536:T_C SPATA18 -2.656288 0.009577112 0.1411296 -0.9174307 1 611 1 adipose_0yr
chr3:96510783:A_C LOC100998949 -2.868634 0.005301216 0.100243 -1.468673 1 851 1 adipose_0yr
chr3:96666196:C_G USP46 -5.591756 3.19198e-07 0.0001042221 -0.6563635 0.0002630192 824 0.002714708 adipose_0yr
chr3:96848816:C_T LOC116274346 -2.999174 0.003632015 0.07917212 -0.4734389 1 1033 1 adipose_0yr
chr3:96827022:T_C ERVMER34-1 9.594783 7.611984e-15 9.375695e-11 0.9932193 8.068703e-12 1060 7.907329e-10 adipose_0yr
chr3:97035442:C_T RASL11B 4.542603 1.995636e-05 0.002027998 0.4339325 0.02229125 1117 0.1033159 adipose_0yr
chr3:97048086:T_C SCFD2 3.29603 0.001477372 0.0438669 0.6484385 1 1087 1 adipose_0yr
chr3:97450023:C_A FIP1L1 3.130435 0.002456418 0.06171304 0.3068355 1 924 1 adipose_0yr
chr3:97541876:C_T LNX1 3.281385 0.001546346 0.04507735 0.4915181 1 748 1 adipose_0yr
chr3:97769306:T_A LOC103884456 -3.316177 0.001387198 0.0422277 -0.669854 1 1244 1 adipose_0yr
chr3:98150144:C_T CHIC2 -2.282731 0.02517033 0.2429739 -0.2809745 1 843 1 adipose_0yr
chr3:98358381:C_T PDGFRA -2.922048 0.00454725 0.09145845 -0.5308896 1 923 1 adipose_0yr
chr3:98884565:T_C KIT 2.91063 0.004699568 0.09336181 0.48799 1 948 1 adipose_0yr
chr3:99321506:C_T KDR -3.348916 0.001251617 0.03924178 -1.075505 1 923 1 adipose_0yr
chr3:99203028:A_G LOC108585992 3.475676 0.0008355512 0.03020493 0.6428423 0.8848487 1059 1 adipose_0yr
chr3:99444390:T_C SRD5A3 5.643364 2.581041e-07 8.870516e-05 1.098865 0.0002883023 1117 0.002925362 adipose_0yr
chr3:99542474:A_G LOC103884453 -3.372537 0.001161647 0.03741435 -0.6686258 1 1079 1 adipose_0yr
chr3:99470467:T_C TMEM165 2.856605 0.005486167 0.1019689 0.542964 1 958 1 adipose_0yr
chr3:99518733:C_T CLOCK -2.153487 0.03436947 0.2853096 -0.4000504 1 825 1 adipose_0yr
chr3:99767782:T_C LOC116274170 -2.527414 0.01351252 0.1728541 -0.5031042 1 628 1 adipose_0yr
chr3:99813670:T_C LOC101017119 -3.161112 0.002238419 0.05770285 -1.232448 1 837 1 adipose_0yr
chr3:100008456:A_G EXOC1L 4.567116 1.820178e-05 0.001890619 0.389577 0.02166012 1190 0.1008845 adipose_0yr
chr3:100079878:C_T EXOC1 -3.398116 0.001071105 0.03527186 -0.3573715 1 1018 1 adipose_0yr
chr3:100165762:G_T CEP135 5.103052 2.295997e-06 0.0004290356 0.7965399 0.00151995 662 0.01161767 adipose_0yr
chr3:100333551:A_G CRACD 4.153956 8.291917e-05 0.005943057 0.5119412 0.07670023 925 0.268353 adipose_0yr
chr3:100322075:A_G LOC101015347 2.403706 0.01860334 0.2064993 0.3269356 1 1105 1 adipose_0yr
chr3:100582226:C_T AASDH -2.875091 0.005204316 0.09914379 -0.6619255 1 634 1 adipose_0yr
chr3:100483200:C_A PPAT 3.604507 0.000548972 0.02270393 0.4661493 0.314561 573 0.7626972 adipose_0yr
chr3:100545516:T_C LOC103884449 -2.324378 0.02270877 0.2301217 -0.3999893 1 534 1 adipose_0yr
chr3:100638067:C_A PAICS 4.199516 7.041574e-05 0.005215893 0.388428 0.03598245 511 0.1492256 adipose_0yr
chr3:100688036:T_A SRP72 -3.250746 0.001700539 0.04826816 -0.6470294 1 610 1 adipose_0yr
chr3:100731382:A_G ARL9 -3.458533 0.0008829616 0.03115079 -0.8311128 0.6419131 727 1 adipose_0yr
chr3:100713756:T_C THEGL 4.693601 1.127708e-05 0.001319283 1.711821 0.008762289 777 0.04905451 adipose_0yr
chr3:100928316:A_T HOPX 3.836184 0.0002521243 0.01311922 0.3002816 0.2475861 982 0.6394559 adipose_0yr
chr3:100780988:G_A LOC103884444 -3.013372 0.00348338 0.07751992 -0.4777497 1 810 1 adipose_0yr
chr3:101156144:C_T REST 3.000944 0.003613161 0.07888759 0.7091079 1 828 1 adipose_0yr
chr3:101177903:C_T NOA1 4.343562 4.173606e-05 0.003574332 0.4288377 0.03510003 841 0.146536 adipose_0yr
chr3:101333507:A_G POLR2B -4.448356 2.836136e-05 0.002679237 -1.183782 0.02390862 843 0.1088497 adipose_0yr
chr3:101362895:A_T IGFBP7 3.356931 0.001220378 0.03867043 0.477369 1 922 1 adipose_0yr
chr3:102826392:G_A LOC101011665 2.72563 0.007921011 0.1265324 0.5720578 1 1552 1 adipose_0yr
chr3:105569887:T_C ADGRL3 -4.722565 1.009706e-05 0.001207367 -0.5520091 0.007492018 742 0.0431375 adipose_0yr
chr3:109091464:G_A LOC110743212 2.860381 0.005427477 0.1014079 0.6663992 1 925 1 adipose_0yr
chr3:109660287:T_C EPHA5 -3.151266 0.002306334 0.05891395 -0.7157224 1 1155 1 adipose_0yr
chr3:111588735:A_G LOC101000365 3.232386 0.001799723 0.04993213 0.4999127 1 1016 1 adipose_0yr
chr3:111810543:A_C CENPC 2.946652 0.004234401 0.08739726 0.409527 1 774 1 adipose_0yr
chr3:111919654:G_A STAP1 -3.186707 0.002070493 0.05473887 -0.7324016 1 703 1 adipose_0yr
chr3:111823100:C_T UBA6 7.093292 5.231633e-10 7.78344e-07 1.056502 3.934188e-07 752 1.021188e-05 adipose_0yr
chr3:112575932:C_G YTHDC1 4.767478 8.501201e-06 0.001063746 0.559999 0.008645722 1017 0.04845842 adipose_0yr
chr3:112742299:G_T LOC101024203 3.570955 0.0006129806 0.02438847 0.4827516 0.5780407 943 1 adipose_0yr
chr3:112758499:G_A UGT2B15 -3.178741 0.002121452 0.05571102 -0.7874639 1 1198 1 adipose_0yr
chr3:112948252:A_T LOC101023150 -3.838549 0.0002500924 0.01303156 -0.801311 0.3716373 1486 0.8632737 adipose_0yr
chr3:113005863:A_G UGT2B39 -4.064751 0.0001138686 0.007559169 -0.8224871 0.3074453 2700 0.750179 adipose_0yr
chr3:113318253:T_C UGT2B42 -3.774067 0.0003114834 0.01522947 -0.5179059 0.6410328 2058 1 adipose_0yr
chr3:113364596:C_T LOC116274183 3.124484 0.002500942 0.06258952 0.8096181 1 3094 1 adipose_0yr
chr3:113441138:A_T LOC101017828 4.033723 0.0001270363 0.008188646 0.8162399 0.2944702 2318 0.7264557 adipose_0yr
chr3:113806977:T_A CSN2 -3.110323 0.002609925 0.06455003 -0.4757509 1 1238 1 adipose_0yr
chr3:114443663:C_A JCHAIN -2.810868 0.006244909 0.1100485 -0.3332485 1 890 1 adipose_0yr
chr3:114494926:T_C UTP3 -2.485886 0.01506128 0.1837888 -0.7492369 1 819 1 adipose_0yr
chr3:114454227:G_A RUFY3 -2.923613 0.004526731 0.09122686 -0.5713791 1 794 1 adipose_0yr
chr3:114666188:G_A GRSF1 -3.257057 0.001667645 0.0476106 -0.3001096 1 884 1 adipose_0yr
chr3:114717835:A_G MOB1B 3.284195 0.001532885 0.04480904 0.5020714 1 856 1 adipose_0yr
chr3:114808661:A_C DCK 3.404202 0.001050567 0.03490298 0.5448117 0.7606108 724 1 adipose_0yr
chr3:114994871:A_G SLC4A4 4.009116 0.0001385067 0.008618227 0.4008455 0.10388 750 0.3368211 adipose_0yr
chr3:115579500:T_C GC 3.272039 0.001591932 0.04604547 0.4918259 1 1019 1 adipose_0yr
chr3:115824556:G_T NPFFR2 -3.132516 0.002441023 0.06140699 -0.4442449 1 1433 1 adipose_0yr
chr3:116101542:T_C ADAMTS3 2.596801 0.01124221 0.1553985 0.3898237 1 965 1 adipose_0yr
chr3:116719973:G_T LOC101000710 3.883197 0.0002145576 0.01168851 0.3904168 0.1124282 524 0.3578327 adipose_0yr
chr3:116849619:A_G ANKRD17 3.83753 0.0002509661 0.01307238 0.5993503 0.1207147 481 0.3772292 adipose_0yr
chr3:117070645:T_C LOC103884404 -3.535217 0.0006889134 0.02606388 -0.5538609 0.2817656 409 0.7039742 adipose_0yr
chr3:116938527:A_T LOC110743280 -2.626652 0.0103764 0.1481878 -1.128746 1 406 1 adipose_0yr
chr3:117135782:C_T LOC108585947 3.235392 0.00178312 0.04970562 1.020229 0.8612471 483 1 adipose_0yr
chr3:117165882:G_T ALB 3.002287 0.003598926 0.07870489 0.8084579 1 718 1 adipose_0yr
chr3:117338817:C_T AFM 3.298267 0.001467094 0.0437465 0.3417278 1 822 1 adipose_0yr
chr3:117286707:A_G RASSF6 3.251613 0.001695984 0.04817386 0.495197 1 876 1 adipose_0yr
chr3:117486464:T_C LOC100997673 2.669708 0.009233925 0.1383952 0.4069757 1 870 1 adipose_0yr
chr3:117524685:A_G CXCL8 4.566413 1.824994e-05 0.001890619 1.270173 0.01609645 882 0.07991227 adipose_0yr
chr3:117606459:C_G LOC110743278 -2.984312 0.003793866 0.08178212 -0.5721097 1 923 1 adipose_0yr
chr3:117506428:A_G LOC100997333 -3.111834 0.002598088 0.06431851 -0.6156578 1 897 1 adipose_0yr
chr3:117510761:T_C LOC110743277 -2.306436 0.02374183 0.2355258 -0.5770733 1 878 1 adipose_0yr
chr3:117605940:C_T PF4V1 2.676621 0.009061523 0.1369254 0.9458931 1 876 1 adipose_0yr
chr3:117535246:T_A CXCL1 -3.763737 0.0003225677 0.01559754 -1.061866 0.2767631 858 0.6942751 adipose_0yr
chr3:117716022:C_A LOC101025966 -4.350515 4.068588e-05 0.003508224 -0.5587317 0.03523397 866 0.1469332 adipose_0yr
chr3:117832240:A_T LOC101025615 3.263186 0.001636271 0.04696765 0.6203203 1 1001 1 adipose_0yr
chr3:117703213:C_T PPBP 3.60154 0.0005543656 0.02283564 0.7787115 0.5515938 995 1 adipose_0yr
chr3:117832396:T_C LOC101022800 -3.6599 0.0004569706 0.01987548 -0.7437424 0.5278011 1155 1 adipose_0yr
chr3:117878831:G_A MTHFD2L -3.112191 0.0025953 0.0642699 -0.6249665 1 1225 1 adipose_0yr
chr3:117968256:T_C EPGN 4.371571 3.765921e-05 0.003299758 0.5045775 0.0388643 1032 0.159034 adipose_0yr
chr3:118142497:C_A EREG -3.450224 0.0009068468 0.03179418 -0.9629926 0.80528 888 1 adipose_0yr
chr3:118159072:A_G AREG 2.36563 0.02048325 0.2179499 0.5842052 1 836 1 adipose_0yr
chr3:118592898:C_T BTC 2.114307 0.03768374 0.3005988 0.3243023 1 973 1 adipose_0yr
chr3:118716096:A_T PARM1 3.336841 0.001300102 0.04032023 0.8890531 1 847 1 adipose_0yr
chr3:119146111:A_G RCHY1 -3.440969 0.0009341651 0.03239436 -0.729199 0.860366 921 1 adipose_0yr
chr3:119345616:T_G LOC101018442 3.254448 0.001681167 0.04789542 0.7789399 1 878 1 adipose_0yr
chr3:119298395:A_G THAP6 3.820615 0.0002658952 0.01362515 0.5959777 0.2331901 877 0.6122355 adipose_0yr
chr3:119318174:C_T ODAPH 3.98739 0.0001494552 0.009060204 1.125275 0.1259907 843 0.3903273 adipose_0yr
chr3:119343943:A_C CDKL2 3.770801 0.0003149478 0.01534977 0.6339623 0.2642412 839 0.6713684 adipose_0yr
chr3:119435754:G_A G3BP2 3.154062 0.002286852 0.05851958 0.4406445 1 891 1 adipose_0yr
chr3:119508253:C_T LOC103884392 -2.112716 0.03782397 0.301262 -0.9397599 1 767 1 adipose_0yr
chr3:119501401:G_A USO1 4.430132 3.034277e-05 0.002801634 0.3017553 0.02315154 763 0.1062592 adipose_0yr
chr3:119705612:T_C NAAA 9.999503 1.26426e-15 2.561816e-11 0.8262775 1.190933e-12 942 1.447813e-10 adipose_0yr
chr3:119633786:C_T SDAD1 -3.402752 0.001055426 0.03502995 -0.2973344 0.9467174 897 1 adipose_0yr
chr3:119862863:A_G CXCL9 -2.510532 0.01412395 0.1772543 -0.4982856 1 756 1 adipose_0yr
chr3:119851939:T_C ART3 -3.525129 0.0007119115 0.02672209 -0.5421951 0.5246788 737 1 adipose_0yr
chr3:119746644:T_C CXCL10 3.071061 0.002935661 0.06948731 0.4236156 1 746 1 adipose_0yr
chr3:119746644:T_C CXCL11 2.007085 0.04820506 0.3388337 0.3182264 1 773 1 adipose_0yr
[truncated: 9,844,287 more chars]
